# Supplementary material for: Community characteristics of the gut microbiomes of competitive cyclists
Source: Microbiome. 2017 Aug 10;5:98. doi: 10.1186/s40168-017-0320-4 (PMC5553673; doi:10.1186/s40168-017-0320-4)
Supplement: Supplementary file 1 — Table showing the average read depths for mWGS sequencing, 16S rRNA gene sequencing, and RNA-Seq. (XLSX 30 kb) [file 40168_2017_320_MOESM1_ESM.xlsx]

## Sheet: Sheet1
Platform	Raw Reads	Clean Reads	# Classified Phyla	# Classified Genera	# Classified Species
mWGS	26,202,286 (± 6,757,859)	25,839,425 (± 6,682,925)	9	375	1049
16S rRNA	55,789 (± 8,710)	7,817 (± 3,020)*	12	200	N/A
RNA-Seq	32,879,620 (± 10,514,531)	14,986,759 (± 6,165,089)	9	339	946
		*Some samples rarified to account for even read counts among samples
