# Supplementary material for: Community characteristics of the gut microbiomes of competitive cyclists
Source: Microbiome. 2017 Aug 10;5:98. doi: 10.1186/s40168-017-0320-4 (PMC5553673; doi:10.1186/s40168-017-0320-4)
Supplement: Supplementary file 2 — Table showing mWGS taxonomic abundance data for all genera. (XLSX 151 kb) [file 40168_2017_320_MOESM2_ESM.xlsx]

## Sheet: mWGS_Genus_MergedPercentTable.c
Genus	Jamis.C	Merlin.P	SantaCruz.P	Huffy.C	Ibis.P	Commencal.C	Giant.P	Juliana.P	Cove.P	Norco.P	SRAM.P	Saint.P	Enve.P	Thomson.P	Zipp.P	Easton.P	Speedplay.P	Crank.P	Renthal.P	Breezer.P	Deity.C	Devinci.P	Intense.C	IronHorse.C	Knolly.P	Mongoose.P	Niner.C	Pinarello.C	Pivot.C	Schwinn.C	Scott.P	Trek.C	Yeti.P
Abiotrophia	0	0	0	0	0	0	0	0	0	0	0	0	0	0	0	6.06e-06	0	0	0	0	0	0	0	0	0	0	0	0	5.91e-06	0	0	0	0
Acetivibrio	6.45e-06	5.27e-06	1.01e-05	3.94e-06	1.14e-05	6.44e-06	2.07e-06	9.85e-06	4.09e-06	2.94e-06	5.32e-06	1.65e-06	2.63e-06	6.79e-06	0	2.66e-06	0	6.18e-06	0	1.11e-05	0	5.67e-06	3.59e-06	0	1.23e-05	1.4e-06	0	4.17e-06	0	0	0	3.62e-06	0
Acetobacterium	0	5.74e-06	0	0	0	3.98e-06	0	0	0	0	0	0	9.27e-06	0	0	0	0	0	0	0	0	0	0	0	0	0	0	0	0	0	0	0	0
Acetonema	0	0	9.42e-06	0	1.6e-05	4.67e-06	0	5.09e-06	0	0	0	0	0	0	0	0	0	0	0	0	0	0	8.67e-06	0	0	5.58e-06	0	0	0	6.38e-06	0	0	0
Acholeplasma	0	0	5.55e-05	0	6.33e-05	0	0	0	0	0	7.67e-05	0	0	0	2.68e-05	0	2.63e-05	1.66e-05	0	0	0	0	0	0	2.33e-05	0	0	1.4e-05	0	0	0	0	5.33e-05
Achromobacter	0	0	0	0	0	0	0	0	0	0	0	0	0	0	0	0	0	0	0	0	0	0	0	0	0	0	0	0	0	0	0	0	0
Acidaminococcus	0.004644	9.49e-05	0.00024574	8.87e-05	0.0003746	0.0001905	7.58e-05	0.00021795	2.2e-05	3.62e-05	0.0001283	0.00039676	0.0002137	0.0001657	0.00021425	2.69e-05	6.46e-05	8.07e-05	0.00012051	0.01734	4.3e-05	0.00018673	0.0001362	2.73e-05	0.0241267	0.0186807	0.0001084	6.83e-05	4.42e-05	5.96e-05	0.0001021	0.0001636	7.22e-05
Acidovorax	0	0	0	0	1.24e-05	0	0	0	0	0	0	0	0	0	0	0	0	0	0	2.08e-05	0	1.69e-05	0	0	0	0	0	0	0	1.12e-05	0	0	0
Acinetobacter	0	0	0	0	0	0	0	0	0	0	0	0	0	0	0	0	0	0	0	0	7.36e-06	0	0	0	0	0	0	0	0	0	0	0	0
Actinomyces	0.000542805	0.00024	0.000191	0.0004169	0.0004357	0.000332206	0.0001411	0.000639303	0.0001716	0.0001602	0.000362302	0.0002421	0.0001593	0.0001616	0.0001212	0.000153001	0.0001227	0.0001873	0.0001003	0.0002546	0.000148101	0.0002714	0.000247404	0.0002173	0.0003439	0.0004921	0.00037121	0.000199	0.0003441	0.0001665	9.95e-05	0.0001448	0.000175301
Actinoplanes	2.89e-06	0	0	0	0	0	0	0	0	0	0	0	0	0	0	0	0	0	0	0	0	0	0	0	0	0	0	0	0	0	0	0	0
Adlercreutzia	0.0001891	0.0009043	0.001419	0.001505	0.0001616	0.001648	0.0001686	0.001595	0.00116	0.001129	8.18e-05	0.002386	2.71e-05	0.0009562	0.0008193	0.0002514	0.0002748	0.002653	1.43e-05	0.0001436	0.0004582	0.002321	0.000865	0.001032	0.0002869	0.0004404	0.001835	0.0002321	0.0003224	0.0008149	0.002934	2.59e-05	0.0002274
Aeromonas	0	1.12e-05	1.33e-05	6.05e-06	0	1.27e-05	0	0	0	6.78e-06	0	0	0	0	1.52e-05	0	0	0	0	0	0	0	1.58e-05	0	0	0	0	0	0	0	0	5.14e-06	0
Afipia	2.37e-06	3.32e-06	0	0	0	0	0	0	0	0	0	0	0	0	0	0	0	0	0	0	1.6e-06	0	0	0	0	0	2.49e-06	0	0	0	3.14e-06	0	0
Aggregatibacter	1.86e-05	0	0	0	1.68e-05	0	0	1.69e-05	3.38e-05	7.55e-05	2.81e-05	0	0	0	2.44e-05	2.88e-05	1.84e-05	2.64e-05	6.59e-05	0	2.34e-05	0	0	0	0	0	0	1.34e-05	4.47e-05	0	0	9.5e-06	0
Agromyces	4.82e-06	0	0	0	0	0	0	0	0	0	0	0	0	0	0	0	0	0	0	0	0	0	0	0	0	0	0	0	0	0	0	0	0
Akkermansia	9.65e-06	0.1597	0.0007748	0.006041	0.006667	0.08307	0.002554	0.0001765	0.002781	0.0004737	0.007852	0.003021	1.01e-05	0.02007	0	3.34e-05	0.003527	0.000247	0	0.01961	1.53e-05	0.02068	0	0.008611	0.04835	3.94e-05	0.06509	5.82e-05	1.45e-05	0.1327	2.37e-05	0.002765	3.01e-05
Alcanivorax	0	2.79e-05	3.82e-05	1.39e-05	0	0	0	0	0	0	0	0	0	0	0	0	0	0	0	0	0	0	3.42e-05	0	5.76e-05	0	1.16e-05	0	0	0	0	0	0
Alistipes	0.0199	0.0646469	0.06174	0.0422715	0.05438	0.09056	0.0715349	0.06978	0.02899	0.0374	0.0221132	0.04875	0.0274511	0.07769	0.0396	0.0162707	0.0465	0.0735723	0.05939	0.2275	0.02238	0.1229	0.1318	0.167129	0.0958035	0.035696	0.229003	0.01582	0.0309916	0.198609	0.002834	0.0287723	0.05175
Alkalilimnicola	0	0	6.23e-06	0	0	0	0	0	0	0	0	0	0	0	0	0	0	0	0	0	0	0	0	0	0	0	0	0	0	0	0	0	0
Alkaliphilus	0	2.42e-05	1.01e-05	1.88e-05	1.64e-05	7.68e-06	0	7.72e-06	0	0	1.19e-05	0	0	7.96e-06	0	0	1.41e-05	8.69e-06	7.9e-06	1.91e-05	0	1.85e-05	0	0	1.55e-05	0	0	0	0	0	0	0	0
Allobaculum	7.3e-06	3.96e-05	2.93e-05	4.05e-05	9.05e-05	2.42e-05	5.46e-05	6.07e-05	1.26e-05	2.42e-05	5.46e-05	5.34e-06	1.74e-05	1.38e-05	2.4e-05	1.52e-05	3.53e-05	2.98e-05	7.23e-06	5.72e-05	1.27e-05	7.57e-05	2.78e-05	9.95e-06	2.31e-05	4.84e-05	2.13e-05	1.13e-05	1.36e-05	0	3.03e-05	2.31e-05	1.49e-05
Alloprevotella	8.26e-05	0.0002199	2.63e-05	9.76e-06	0.0001235	3.65e-05	0.0003593	4.88e-06	8.58e-06	1.46e-05	0.00014481	8.92e-06	0.0001778	0.000199	0.00011715	4.14e-05	2.96e-05	0.0001586	2.55e-05	8.27e-05	4.87e-06	0	0.0002247	1.38e-05	1.08e-05	6.48e-06	2.98e-05	1.79e-05	3.26e-05	7.62e-05	2e-05	0.0003289	2.28e-05
Alloscardovia	0	0.0001223	0	3.01e-05	0	0	0	1.51e-05	0	0	0	0	0	1.05e-05	0	0	0	0	0	0	0	0	5.41e-05	0	0	6.16e-05	0	0	0	0	0	0	0
Aminomonas	0	0	0	0	0	0	0	0	0	0	0	0	0	0	0	0	0	0	0	0	0	7.03e-06	0	0	0	0	0	0	0	0	0	0	0
Ammonifex	0	7.73e-06	0	0	0	0	0	0	0	0	0	0	0	0	0	0	0	0	0	0	0	0	0	0	0	0	0	0	0	0	0	0	0
Amycolatopsis	5.64e-06	0	0	0	5.83e-06	3.26e-06	0	2.92e-06	2.16e-06	0	0	0	0	0	0	0	0	2.05e-06	0	0	0	6.05e-06	0	0	0	0	0	0	0	2.93e-06	0	0	0
Anaerococcus	1.03e-05	2.3e-05	2.8e-05	2.48e-05	2.99e-05	1.57e-05	1.48e-05	1.48e-05	1.21e-05	0	2.2e-05	8.4e-06	2.76e-05	1.99e-05	0	3.41e-05	3.05e-05	1.7e-05	0	4.25e-05	1.12e-05	4.05e-05	7.17e-05	0	2.9e-05	2.16e-05	4.07e-05	0	0	1.99e-05	0	3.46e-05	1.89e-05
Anaerofustis	6.47e-06	9.86e-06	1.67e-05	7.93e-06	1.61e-05	1.12e-05	0	1.12e-05	7.01e-06	7.41e-06	2.15e-05	1.31e-05	1.23e-05	6.62e-06	6.75e-06	6.22e-06	1.36e-05	1.43e-05	4.77e-05	1.29e-05	3.68e-06	1.98e-05	1.3e-05	0	1.47e-05	4.69e-06	3.65e-05	0	0	1.98e-05	0	0	4.39e-06
Anaeroglobus	5.7e-05	0	0	0.0003172	0	0	0	0	1.57e-05	0	0	0	0	0	5.02e-05	0	0	0	0	0	5.56e-05	3.78e-05	0	2.04e-05	0	0	0	0	0	7.57e-05	0	0	0
Anaeromusa	0	0	0	0	0	0	0	2.42e-06	0	0	0	0	0	0	0	0	0	0	0	0	0	0	0	0	0	0	0	0	0	0	0	0	0
Anaeromyxobacter	0	5.87e-06	0	0	0	0	0	0	0	0	0	0	0	0	0	0	0	0	0	1.68e-05	0	0	0	0	0	0	0	0	0	0	0	0	0
Anaerophaga	0	0	0	0	0	0	0	0	0	0	4.35e-05	0	0	0	0	0	0	0	0	0	0	0	0	0	0	0	0	0	0	0	0	0	0
Anaerostipes	0.0002401	0.0005047	0.001481	0.00107906	0.00081539	0.0006805	0.00069523	0.00080247	0.004144	0.0009394	0.00325048	0.00586902	0.003119	0.00299604	0.00447922	0.0006476	0.003341	0.0165259	0.001368	0.0006767	0.00244308	0.00061867	0.0006477	0.00079392	0.00045984	0.0006277	0.00049122	0.0003375	0.0009184	0.00074398	0.00205418	0.000414052	0.00059634
Anaerotruncus	0.000698	0.001937	0.0008817	0.001964	0.001238	0.001328	0.0006474	0.002063	0.0009024	0.0005166	0.001033	0.0004035	0.0005082	0.000631	0.0004503	0.001338	0.001652	0.001223	0.0005063	0.002317	0.001068	0.006957	0.001802	0.001071	0.001526	0.001185	0.001659	0.0004293	0.0003183	0.002108	0.0004642	0.000321	0.0004662
Anaerovorax	0	1.07e-05	1.42e-05	6.16e-05	3.04e-05	9.86e-06	1.71e-05	9.63e-06	0	7.57e-06	1.5e-05	0	7.71e-06	1.17e-05	0	8.68e-06	8.91e-06	1.46e-05	0	0	6.53e-06	1.08e-05	0	0	0	7.12e-06	1.26e-05	0	0	8.62e-06	0	0	5.28e-06
Anoxybacillus	0	7.06e-06	0	0	0	0	0	0	0	0	0	0	0	0	0	0	0	0	0	0	0	0	0	0	0	0	0	0	0	0	0	0	0
Arcobacter	0	0	0	0	0	0	0	0	0	0	1.08e-05	0	0	0	0	0	0	0	0	0	0	0	0	0	0	0	0	0	0	0	0	0	0
Arthrobacter	0	0	0	0	0	7.08e-06	0	0	0	0	0	0	0	0	0	0	0	0	0	0	0	0	0	0	0	0	0	0	0	0	0	0	0
Arthrospira	0	0	0	0	0	0	0	0	0	0	0	0	0	1.43e-05	0	0	0	0	0	0	0	0	0	0	0	0	0	0	0	0	0	0	0
Atopobium	0.0001793	4.62e-05	8.75e-05	0.0001015	0.0001906	7.85e-05	3.35e-05	0.00018201	2.06e-05	4.99e-05	8.22e-05	4.07e-05	3.02e-05	5.49e-05	3.26e-05	4.31e-05	4.83e-05	6.12e-05	4.02e-05	0.000177	3.06e-05	9.61e-05	8.76e-05	4.62e-05	5.75e-05	4.96e-05	0.0001988	3.97e-05	4e-05	4.32e-05	0	3.56e-05	4.86e-05
Azoarcus	0	0	0	0	0	0	0	0	0	0	0	0	0	0	0	0	0	0	0	0	0	0	0	0	0	0	0	0	0	0	0	0	0
Azonexus	0	0	0	0	0	0	0	0	0	0	0	0	0	0	0	0	0	0	0	0	0	0	0	0	0	0	0	0	0	0	0	0	0
Azospira	0	0	0	0	0	0	0	0	0	0	0	0	0	0	0	0	0	0	0	0	0	0	0	0	0	0	0	0	0	0	0	0	0
Azospirillum	0	8.76e-06	8.37e-06	7.58e-06	1.16e-05	7.87e-06	0	6.69e-06	0	0	7.37e-06	0	0	0	0	0	0	5.98e-06	0	0	0	0	0	0	0	0	0	0	0	6.27e-06	0	0	0
Bacillus	0	1.85e-05	5.18e-05	5.34e-05	7.61e-05	4.77e-05	0	2.28e-05	1.43e-05	0	0.0001085	0	2.32e-05	5.38e-05	4.41e-05	0	7e-05	7.38e-05	0	0	1.81e-05	4.02e-05	0	0	3.97e-05	1.45e-05	3.55e-05	2.8e-05	0	0	0	0	7e-05
Bacteroides	0.148404	0.22012	0.406605	0.0741261	0.05888	0.144709	0.39202	0.314958	0.444504	0.113441	0.180107	0.0953115	0.203104	0.152505	0.0859431	0.159106	0.172419	0.137802	0.526527	0.224304	0.219411	0.171727	0.376667	0.402573	0.219204	0.165143	0.409403	0.139105	0.454608	0.276625	0.662846	0.145802	0.183007
Balneola	0	0	0	0	0	0	0	0	0	0	0	0	0	0	0	7.94e-06	0	0	0	0	0	0	0	0	0	0	0	0	0	0	0	0	1.06e-05
Barnesiella	0.00149	0.006858	0.0008078	0.0001482	0.003052	6.67e-05	0.03026	0.01046	0.0003022	5.54e-05	0.004407	0.004381	0.0006586	0.01997	0.001592	0.001563	0.01674	0.04715	0.0001972	0.006449	0.008323	0.0007511	0.001291	0.0004809	0.03996	0.0009195	0.001524	0.003182	0.0009985	0.03611	0.0009133	0.01189	0.003852
Bartonella	0	0	0	1.94e-05	0	0	0	0	0	0	0	0	0	0	0	0	0	0	0	0	0	0	0	0	0	0	0	0	0	0	0	0	0
Bibersteinia	0	0	0	0	0	0	1.51e-05	0	0	0	0	0	0	0	0	0	0	9.76e-06	0	0	0	0	0	0	0	0	0	0	0	0	0	0	0
Bifidobacterium	0.001241	0.00372004	0.001043	0.104921	0.0523101	0.00473102	0.04943	0.0187102	0.01957	0.000834	0.0855101	0.0117403	0.00638	0.0547002	0.0480002	0.00222602	0.010131	0.0146303	0.000483	0.00634601	0.009331	0.008129	0.009774	0.001068	0.02986	0.00628045	0.000331	0.003428	0.00845602	0.003832	0.0103801	0.0065312	0.0118
Bilophila	0.001196	0.00030861	0.0016835	0.0002517	6.78e-05	0.000199	0.001663	0.00036733	0	6.66e-05	0.0005047	0.0004928	0.00015702	0.0006281	0.00035946	0.0007426	0.001453	5.88e-05	0.0010511	0.001676	0.0010801	1.75e-05	0.0038	0.004667	0.0032324	0.0027241	0.006867	0.001177	0.0005012	0.0002783	0	0.0020974	0.0010381
Blautia	0.007566	0.0152	0.0427386	0.0112722	0.0203126	0.01846	0.01202	0.01983	0.0194722	0.0196535	0.02611	0.03551	0.0234912	0.01402	0.0150341	0.01996	0.02798	0.0276426	0.01133	0.01851	0.0268823	0.0226702	0.01143	0.02008	0.01205	0.01699	0.0258563	0.00852	0.0168111	0.0104523	0.0112616	0.00727354	0.0164105
Bordetella	0	0	0	0	0	8.85e-06	0	0	0	0	0	0	0	0	0	0	0	0	0	0	0	0	0	0	0	0	0	0	0	0	0	0	0
Brachymonas	0	0	0	0	0	0	0	0	0	0	0	0	0	0	0	0	0	0	5.28e-06	0	0	0	0	0	0	0	0	0	0	0	0	0	0
Brachyspira	0	8.73e-06	3.78e-05	0	0.00029394	1.3e-05	1.4e-05	1.98e-05	0.000161314	1.48e-05	2.1e-05	0	4.9e-05	8.97e-05	1.52e-05	0	0.0001403	0.00062901	1.2e-05	0	0	2.65e-05	0	0	0	0	0	2.15e-05	0	0	1.21e-05	0	0
Brevibacillus	0	0	0	0	0	5.05e-06	0	0	0	0	0	0	0	0	0	0	0	0	0	0	0	0	0	0	0	0	0	0	0	0	0	0	0
Brevundimonas	0	0	0	0	0	0	0	4.38e-06	0	0	0	0	0	0	0	0	0	0	0	0	0	0	0	0	0	0	0	0	0	0	0	0	0
Bulleidia	3.12e-05	0	0	5.81e-05	0	0	0	0	0	0	0	0	0	0	0	0	0	0	0	0	0	0	0	0	0	0	0	0	0	5.7e-05	0	0	2.07e-05
Butyricicoccus	0.0001817	0.0006784	0.0004856	0.0005318	0.0008063	0.0008467	0.0002599	0.0004783	0.0002778	0.0001209	0.0003973	0.0001899	0.0002115	0.0001991	0.000325	0.0002163	0.0001966	0.000351	0.0001276	0.0008553	0.0003657	0.000619	0.0009419	0.0001603	0.0003328	0.0004024	0.0003058	0.0002117	8.66e-05	0.000464	8.15e-05	0.0002451	0.0002386
Butyricimonas	0.0001407	0.000103	0.0001541	4.15e-06	0.0001736	0.0004052	0.0001497	2.1e-05	4.45e-06	2.59e-05	0.000575	6.43e-05	0.0001758	8.13e-06	6.38e-05	0.0001445	0.0001842	4.75e-05	0.0002618	0.0005015	9.7e-06	0	9.37e-05	7.1e-05	0.0002243	4.69e-05	0.0002055	6.5e-06	7.71e-05	3.96e-05	5.32e-06	5.94e-05	7.19e-05
Butyrivibrio	0.0007768	0.001809	0.00343421	0.001204	0.009011	0.001704	0.0007618	0.0009744	0.0009264	0.0008819	0.003118	0.0008506	0.00415603	0.001369	0.001265	0.0026782	0.00363628	0.001536	0.0009324	0.0006794	0.001459	0.001358	0.0006267	0.0004849	0.001225	0.001124	0.0006251	0.001149	0.0009199	0.001595	0.0001409	0.0007753	0.001377
Caldimonas	0	0	0	0	0	0	0	0	0	0	0	0	0	0	0	0	0	0	0	0	0	0	0	0	0	0	0	0	0	0	0	0	0
Caloramator	0	1.87e-05	3.08e-05	1.74e-05	3.1e-05	1.15e-05	0	8.49e-06	0	0	0	0	1.05e-05	9.27e-06	0	0	2.59e-05	0	0	0	0	3.66e-05	0	0	3.61e-05	0	0	0	0	0	0	0	0
Campylobacter	0.0004687	0.001212	0.0005361	0.0004722	0.0006331	0.0007197	0.0002108	0.001385	0.0006189	0.00022741	0.0003691	0.0002531	0.0006974	0.0003514	0.0002329	0.0004943	0.0005682	0.0004315	0.0002408	0.0005651	0.0009888	0.0004975	0.00030741	0.0005065	0.0003867	0.0004223	0.0005431	0.0001658	0.0003564	0.0004333	0.00015	0.0002347	0.0002204
Candidatus Arthromitus	0	0	0	0	0	2.67e-05	0	0	0	0	0	0	0	0	0	0	0	0	0	0	0	0	0	0	0	0	0	0	0	0	0	0	0
Candidatus Azobacteroides	0	0	0	0	0	0	0	0	0	0	0	0	0	0	0	0	0	0	0	0	0	0	0	0	0	0	0	0	0	0	0	0	0
Candidatus Methanomethylophilus	0	0	0	0	0.0002762	0	0	0	0	0	0	0	0	0	0	0	0	0	0	0	0	0	0	0	0	0	0	0	0	0	0	0	0
Candidatus Odyssella	0	0	0	0	1.17e-05	0	0	0	0	0	0	0	0	0	0	0	0	0	0	0	0	0	0	0	0	0	0	0	0	0	0	0	0
Candidatus Phytoplasma	0	0	6.91e-05	0	0.0001543	0	0	0	0	0	0.000132	0	0	0	0	0	7.56e-05	8.66e-05	0	0	0	0	0	0	0	0	0	0	0	0	0	0	0
Candidatus Puniceispirillum	0	0	0	0	0	0	0	0	0	0	0	0	0	0	0	0	0	0	0	0	0	0	0	0	0	0	0	0	0	0	0	0	0
Candidatus Saccharimonas	0	0	0	0	0	0	0	0	0	0	0	0	0	0	3.85e-05	0	0	0	0	0	0	0	0	0	0	0	0	0	0	0	0	0	0
Capnocytophaga	5.31e-06	8.87e-06	0	0	2.13e-05	0	3.86e-06	3.8e-06	0	0	3.73e-05	0	0	0	0	8.68e-06	0	0	0	0	0	0	0	0	0	0	0	0	0	0	0	0	0
Catenibacterium	6.85e-05	9.27e-06	0.0001992	0.0002128	0.0002224	8.1e-05	7.97e-05	0.0003465	6.65e-05	0.01951	0.0008425	2.57e-05	0.0006162	0.0004141	0.0001434	0.009167	0.0001637	0.0003173	4.45e-05	0.00626	0.0001659	0.0001365	4.48e-05	8.44e-05	6.54e-05	0.0003305	0.0002436	0.002834	0.0001072	7.25e-05	9.69e-05	5.17e-05	0.005677
Catonella	1.7e-05	1.96e-05	4.66e-05	2.46e-05	4.27e-05	5.65e-05	6.32e-06	3.57e-05	4.23e-05	2.72e-05	3.24e-05	3.81e-05	3e-05	1.86e-05	3.86e-05	3.38e-05	4.21e-05	6.03e-05	2.56e-05	4.53e-05	2.29e-05	2.91e-05	2.13e-05	8.89e-06	3.19e-05	8.69e-06	1.34e-05	1.25e-05	6.3e-06	2.69e-05	1.6e-05	1.22e-05	1.39e-05
Caulobacter	0	0	8.18e-06	0	2.08e-05	7.73e-06	0	0	0	0	0	0	0	0	0	0	0	0	0	0	0	0	0	0	0	0	0	0	0	0	0	0	0
Cecembia	0	0	0	7.96e-06	0	0	0	0	0	0	0	0	0	0	0	0	0	0	0	0	0	0	0	0	0	0	0	0	0	0	0	0	0
Cellulomonas	6.63e-06	0	0	0	7.19e-06	4.16e-06	0	0	0	0	0	0	0	0	0	0	0	0	0	0	0	0	0	0	0	0	0	0	0	9.14e-06	0	0	0
Cellulosilyticum	6.88e-06	5.38e-06	1.57e-05	7.67e-06	1.56e-05	5.32e-06	0	6.91e-06	0	0	9.81e-06	0	1.22e-05	5.94e-06	0	0	2.53e-05	1.32e-05	0	1.9e-05	0	1.31e-05	5.51e-06	0	1.15e-05	0	0	6.78e-06	0	6.26e-06	0	3.21e-06	2.26e-05
Centipeda	3.96e-06	3.63e-06	0	0	0	6.21e-06	0	0	0	0	0	0	0	0	0	0	0	0	0	0	0	0	1.57e-05	0	0	0	0	0	0	7.25e-06	0	0	0
Chitinimonas	0	2.27e-06	0	0	0	0	0	0	0	0	0	0	0	0	0	0	0	0	0	0	0	0	0	0	0	0	0	0	0	0	0	0	0
Chitiniphilus	0	0	6.07e-06	3.7e-06	7.26e-06	1.1e-05	0	9.25e-06	0	0	0	0	2.99e-06	0	0	0	7.5e-06	0	0	0	0	8.17e-06	0	0	0	0	0	0	0	3.67e-06	0	0	0
Chryseobacterium	0	0	0	0	0	0	0	0	0	0	7.07e-06	0	0	0	0	0	0	0	0	0	0	0	0	0	0	0	0	0	0	0	0	0	0
Chthonomonas	0	0	0	0	0	0	0	0	0	0	0	0	0	0	0	0	0	5.91e-06	0	0	0	0	0	0	0	0	0	0	0	0	0	0	0
Citrobacter	0	2.1e-05	0.00055181	0	0	0	0	0	0	0	0	0	0	0	0	1.13e-05	0	0	0	0	6.85e-06	0	3.51e-05	5.72e-06	0	0	0	0	0	0	0	0	0
Clostridium	0.003329	0.004143	0.008213	0.009015	0.1033	0.005898	0.00389	0.006842	0.006589	0.02585	0.007228	0.007643	0.02298	0.004976	0.006285	0.004919	0.01087	0.01899	0.0105	0.005555	0.006001	0.007645	0.00498	0.003614	0.01123	0.003945	0.002493	0.002149	0.003524	0.004429	0.002576	0.00216	0.003358
Cohnella	0	0	0	0	0	0	0	0	0	0	0	0	0	0	0	0	4.66e-06	0	0	0	0	0	0	0	0	0	0	0	0	0	0	0	6.46e-06
Coleofasciculus	0	0	0	0	0	0	0	0	0	0	0	0	0	0	0	0	3.6e-06	0	0	0	0	0	0	0	0	0	0	0	0	0	0	0	4.16e-06
Collinsella	0.00435	0.0002365	0.00852026	0.002758	0.02179	0.004526	0.01379	0.0199857	0.0133408	0.00744709	0.02579	0.01042	0.00721562	0.0109941	0.01716	0.00739931	0.00624079	0.01372	2.82e-05	0.0102217	0.011032	0.01861	6.86e-05	0.00884212	0.00334409	0.0125519	0.0210821	0.004854	0.006461	0.007122	0.001381	0.00969607	0.006779
Comamonas	0	0	8.65e-06	0	0	2.31e-05	0	0	0	0	0	0	0	0	0	0	6.49e-06	0	0	0	0	0	0	0	0	0	0	0	0	0	0	0	0
Conexibacter	8.12e-06	0	1.34e-05	7.06e-06	1.25e-05	1.71e-05	0	8.17e-06	0	0	6.48e-06	0	0	0	0	0	7.36e-06	0	0	0	0	1.38e-05	0	0	0	0	0	0	0	6.14e-06	0	0	0
Coprobacillus	0.00043703	0.000488	0.0008407	0.0005912	0.001351	0.00097291	0.0003217	0.00066802	0.00063245	0.00041174	0.0008353	0.0005637	0.0006736	0.00045638	0.00062658	0.0006798	0.0008121	0.0005717	0.00042931	0.0008646	0.00053074	0.0005025	0.00048649	0.000806	0.0003692	0.00063912	0.0006531	0.0004012	0.0003903	0.0003862	0.0002372	0.000365157	0.0003573
Coprococcus	0.003733	0.00553291	0.03249	0.08473	0.0209755	0.01491	0.003438	0.07791	0.05608	0.0085602	0.01577	0.05221	0.05213	0.1031	0.0353453	0.005613	0.0330677	0.01475	0.00599021	0.0357448	0.006526	0.01341	0.003317	0.005644	0.00918301	0.00789431	0.00568328	0.004191	0.00415756	0.00549363	0.002171	0.0051812	0.00599512
Coriobacterium	0	0	0	9.96e-06	0	9.6e-06	0	0	0	0	0	0	0	0	0	0	0	0	0	0	0	0	0	0	0	0	0	0	0	0	0	0	0
Corynebacterium	1.88e-05	3.58e-05	3.08e-05	3.77e-05	6.77e-05	5.1e-05	1.56e-05	2.13e-05	1.86e-05	2.65e-05	3.24e-05	1.41e-05	2.67e-05	0	1.36e-05	1.89e-05	3.59e-05	3.33e-05	0	5.05e-05	2.19e-05	7.31e-05	3.4e-05	0	0	2.51e-05	0	0	1.46e-05	3.07e-05	1.23e-05	1.57e-05	0
Cryocola	0	0	0	3.98e-06	0	0	0	0	0	0	0	0	0	0	0	0	0	0	0	0	0	0	0	0	0	0	0	0	0	0	0	0	0
Cryptobacterium	0	0	0	0	0	9.89e-06	0	0	0	0	0	0	0	0	0	0	0	0	0	0	0	0	0	0	0	0	0	0	0	0	0	0	0
Cucumibacter	0	4.41e-06	0	0	0	0	0	0	0	0	0	0	0	0	0	0	0	0	0	0	0	0	0	0	0	0	0	0	0	0	0	0	0
Cupriavidus	0	0	0	0	0	0	0	0	0	0	0	0	0	0	0	0	0	0	0	0	0	0	0	0	0	0	0	0	0	9.77e-06	0	0	0
Curvibacter	0	0	4.16e-06	1.24e-06	3.94e-06	2.51e-06	0	2.46e-06	0	0	0	0	0	0	0	0	3.43e-06	0	0	0	0	3.28e-06	0	0	0	0	0	0	0	0	0	0	0
Cyanobacterium	0	0	0	0	0	0	0	0	0	0	0	0	0	0	0	0	0	0	0	0	0	0	0	0	0	0	0	0	0	0	0	0	8.67e-06
Cyanobium	0	6.02e-06	0	0	0	0	0	0	0	0	0	0	0	0	0	0	0	0	0	1.58e-05	0	0	0	0	0	0	0	0	0	0	0	0	0
Cyanothece	0	0	0	0	0	0	0	0	0	0	0	0	0	0	0	0	8.87e-06	0	0	0	0	0	0	0	0	0	0	0	0	0	0	0	1.06e-05
Cystobacter	2.22e-06	0	0	0	0	1.25e-06	0	0	0	0	0	0	0	0	0	0	0	0	0	0	0	0	0	0	0	0	0	0	0	3.57e-06	0	0	0
Dehalobacter	0	1.91e-05	2.3e-05	3.55e-05	3.33e-05	2.79e-05	0	3.14e-05	0	9.83e-06	0	0	1.59e-05	7.07e-06	0	0	4.09e-05	0	0	0	0	4.84e-05	0	0	2.67e-05	0	1.22e-05	0	0	1.64e-05	0	0	1.04e-05
Deinococcus	0	9.86e-06	1.24e-05	1.44e-05	2.94e-05	3.14e-05	0	1.94e-05	0	0	0	0	0	0	0	0	2.23e-05	0	0	0	0	0	0	0	0	0	0	0	0	0	0	0	0
Desmospora	0	0	0	0	0	0	0	1.99e-06	0	0	0	0	0	0	0	0	0	0	0	0	0	0	0	0	0	0	0	0	0	0	0	0	0
Desulfitobacterium	0	8.38e-06	9.12e-06	0	0	1.13e-05	0	6.12e-06	5.42e-06	7.79e-06	2.02e-05	0	0	1.05e-05	0	0	0	0	0	0	0	0	0	0	0	0	6.14e-06	0	0	0	0	0	0
Desulfobulbus	0	0	0	0	0	0	0	0	0	0	0	0	0	0	0	0	0	0	0	0	0	0	0	0	0	1.09e-05	0	0	0	0	0	0	0
Desulfomicrobium	0	0	0	0	0	0	0	0	0	0	0	0	0	0	0	0	0	0	0	0	0	0	0	0	0	0	0	0	0	0	0	0	0
Desulfosporosinus	0	7.95e-06	1.31e-05	8.13e-06	1.19e-05	1.12e-05	0	1.36e-05	0	0	0	0	8.79e-06	0	0	0	1.23e-05	0	0	0	0	1.26e-05	0	0	0	0	0	0	0	0	0	0	0
Desulfotomaculum	1.1e-05	1.13e-05	3.07e-05	1.82e-05	3.65e-05	2.05e-05	0	1.64e-05	0	0	1.95e-05	0	0	0	0	0	1.68e-05	1.41e-05	0	3.32e-05	7.08e-06	3.11e-05	0	0	0	9.76e-06	0	0	0	0	0	0	0
Desulfovibrio	0.0001689	0.001035	0.00076	0.001194	0.002928	3.81e-05	3.11e-05	2.45e-05	1.72e-05	0	0.002513	0.002001	0.008854	0.0001563	0.0008525	0	0.0001816	0.0004546	2.1e-05	0.009265	1.5e-05	0.003019	5.36e-05	0.0001393	5.28e-05	0.002268	0.005597	0.001771	2.08e-05	0.00318	0	5.27e-05	0.003146
Desulfovirgula	0	5.8e-06	0	0	0	0	0	0	0	0	0	0	0	0	0	0	0	0	0	0	0	0	0	0	0	0	0	0	0	0	0	0	0
Dethiobacter	0	0	9.75e-06	8.58e-06	1.18e-05	1.7e-05	0	1.5e-05	0	0	0	0	0	0	0	0	1.16e-05	0	0	0	0	0	0	0	0	0	0	0	0	0	0	0	0
Dethiosulfovibrio	0	1.09e-05	0	1.16e-05	0	0	0	0	0	0	1.63e-05	0	0	0	0	0	0	0	0	0	0	0	0	0	0	0	0	0	0	0	0	0	0
Dialister	0.06917	3.61e-05	3.37e-05	0.149347	2.29e-05	0.00101037	1.75e-05	3.07e-05	0.01147	8.22e-06	1.94e-05	0.00136634	0.002165	0.001598	0.03237	1.95e-05	0.0001555	0.00405	0	0.0001173	0.03795	0.02825	2.69e-05	0.02182	0.005114	6.59e-05	2.51e-05	2.63e-05	5.65e-06	0.08075	2.74e-05	0.01269	1.53e-05
Dickeya	0	0	0	0	0	0	0	0	0	0	0	0	0	0	0	0	0	0	7.59e-06	0	0	0	0	0	0	0	0	0	0	0	0	0	0
Dorea	0.0045081	0.0049626	0.015235	0.01011	0.01637	0.01698	0.0032393	0.015715	0.007964	0.01312	0.020868	0.015214	0.009531	0.011822	0.01195	0.01392	0.015944	0.01449	0.004537	0.0063155	0.013072	0.01005	0.0059326	0.006062	0.007724	0.010414	0.006316	0.0067935	0.008663	0.007063	0.0030303	0.0049132	0.0080035
Dyadobacter	0	0	0	0	0	0	0	0	0	0	0	0	4.12e-06	0	0	0	0	0	0	0	0	0	0	0	0	0	0	0	0	0	0	0	0
Dyella	0	0	0	0	0	0	0	0	0	0	0	0	0	0	0	0	0	0	0	0	0	0	0	0	0	0	0	0	0	8.3e-06	0	0	0
Dysgonomonas	0	6.16e-06	1.54e-05	0	1.24e-05	0	0	0	0	0	5.87e-05	0	1.48e-05	0	0	0	1.35e-05	0	0	1.18e-05	0	0	0	0	0	0	0	0	0	4.37e-06	0	0	0
Echinicola	0	0	0	0	0	0	0	0	0	0	6.1e-06	0	0	0	0	0	0	0	0	0	0	0	0	0	0	0	0	0	0	0	0	0	0
Eggerthella	0.0001025	0.0001183	0.00021434	0.00029551	8.36e-05	0.00020941	0.00013073	0.0002083	0.0006429	0.0001148	9.02e-05	0.00023782	4.22e-05	0.00010534	7.38e-05	6.87e-05	9.25e-05	0.00013113	0.00108751	0.00011232	0.0001399	0.00032634	0.00047213	3.73e-05	0.0001024	8.8e-05	0.000285	5.64e-05	4.24e-05	0.00013573	0.00027412	0.0001287	3e-05
Eggerthia	0	0	9.15e-06	1.88e-05	7.77e-06	1.12e-05	7.96e-06	1.51e-05	1.06e-05	1.6e-05	1.15e-05	7.7e-06	0	5.35e-06	9.83e-06	7.11e-06	8.29e-06	0	0	0	9.38e-06	1.16e-05	0	1.09e-05	0	6.23e-06	1.4e-05	0	0	0	7.97e-06	5.68e-06	0
Elizabethkingia	0	0	0	0	0	0	9.03e-06	0	0	0	1.63e-05	5.21e-06	0	5.24e-06	0	0	0	0	0	0	0	0	0	0	0	0	0	0	3.88e-06	0	0	0	0
Elusimicrobium	0	0	0	0	0	0	0	0	0	0	0	0	0	0	0	0	0	0	0	0	0	0	0	0	0	0	0	0	0	0	0	0	1.41e-05
Empedobacter	0	4.59e-06	5.97e-06	0	0	0	3.95e-06	0	0	0	0	0	0	0	0	0	0	0	1.52e-05	0	0	0	1.95e-05	5.11e-06	0	0	1.44e-05	0	1.25e-05	0	4.9e-06	0	0
Emticicia	0	0	0	0	0	0	0	0	0	0	8.08e-06	0	0	0	0	0	0	0	0	0	0	0	0	0	0	0	0	0	0	0	0	0	0
Enorma	1.23e-05	4.56e-05	1.97e-05	1.69e-05	4.77e-05	4.2e-05	1.62e-05	2.66e-05	1.69e-05	7.5e-06	3.06e-05	7.46e-06	9.75e-06	1.52e-05	1.63e-05	1.24e-05	1.43e-05	2e-05	1.21e-05	9.45e-05	2.01e-05	6.42e-05	1.68e-05	9.36e-06	4.07e-05	2.08e-05	5.01e-05	9.97e-06	7.73e-06	1.53e-05	1.24e-05	1.64e-05	1.36e-05
Enterobacter	5.58e-06	5.61e-05	0	4.54e-05	0	2.98e-05	0	0	1.08e-05	0	0	0	0	3.22e-05	0	5.19e-05	0	1.98e-05	0	0	3.46e-05	2.13e-05	1.16e-05	0	0	1.03e-05	1.31e-05	2.89e-05	7.62e-06	0	2.2e-05	0	0
Enterococcus	0.0001224	0.0006286	0.0004383	0.000372	0.0006329	0.0007451	0.000212	0.0006534	0.0002951	0.0001729	0.001187	0.0002781	0.0003101	0.0004213	0.0003313	0.0003264	0.0007102	0.0003942	0.0004496	0.001042	0.0005112	0.0007932	0.0008331	0.0003492	0.0007077	0.0008067	0.0002816	0.0001766	0.0001717	0.0005489	0.0001631	0.0002889	0.0002808
Enterorhabdus	2.47e-05	6.13e-05	5.11e-05	4.65e-05	5.22e-05	8.94e-05	2.09e-05	6.46e-05	0.00012	4.14e-05	3.94e-05	6.47e-05	1.94e-05	4.45e-05	3.2e-05	2.02e-05	2.7e-05	6.24e-05	0	3.75e-05	2e-05	7.01e-05	2.4e-05	2.7e-05	3.01e-05	1.88e-05	4.59e-05	1.56e-05	1.1e-05	5.99e-05	0.0001102	1.01e-05	1.15e-05
Epulopiscium	0	0	1.56e-05	6.84e-06	2.49e-05	1.84e-05	0	1.72e-05	0	0	0	0	1.02e-05	7.81e-06	0	0	1.65e-05	0	0	0	0	0	0	0	0	0	0	0	0	0	0	0	0
Erysipelatoclostridium	8.36e-05	0.00054045	0.0004487	0.0003005	0.0004639	0.0002063	0.0004738	0.00033042	0.0005499	0.0003944	0.0002103	0.000258606	0.00018141	0.00022038	0.0002373	0.000268225	0.0001791	0.0001398	0.00010972	0.0005542	0.00117652	0.003716	0.00049351	0.00056502	0.0008284	0.0006606	0.0006827	0.0003344	0.00012441	0.000173982	0.00109277	0.000133245	0.000188221
Erysipelothrix	0	0	0	0	2.11e-05	0	0	0	0	0	2.43e-05	0	0	0	0	0	3.32e-05	1.5e-05	0	0	0	0	0	0	0	0	0	0	0	0	0	0	2e-05
Escherichia	0	0.005887	0.001444	0.00142	1.11e-05	0.01684	0.00159	0.0001131	0	0	0.001613	8.9e-05	0	0.0001377	2.37e-05	0.0001067	5.44e-05	0.0004001	1.44e-05	0.0004107	6.64e-05	0.002253	0.00532801	0.0003864	0.01186	0.00182	0.004345	2.57e-05	0.0003563	0.003835	0.001242	0.0001586	2.54e-05
Ethanoligenens	2.11e-05	4.63e-05	2.63e-05	7.92e-05	0.0001229	5.02e-05	3.64e-05	3.48e-05	1.99e-05	1.77e-05	5.93e-05	8.58e-05	3.63e-05	8.6e-05	1.14e-05	3.05e-05	1.63e-05	4.99e-05	3.28e-05	6.68e-05	1e-05	0.0001279	4.16e-05	1.33e-05	5.35e-05	2.48e-05	3.82e-05	1.21e-05	8.99e-06	3.01e-05	0	7.2e-05	1.05e-05
Eubacterium	0.02324	0.1124	0.0889404	0.07192	0.1241	0.07118	0.04571	0.1132	0.07836	0.0796437	0.0463	0.09644	0.11925	0.07406	0.06897	0.1286	0.172	0.0556724	0.07102	0.02792	0.179403	0.08208	0.01989	0.04844	0.08376	0.2633	0.03379	0.1503	0.0738713	0.0324687	0.0358754	0.08453	0.113419
Facklamia	0	0	0	0	0	8.41e-06	0	5.38e-06	1.18e-05	0	2.16e-05	0	0	1.39e-05	0	0	0	0	0	0	0	0	0	0	0	0	0	0	0	0	0	0	0
Faecalibacterium	0.1113	0.1566	0.1194	0.1978	0.2345	0.1837	0.1644	0.1518	0.04872	0.09923	0.1037	0.1008	0.1674	0.06597	0.06159	0.07642	0.1398	0.05027	0.06202	0.1251	0.3253	0.1462	0.1433	0.06371	0.1259	0.2211	0.01625	0.05226	0.1073	0.02975	0.09751	0.05918	0.1559
Fibrisoma	2.43e-06	0	0	0	0	0	0	0	0	0	0	0	0	0	0	0	0	0	0	0	0	0	0	0	0	0	0	0	0	0	0	0	0
Filifactor	0	0	1.12e-05	2.91e-05	1.87e-05	0	4.09e-05	2.31e-05	0	0	1.83e-05	0	0	0	0	0	0	0	7e-05	0	0	0	0	0	0	0	0	0	0	1.67e-05	0	0	0
Finegoldia	0	3.52e-05	0	0	2.61e-05	1.19e-05	0	1.11e-05	0	0	0	0	0	1.25e-05	0	3.8e-05	3.36e-05	1.34e-05	0	0	0	7.13e-05	3.52e-05	0	0	0	0	0	0	0	0	0	1.24e-05
Flavobacterium	0	0	0	0	0	0	0	0	0	0	0	0	0	0	0	0	0	0	0	0	0	0	0	7.18e-06	0	0	0	0	0	0	0	0	0
Flavonifractor	0.0006353	0.002004	0.00115	0.0006664	0.000801	0.00069	0.0003434	0.0006896	0.0005741	0.0002371	0.0003427	0.0002712	0.0003912	0.0003109	0.0002693	0.0003582	0.0002859	0.0004082	0.0005496	0.001031	0.001315	0.001677	0.0008285	0.001612	0.00106	0.001064	0.001741	0.0002189	0.0002291	0.0005007	0.0028	0.0002956	0.000279
Flectobacillus	0	0	0	0	0	0	0	0	0	0	1.01e-05	0	0	0	0	0	0	0	0	0	0	0	0	0	0	0	0	0	0	0	0	0	0
Frankia	0	0	0	0	0	0	0	0	0	0	0	0	0	0	0	0	0	0	0	0	0	0	0	0	0	0	0	0	0	4.71e-06	0	0	0
Fretibacterium	0	1.2e-05	2.31e-05	6.79e-06	0	0	0	9.23e-06	0	0	0	0	0	1.02e-05	0	0	0	1.27e-05	0	1.99e-05	0	0	0	0	2.1e-05	0	0	0	0	0	0	7.62e-06	0
Fusobacterium	0	0	0	0	0	0	0	0	0	3.2e-05	0	0	0	0	0	6.98e-05	6.9e-05	1.28e-05	0	6.14e-05	0	0	0	0	0	0	9.12e-05	1.72e-05	1.53e-05	0	0	2.34e-05	1.77e-05
Gardnerella	0	4.07e-05	0	0	1.98e-05	4.67e-05	0	0	0	0	2.78e-05	0	0	0	0	2.59e-05	0	0	0	0.0003878	0	0	0	0	0	3.36e-05	0	0	0	0	0	0	0
Gayadomonas	0	0	0	0	0	0	0	0	0	0	0	0	0	0	0	0	0	0	0	0	0	0	0	0	0	0	0	0	0	0	0	0	5.08e-06
Geitlerinema	0	0	0	0	0	0	0	0	0	0	0	0	0	0	0	0	3.02e-06	0	0	0	0	0	0	0	0	0	0	0	0	0	0	0	2.64e-06
Gemella	0	0	2.69e-05	7.19e-06	0	1.33e-05	0	0	6.62e-06	2.94e-05	2.63e-05	0	0	9.3e-06	9.73e-06	0	2.45e-05	1.4e-05	1.46e-05	0	9.44e-06	0	1.14e-05	0	0	0	2.35e-05	0	1.32e-05	0	1.53e-05	1.68e-05	9.66e-06
Geminocystis	0	0	0	0	0	0	0	0	0	0	0	0	0	0	0	0	0	0	0	0	0	0	0	0	0	0	0	0	0	0	0	0	3.51e-06
Geobacter	5.02e-06	6.69e-06	0	0	1.54e-05	0	0	0	0	0	0	0	0	0	0	0	0	5.36e-06	0	0	0	1.54e-05	0	0	0	0	0	0	0	0	0	0	0
Geothrix	0	4.76e-06	0	7.2e-06	0	0	0	0	0	0	0	0	0	0	0	0	0	0	0	0	0	1.05e-05	0	0	0	0	0	0	0	0	0	0	0
Gloeobacter	0	0	0	0	1.09e-05	0	0	0	0	0	0	0	0	0	0	0	2.82e-05	8.49e-06	0	0	0	0	0	0	0	0	0	0	0	0	0	0	3.56e-05
Gluconobacter	0	0	6.27e-06	0	0	5.97e-06	0	7.13e-06	0	0	0	0	0	0	0	0	0	0	0	0	0	0	0	0	0	0	0	0	0	0	0	0	0
Gordonia	9.4e-06	8.4e-06	0	0	0	0	0	0	0	0	0	0	0	0	0	0	0	0	0	2.58e-05	0	0	0	0	0	0	0	0	0	1.45e-05	0	0	0
Gordonibacter	0.0001065	8.24e-05	0.0005224	0.0001371	0.0001253	0.0004439	0.0004448	0.0001378	0.0006125	0.000134	0.0001284	0.000241	5.28e-05	0.0001094	7.08e-05	0.0001062	8.76e-05	0.0001126	3.96e-05	8.79e-05	0.0003763	0.0001557	0.0008626	0.0001846	0.000285	0.0007906	0.001387	0.0001997	4.66e-05	0.0001312	2.09e-05	0.0001421	0.0001562
Gottschalkia	0	1.8e-05	1.48e-05	2.12e-05	1.91e-05	1.71e-05	0	8.1e-06	0	0	1.86e-05	0	0	0	0	0	0	6.06e-06	0	1.75e-05	0	2.55e-05	0	0	1.3e-05	0	0	0	0	0	0	0	0
Gracilibacillus	0	0	4.37e-06	0	0	0	0	0	0	0	0	0	0	0	0	0	0	0	0	0	0	0	0	0	0	0	0	0	0	0	0	0	0
Granulicatella	0	0	1.59e-05	1.3e-05	0	8.5e-06	0	1.08e-05	1.39e-05	2.29e-05	1.5e-05	1.33e-05	0	0.0001271	1.82e-05	7.42e-05	1.04e-05	2.91e-05	9.9e-06	0	1.03e-05	0	1.83e-05	0	1.98e-05	3.27e-05	2.47e-05	7.99e-06	2.13e-05	1.19e-05	0	1.15e-05	1.28e-05
Granulicella	0	0	0	0	0	0	0	0	0	0	0	0	0	0	0	0	0	0	0	0	0	0	0	0	0	0	0	0	0	4.35e-06	0	0	0
Haemophilus	0.0009689	0.0001767	0.00041347	0.00072551	0.001856	7.94e-05	0.0003272	0.001825	0.00065333	0.006079	0.002524	0.0001201	0.00057245	0.0004723	0.001339	0.0029902	0.0007583	0.000905	0.00416601	0	0.003779	4.27e-05	3.39e-05	6.54e-05	7.55e-05	2.51e-05	5.74e-05	0.002245	0.00316505	4.21e-05	0.0001698	0.0007259	0.0003614
Halanaerobium	0	0	1.95e-05	0	0	0	0	0	0	0	0	0	0	0	1.25e-05	0	0	0	0	0	0	0	0	0	0	0	0	0	0	0	0	0	0
Haloplasma	0	0	8.96e-06	0	0	7.27e-06	0	0	0	0	1.98e-05	0	0	0	0	0	1.1e-05	6.75e-06	0	0	0	0	0	0	0	0	0	0	0	0	0	0	7.93e-06
Helcococcus	0	0	0	7.36e-06	0	0	0	1.08e-05	0	0	0	0	0	0	0	0	0	0	0	0	0	0	0	0	0	0	0	0	0	0	0	0	0
Helicobacter	0	0	0	0	5.29e-05	0	0	0	0	0	0	0	0	0	0	0	0	2.24e-05	0	0	0	0	0	0	0	0	0	0	0	0	0	0	0
Heliobacterium	0	1.11e-05	1.13e-05	9.77e-06	0	2.86e-05	0	0	0	0	0	0	0	0	0	0	1.75e-05	0	0	0	0	0	0	0	1.26e-05	0	0	0	0	0	0	0	0
Herbaspirillum	0	0	0	0	1.33e-05	0	0	0	0	0	0	0	0	0	0	0	0	0	0	0	0	0	0	0	0	0	0	0	0	8.17e-06	0	0	0
Histophilus	2.55e-05	0	0	0	0	0	0	0	0	0	0	0	0	0	0	0	0	0	2.11e-05	0	0	0	0	1.58e-05	0	0	0	0	0	0	0	0	0
Holdemania	0.0004147	0.002819	0.00142636	0.0010791	0.0008273	0.001049	0.0011748	0.0008896	0.00047134	0.00033022	0.0008762	0.00030831	0.0006633	0.0006393	0.0004152	0.0005593	0.0007833	0.00068425	0.00054333	0.0008095	0.00116	0.0016911	0.002593	0.001221	0.001021	0.002892	0.00042341	0.0003469	0.00028491	0.0005116	0.0014482	0.0005093	0.0004797
Holophaga	0	0	0	0	0	0	0	0	0	0	0	0	0	0	0	0	0	0	0	0	0	5.24e-06	0	0	0	0	0	0	0	0	0	0	0
Hymenobacter	0	0	4.59e-06	0	0	0	0	2.88e-06	0	0	0	0	0	0	0	0	0	0	0	0	0	0	0	0	0	0	0	0	0	0	0	0	0
Ideonella	0	0	0	0	0	0	0	0	0	0	0	0	0	0	0	0	0	0	0	0	0	0	0	0	0	0	0	0	0	0	0	0	0
Intestinibacter	6.53e-05	2.74e-05	0.0002069	0.0001415	0.0002174	0.0006828	2.04e-05	0.0001329	0.0004465	0.0001066	0.001825	0.001438	0.0001768	0.006188	0.0002136	0.0001592	0.002307	5.62e-05	0.001192	4.05e-05	0.0003625	0.0001183	6.44e-05	3.04e-05	0.0001498	0.0002828	0.0002653	5.2e-05	5.37e-05	3.5e-05	1.04e-05	1.8e-05	6.57e-05
Janibacter	2.05e-06	0	0	0	6.96e-06	0	0	0	0	0	0	0	0	0	0	0	0	0	0	0	0	0	0	0	0	0	0	0	0	0	0	0	0
Janthinobacterium	0	0	0	0	0	0	0	0	0	0	0	0	0	0	0	0	0	0	0	0	0	0	0	0	0	0	0	0	0	0	0	0	0
Johnsonella	0.0001261	0.0002362	0.0003644	0.0004291	0.0004068	0.001087	4.75e-05	0.000446	9e-05	8.71e-05	0.0002227	9.75e-05	0.0001624	0.0001147	7.02e-05	0.000109	0.0004704	0.0001555	0.0002865	0.0002082	0.0001903	0.0004128	8.89e-05	9.21e-05	0.0005761	0.0002118	8.65e-05	8.79e-05	6.04e-05	0.0007102	2.78e-05	0.0001512	7.9e-05
Jonquetella	0	0	0	0	1.84e-05	0	0	6.18e-06	0	0	0	0	0	0	2.11e-05	0	0	0	0	0	0	0	0	0	0	0	0	0	0	0	0	0	0
Kallipyga	4.7e-06	0	5.79e-06	1.13e-05	1.98e-05	2.16e-05	0	0	0	0	1.14e-05	0	7.04e-06	9.83e-06	0	2.74e-05	0	6.42e-06	0	0	0	1.93e-05	7.84e-06	2.14e-05	0	0	0	0	0	0	0	0	0
Kangiella	0	0	0	0	0	0	0	0	0	0	0	0	0	0	7.46e-06	0	0	0	0	0	0	0	0	0	0	0	0	0	0	0	0	0	0
Kingella	0	0	0	4.2e-06	0	0	0	0	0	0	0	0	0	0	0	0	0	4.35e-06	0	0	0	0	0	0	0	0	0	0	0	0	0	0	0
Klebsiella	0	0.0001023	1.06e-05	7.48e-05	0	2.11e-05	8.11e-06	0	5.74e-06	0	2.31e-05	0	0	7.16e-06	0	0.0001548	0	2.42e-05	0	0	0	7.61e-05	2.11e-05	0	2.29e-05	8.73e-05	5.89e-05	0	5.54e-05	0	0	7.12e-06	0
Kocuria	0	0	0	0	0	0	0	0	0	0	0	0	0	0	0	0	0	0	0	0	0	0	0	0	0	0	0	0	0	0	0	0	1.06e-05
Kurthia	0	0	0	0	0	0	0	0	0	0	0	0	0	0	0	0	0	0	0	0	0	0	0	0	0	0	0	0	0	0	0	0	5.25e-06
Lachnoanaerobaculum	0.000244107	0.00051461	0.0004974	0.00033944	0.00070845	0.0008457	0.00037022	0.00075406	0.0002286	0.0001841	0.00038841	0.0003125	0.00035974	0.00027241	0.0001604	0.0003152	0.00024831	0.0002242	0.00013205	0.00093314	0.00025262	0.001175	0.0004744	0.000393029	0.0004206	0.00039231	0.0002021	0.0003638	0.0002262	0.0008922	0.000150423	0.0001677	0.0003404
Lachnobacterium	2.97e-05	2.61e-05	9.54e-05	3.22e-05	0.0001094	5.98e-05	1.6e-05	2.44e-05	4.14e-05	2.32e-05	0.0001446	4.91e-05	5.71e-05	6.45e-05	0.0001133	7.99e-05	7.11e-05	0.0001258	2.98e-05	3.2e-05	5.74e-05	2.87e-05	1.53e-05	1.15e-05	7.81e-05	9.54e-05	4.05e-05	7.9e-05	3.78e-05	3.93e-05	2.25e-05	2.64e-05	3.55e-05
Lachnoclostridium	0.00302007	0.00662289	0.00688283	0.00583685	0.00893344	0.00999242	0.00586535	0.0085376	0.00333144	0.00222809	0.00446232	0.00248311	0.004706	0.00304344	0.0023942	0.00604842	0.00586148	0.0046944	0.0044738	0.0120411	0.00532255	0.0136439	0.00732722	0.00519644	0.00497371	0.00666003	0.00401225	0.00247225	0.00237803	0.00706772	0.00298502	0.00290326	0.00334054
Lachnospira	9.15e-05	6.77e-05	0.0001298	0.0003746	0.0006402	0.0001374	2.98e-05	0.0001204	9.28e-05	0.0001124	0.0001066	0.0002287	0.0002237	0.0001069	0.0002213	0.0002652	0.0005264	0.0001051	0.0005385	0.0001139	0.0002797	0.0001179	1.14e-05	0.0001306	0.0002126	0.0001362	8.71e-05	0.0001937	0.0005477	7.14e-05	2.97e-05	9.84e-05	0.0006838
Lactobacillus	0.0001404	0.000418422	0.00038604	0.0002152	0.00063101	0.00064063	0.0002029	0.00020844	0.000516815	0.0001977	0.0006169	0.00086264	0.0002971	0.00074604	0.00173606	0.0003241	0.0004073	0.000417	0.0001386	0.00048331	0.00028031	0.0002776	0.0003644	0.0002595	0.0003817	0.0005208	0.0001707	0.0002266	0.0002108	0.0002772	0.0001345	0.0002603	0.00031201
Lactococcus	6.06e-05	0.00011111	0.0001065	5e-05	0.0001347	4.97e-05	1.38e-05	0.00040244	0.0001055	0.0001602	8.33e-05	7.75e-05	8.12e-05	0.00022474	6.06e-05	0.00069432	0.0004738	0.00011142	6.54e-05	0.0001107	0.00013762	5.86e-05	8.15e-05	3.19e-05	5.47e-05	7.11e-05	0.0002648	5.99e-05	0.00022051	1.17e-05	4.93e-05	0.00015178	3.04e-05
Laribacter	0	0	0	0	0	0	0	0	0	0	0	0	0	0	0	0	0	0	0	0	0	0	0	0	0	0	0	0	0	0	0	0	0
Lautropia	0	0	0	0	0	0	1.02e-05	4.48e-06	0	4.78e-06	0	0	0	0	0	0	0	0	0	0	0	0	0	0	1.47e-05	0	0	0	0	0	3.12e-05	1.11e-05	0
Lawsonia	0	0.0002298	2.79e-05	9.74e-05	6.29e-05	2.42e-05	0	3.21e-05	0.0001351	0	0	0	0	0	0	0	0	4.34e-05	0	0	0	0.0001599	4.19e-05	1.66e-05	2.84e-05	2.18e-05	2.1e-05	7.09e-05	2.09e-05	5.31e-05	0	2.36e-05	3.61e-05
Leadbetterella	0	0	0	0	0	0	0	0	0	0	3.8e-05	0	0	0	0	0	0	0	0	0	0	0	0	0	0	0	0	0	0	0	0	0	0
Lentisphaera	0	0	0	0	0	0	0	0	0	0	0	0	0	0	0	0	5.71e-06	0	0	0	0	0	0	0	0	0	0	0	0	0	0	0	0
Leptolyngbya	0	0	0	0	0	0	0	0	0	0	0	0	0	0	0	0	0	0	0	0	0	0	0	0	0	0	0	0	0	0	0	0	4.6e-06
Leptothrix	0	0	0	0	0	0	0	0	0	0	0	0	0	0	0	0	0	0	0	0	0	0	0	0	0	0	0	0	0	0	0	0	0
Leptotrichia	0	0	0	0	0	0	0	0	0	0	0	0	0	0	0	0	0	0	0	0	0	0	0	0	0	0	0	1.17e-05	0	0	0	0	0
Leuconostoc	0	0	0	0.0001678	0	0	0	0	0	3.06e-05	0	0	0	0	0	0	0	2.56e-05	0	0	0	0	0	0	0.0001025	0	0	0	0.0005297	0	0	0	0
Listeria	0	0	0	0	0	0	0	0	0	0	0	0	0	0	0	0	0	0	0	0	0	0	0	0	0	0	0	0	0	0	0	0	3.75e-05
Lysobacter	6.62e-06	0	1.16e-05	6.97e-06	0	0	0	1.25e-05	0	0	0	0	0	0	0	0	0	0	0	0	0	0	0	0	0	0	0	0	0	0	0	0	0
Macrococcus	0	0	0	0	0	0	0	0	0	0	0	0	0	0	0	0	0	0	0	0	0	0	0	0	0	0	0	0	0	0	0	0	0
Magnetospirillum	0	0	5.4e-06	0	7.73e-06	0	0	0	0	0	0	0	0	0	0	0	0	0	0	0	0	0	0	0	0	0	0	0	0	0	0	0	0
Mahella	0	2.45e-05	2.52e-05	1.72e-05	2.14e-05	2.82e-05	6.04e-06	2.8e-05	0	0	2.09e-05	0	1.37e-05	6.75e-06	0	7.18e-06	3.25e-05	7.44e-06	0	2.25e-05	0	2.08e-05	0	0	2.37e-05	5.95e-06	1.37e-05	6.38e-06	0	1.27e-05	0	0	0
Mannheimia	0	0	0	0	0	0	0	0	0	0	0	0	0	0	1.47e-05	0	0	0	0	0	0	0	0	0	0	0	0	0	0	0	0	0	0
Marinilabilia	0	0	4.63e-06	0	0	0	4.12e-06	0	0	0	0	0	0	0	0	0	0	0	0	0	0	0	0	0	0	0	0	0	0	0	0	0	0
Mariniradius	0	0	0	0	0	0	3.92e-06	0	0	0	0	0	5.41e-06	0	0	0	0	5.06e-06	0	0	0	0	0	0	0	0	0	0	0	0	0	4.49e-06	0
Marvinbryantia	0.0002863	0.0004349	0.0005986	0.0003395	0.0003812	0.001746	0.0004859	0.0007913	0.0003486	0.0001258	0.0002122	0.0001526	0.0002611	0.0002525	0.0001666	0.0002	0.0007048	0.0002527	0.001032	0.0005668	0.0008462	0.0006741	0.0002499	0.0002487	0.0003073	0.0002995	0.0001777	8.66e-05	0.0001578	0.0001395	6.36e-05	6.25e-05	9.64e-05
Massilia	0	0	0	0	0	0	0	0	0	0	0	0	0	0	0	0	0	0	0	0	0	0	0	0	0	0	0	0	0	0	0	0	0
Megamonas	0	0.00034641	1.3e-05	0	1.95e-05	0	0.0242	0.01069	0	0	0	0	0.0002415	8.21e-06	0.0436	0.002298	0.0003369	1.87e-05	1.56e-05	0.0006724	0	0	1.39e-05	0	0	8.41e-06	1.3e-05	0.008028	0	0	0	0	0.023886
Megasphaera	5.99e-05	6.18e-05	6.23e-05	0.0001232	0.0002046	0.001306	0.0004285	0.0001832	3.87e-05	4.04e-05	0.0001237	0.001661	8.47e-05	0.001166	0.0001455	5.66e-05	6.33e-05	7.12e-05	3.54e-05	0.000151	8.46e-05	0.0001642	7.42e-05	3.77e-05	9.75e-05	6.57e-05	6.24e-05	5.58e-05	3.45e-05	4.29e-05	2.6e-05	9.55e-05	8.02e-05
Melissococcus	0	0	0	0	0	0	0	0	0	0	0	0	0	0	1.03e-05	0	0	0	0	0	0	0	0	0	0	0	0	0	0	0	0	0	0
Mesoplasma	0	0	0	0	5.09e-05	0	0	0	0	0	0	0	0	0	0	0	0	0	0	0	0	0	0	0	0	0	0	0	0	0	0	0	4.17e-05
Metascardovia	0	0	0	9.51e-06	0	0.0001436	0	0	5.22e-05	0	0	0	0.0001202	0	0	0	0	0	0	0	0	0.0001049	0	0	0	0	0	0	0	0	0	0	0
Methanobrevibacter	0	0.003307	0	0	0.01258	0	0.002395	0.0005906	0	8.45e-05	0.006107	0	0.001005	0	0	0	0	0.0110021	0	0.00349	0	0.01028	0	0	0.006617	0.0007343	0	0	0	0	0	0.0003988	0
Methanomassiliicoccus	0	0	0	0	0	0	0	0	0	0	0	0	0	0	0	0	0	0	0	0.0001016	0	0	0	0	0	0	0	0	0	0	0	0	0
Methanosphaera	0	0	0	0	0	0	0	0	0	0	0	0	0	0	0	0	0	0	0	0.0002268	0	0	0	0	0	0	0	0	0	0	0	0	0
Methylobacterium	0	0	5.81e-06	0	0	0	0	0	0	0	0	0	0	0	0	0	0	0	0	0	0	0	0	0	0	0	0	0	0	0	0	0	0
Methylocella	0	0	0	0	0	0	0	0	0	0	0	0	0	0	0	0	1.58e-05	0	0	0	0	0	0	0	0	0	0	0	0	0	0	0	1.98e-05
Methylocystis	0	3.11e-06	0	2.65e-06	9.96e-06	0	0	0	0	0	0	0	0	0	0	0	0	0	0	7.4e-06	0	0	0	0	0	0	0	0	0	0	0	0	0
Methylotenera	0	0	0	0	0	0	0	0	0	0	0	0	0	0	0	0	0	0	0	0	0	0	0	0	0	0	0	0	0	0	0	0	0
Methylovorus	0	0	0	0	0	0	0	0	0	0	0	0	0	0	0	0	0	0	0	0	0	0	0	0	0	0	0	0	0	0	0	0	0
Microbacterium	7.17e-06	1.2e-05	0	9.34e-06	0	0	0	0	0	0	3.12e-05	0	0	1.51e-05	0	0	0	0	0	0	0	0	0	0	2.36e-05	0	0	0	0	0	0	0	0
Microcystis	0	0	0	0	0	0	0	0	0	0	0	0	0	0	0	0	1.17e-05	0	0	0	0	0	0	0	0	0	0	0	0	0	0	0	1.06e-05
Micromonospora	0	0	0	0	0	0	0	0	0	0	0	0	0	0	0	0	0	0	0	0	0	0	0	0	0	0	0	0	0	3.24e-06	0	0	0
Mitsuokella	0.006532	7.31e-06	1.17e-05	6.87e-06	1.22e-05	1.13e-05	0	8.56e-06	0	0	7.65e-06	0	0	4.34e-06	0	0	8.22e-06	0	0	0	3.27e-06	1.45e-05	5.35e-06	0	0	0	0.0009717	0	0	1.57e-05	0	1.47e-05	0
Mobiluncus	8.04e-05	0.0001452	3.01e-05	6.26e-05	5.51e-05	8.53e-05	2.4e-05	2.66e-05	3.89e-05	1.34e-05	5.29e-05	1.62e-05	2.53e-05	3.24e-05	4.74e-05	2.94e-05	3.67e-05	1.68e-05	1.36e-05	0.0002217	2.82e-05	0.00015979	8.06e-05	4.47e-05	0.00015325	8.36e-05	9.37e-05	1.74e-05	2.92e-05	1.79e-05	0	2.36e-05	3.16e-05
Modestobacter	0	0	0	0	0	0	0	3.66e-06	0	0	0	0	0	0	0	0	0	0	0	0	0	0	0	0	0	0	0	0	0	0	0	0	0
Mogibacterium	1.89e-05	5.17e-05	5.8e-05	0.0002105	8.12e-05	3.93e-05	3.47e-05	2.5e-05	1.46e-05	1.81e-05	3.41e-05	0	1.82e-05	2.1e-05	3.19e-05	1.25e-05	4.23e-05	2.51e-05	3.49e-05	4.54e-05	1.53e-05	4.43e-05	1.93e-05	0	3.46e-05	1.48e-05	3.42e-05	1.22e-05	0	2.61e-05	0	1.57e-05	1.26e-05
Moorea	0	0	0	0	0	0	0	0	0	0	0	0	0	0	0	0	0	0	0	0	0	0	0	0	0	0	0	0	0	0	0	0	1.71e-06
Mycobacterium	4.6e-06	0	1.38e-05	0	0	1.15e-05	0	6.6e-06	0	0	0	0	0	0	0	0	0	0	0	0	0	0	0	0	0	0	0	0	0	0	0	0	0
Mycoplasma	0	0	8.03e-05	0	0.0002179	0	0	0	0	0	0.0002322	0	0	0	6.3e-05	0	0.0002418	0.00017	0	0	0	0	0	0	0	0	0	0	0	0	0	3.55e-05	0.0001872
Myroides	0	4.78e-06	0	0	0	0	0	0	0	0	0	0	0	0	0	0	0	0	6.49e-06	0	0	0	7.54e-06	0	0	0	0	0	7.62e-06	0	0	0	0
Myxococcus	0	3.26e-06	0	0	0	4.16e-06	0	0	0	0	0	0	0	0	0	0	0	0	0	0	0	6.94e-06	0	0	0	0	0	0	0	0	0	0	0
Neisseria	0	0	4.61e-05	2.71e-05	0	8.8e-05	0	2.42e-05	3.11e-05	6.56e-05	0	0	0	0	0	0	9.87e-05	2.54e-05	3.09e-05	0.0001054	2.43e-05	0	4.08e-05	0	5.21e-05	4.99e-05	0.0001213	4.25e-05	6.41e-05	5.16e-05	3.54e-05	3.35e-05	5.77e-05
Nisaea	0	0	0	0	6.18e-06	0	0	0	0	0	0	0	0	0	0	0	0	0	0	0	0	0	0	0	0	0	0	0	0	0	0	0	0
Nitratireductor	0	0	0	0	0	0	0	0	0	0	0	0	0	0	0	0	0	0	0	0	0	0	0	0	0	0	0	0	0	0	0	0	0
Nitratiruptor	0	0	0	0	0	0	0	0	0	0	0	0	0	0	0	0	0	0	0	0	0	0	0	0	0	0	0	0	0	0	0	0	3.22e-05
Nitritalea	0	0	0	0	0	0	0	0	0	0	0	0	0	0	0	0	1.46e-05	0	0	0	0	0	0	0	0	0	0	0	0	0	0	0	0
Nocardia	0	6.57e-06	7.23e-06	5.69e-06	0	7.65e-06	0	0	0	0	0	0	0	0	0	0	0	0	0	0	0	0	0	0	0	0	0	0	0	0	0	0	0
Nocardiopsis	5.29e-06	0	1.1e-05	6.25e-06	0	6.54e-06	0	4.88e-06	0	0	0	0	0	0	0	0	0	0	0	0	0	0	0	0	0	0	0	0	0	0	0	0	0
Nodosilinea	0	0	0	0	0	0	0	1.05e-06	0	0	0	0	0	0	0	0	0	0	0	0	0	0	0	0	0	0	0	0	0	0	0	0	0
Nonomuraea	0	0	0	0	1.75e-06	0	0	0	0	0	0	0	0	0	0	0	0	0	0	0	0	0	0	0	0	0	0	0	0	0	0	0	0
Novispirillum	0	0	0	0	3.67e-06	0	0	0	0	0	0	0	0	0	0	0	0	0	0	0	0	0	0	0	0	0	0	0	0	0	0	0	0
Oceanicola	0	0	0	0	0	0	0	0	0	0	0	0	0	0	0	0	0	0	0	0	0	0	0	0	0	0	0	0	0	4e-06	0	0	0
Oceanithermus	0	0	0	9.35e-06	0	0	0	0	0	0	0	0	0	0	0	0	0	0	0	0	0	0	0	0	0	0	0	0	0	0	0	0	0
Odoribacter	0.001564	0.011014	0.008997	0.006179	0.00869224	0.007349	0.01198	0.0123931	0.001042	0.0189925	0.0225249	0.003285	0.005445	0.0197	0.0075718	0.007907	0.01936	0.0319108	0.02342	0.039314	0.003137	0.006298	0.01505	0.00983408	0.00993614	0.002414	0.0069233	0.003668	0.004363	0.004105	0.0008547	0.0062133	0.007294
Olsenella	0.0001215	4.84e-05	5.02e-05	4.7e-05	9.4e-05	0.0001045	1.3e-05	3.42e-05	1.55e-05	0	6.41e-05	8.66e-06	2.65e-05	2.41e-05	1.37e-05	1.38e-05	1.6e-05	2.7e-05	0	0.000113	1.51e-05	0.00010042	1.85e-05	0	3.67e-05	1.51e-05	1.88e-05	1.72e-05	8.8e-06	3.82e-05	0	1.5e-05	1.12e-05
Oribacterium	3.78e-05	9.23e-05	0.000135557	0.000126657	0.00021213	0.00021435	4.92e-05	0.0001524	6.9e-05	0.0001056	0.0001077	5.38e-05	0.00010582	6.91e-05	6.76e-05	8.16e-05	0.0001688	0.000141715	9.62e-05	0.0001423	0.000102642	0.000197	6.46e-05	5.26e-05	9.47e-05	0.000117902	7.02e-05	5.54e-05	9.49e-05	0.0001112	2.32e-05	5.72e-05	0.000141034
Ornithinimicrobium	4.79e-06	0	0	0	0	0	0	0	0	0	0	0	0	0	0	0	0	0	0	0	0	0	0	0	0	0	0	0	0	0	0	0	0
Ornithobacterium	0	0	0	3.4e-05	0	0	0	0	0	0	0	0	0	0	0	0	0	0	0	0	0	0	0	0	0	0	0	0	0	0	0	0	0
Oscillibacter	0.0006285	0.0010982	0.0010441	0.0007112	0.001487	0.0009695	0.00019875	0.000566	0.0004254	0.0002654	0.0008275	0.00018133	0.0006535	0.0005116	0.0003508	0.0002304	0.0002516	0.0006102	0.0002394	0.001421	0.0003402	0.001458	0.0005757	0.0002569	0.0006981	0.0002532	0.0006552	0.0003762	0.00013753	0.0007735	8.59e-05	0.0003662	0.0003544
Ottowia	0	0	0	0	0	0	0	3.18e-06	0	0	0	0	0	0	0	0	0	0	0	0	0	0	0	0	0	0	0	0	0	0	0	0	0
Oxalobacter	1.1e-05	0.000716028	0.00010084	5.29e-05	0.0001364	0.00165922	6.11e-05	2.21e-05	1.34e-05	1.16e-05	0.0008116	8.22e-06	1.01e-05	7.2e-05	3.43e-05	5.56e-06	3.06e-05	5.35e-05	0	0.0002014	5.51e-05	0.003524	0.001545	9.71e-06	0.00013732	1.77e-05	0.00012291	4.76e-06	2.74e-05	6.92e-05	0	2.7e-05	7.52e-06
Paenibacillus	0	1.3e-05	1.05e-05	1.09e-05	1.96e-05	1.27e-05	7.2e-06	9.5e-06	0	0	1.65e-05	0	0	0	0	0	0	1.75e-05	0	2.12e-05	0	1.44e-05	9.51e-06	0	0	7.69e-06	1.25e-05	0	0	9.87e-06	0	0	0
Paenisporosarcina	0	0	0	0	0	0	0	0	0	0	0	0	0	0	0	0	0	0	0	0	0	0	0	0	0	0	0	0	0	0	0	0	6.75e-06
Paludibacter	0	0	1.55e-05	4.68e-06	0	0	0	0	0	0	1.61e-05	0	0	0	0	0	1.13e-05	0	0	0	0	0	0	0	0	0	0	0	0	0	0	0	0
Pandoraea	0	0	0	0	0	0	0	0	0	0	0	0	0	0	0	0	0	0	0	0	0	0	0	0	0	0	0	0	0	0	0	0	0
Parabacteroides	0.0127301	0.032503	0.0260502	0.00201542	0.0057866	0.00729653	0.0324607	0.0103017	0.0186947	0.02143	0.0168232	0.007962	0.0052053	0.007687	0.0083671	0.0181867	0.0092481	0.0205813	0.05138	0.03152	0.0090592	0.01192	0.0512016	0.059855	0.077615	0.0110908	0.034534	0.00942851	0.0151118	0.0120304	0.0586161	0.0080787	0.0111938
Paraprevotella	0.0017431	0.014714	0.0004012	0.002573	0.0004412	0.0002708	0.026656	0.0008606	0.01309	0.0003848	0.008555	0.0043682	0.01887	0.010244	0.0047691	0.015744	0.022526	0.014103	0.034694	0.0028252	0.0001232	0.00035706	0.0007753	0.01134	0.0002476	0.00021761	0.0029766	0.0159779	0.0002658	0.000303	0.020432	0.007824	0.02082
Parascardovia	0	0	1.91e-05	1.45e-05	0	3.4e-05	0	2.18e-05	0	0	0	0	0	1.08e-05	1.84e-05	6.28e-05	0	4.89e-05	0	0	0	0	0	0	0	1.49e-05	0	0	0	0	0	2.93e-05	0
Parasutterella	0.0001559	0.001732	0.0003607	6.78e-05	0.0003421	0.0008318	0.0001026	0.0005088	0	0.0001285	0.0002768	0.00275	0.0002574	0.0007696	0.000148	8.1e-05	0.0001996	0.001018	0.001101	0.0005531	4.86e-05	0.0002964	7.39e-06	0.008123	0.0003172	0.0001149	0.0004342	6.87e-05	0.0001128	0.0003806	4.89e-05	0.0001009	4.13e-05
Parvimonas	2.08e-05	2.21e-05	3.72e-05	4.14e-05	4.99e-05	2.1e-05	0	4.45e-05	0	0	2.77e-05	0	2.13e-05	0	0	5.2e-05	8.13e-05	3.1e-05	0	0	0	3.79e-05	0	0	3.59e-05	0	2.3e-05	1.78e-05	0	3.09e-05	0	3.15e-05	5.74e-05
Pasteurella	0	0	0	0	0	0	0	8.26e-06	0	1.27e-05	0	0	0	0	0	0	0	0	0	0	0	0	0	0	0	0	0	0	0	0	0	0	0
Patulibacter	6.78e-06	0	0	0	8.67e-06	5.49e-06	0	0	0	0	0	0	0	0	0	0	0	0	0	0	0	0	0	0	0	0	0	0	0	0	0	0	0
Pediococcus	0	0	0	0	0	0	0	0	0	0	0	0	0	0	0	0	0	0	0	0	2.51e-05	0	0	0	0	0	0	0	0	0	0	0	0
Pedobacter	0	0	0	0	0	0	0	0	0	0	8.37e-06	0	0	0	0	0	0	0	0	0	0	0	0	0	0	0	0	0	0	0	0	0	0
Pelomonas	0	0	0	0	0	0	0	0	0	0	0	0	0	0	0	0	0	0	0	0	0	0	0	0	0	0	0	0	0	0	0	0	0
Pelosinus	5.41e-06	0	1.65e-05	8.18e-06	2.02e-05	7.03e-06	7.8e-06	1.07e-05	8.83e-06	7.49e-06	1.25e-05	9.91e-06	1.14e-05	7.1e-06	6.08e-06	9.26e-06	1.38e-05	1.39e-05	9.92e-06	0	1.09e-05	0	0	5.85e-06	1.8e-05	5.35e-06	0	0	0	1.89e-05	7.56e-06	0	1.36e-05
Pelotomaculum	0	0	0	0	1.07e-05	0	0	0	0	0	0	0	0	0	0	0	0	0	0	0	0	1.31e-05	0	0	0	0	0	0	0	0	0	0	0
Peptoclostridium	0.001424	0.002431	0.002581	0.002515	0.003877	0.004281	0.002669	0.002584	0.002367	0.00146104	0.002996	0.00247	0.0021	0.00234547	0.002285	0.003132	0.003088	0.002076	0.002984	0.004394	0.003496	0.003975	0.004834	0.001863	0.002457	0.002694	0.002769	0.001069	0.0008902	0.002557	0.001566	0.001327	0.001388
Peptoniphilus	0.0003203	0.0001578	9.63e-05	4.43e-05	0.000116	8.66e-05	4.65e-05	7.67e-05	9.52e-05	3.86e-05	6.67e-05	5.61e-05	7.25e-05	7.88e-05	0.0002024	0.0001085	0.0001198	6.85e-05	2.44e-05	9.17e-05	0.0001108	0.0002646	0.0004171	4.34e-05	0.0001157	5.95e-05	0.0001081	3.63e-05	2.68e-05	4.42e-05	3.39e-05	5.2e-05	5.14e-05
Peptostreptococcus	1.53e-05	5.55e-05	7.31e-05	2.64e-05	9.2e-05	4.78e-05	1.23e-05	8.38e-05	2.25e-05	2.83e-05	2.71e-05	2.41e-05	4.52e-05	3.68e-05	7.67e-05	5.7e-05	5.78e-05	2.74e-05	0	4.89e-05	5.23e-05	4.52e-05	2.27e-05	5.37e-05	4.29e-05	4.52e-05	3.36e-05	0.000158223	1.96e-05	3.43e-05	0	1.2e-05	0.00047797
Phascolarctobacterium	2.97e-05	0.00662	0.0004442	0.0001035	0.00063	0.0007589	0.000215	0.0002458	6.11e-05	0.0004895	0.01811	7.79e-05	7.38e-05	5.79e-05	6.38e-05	0.0005561	0.0003109	0.0001703	0.0002332	0.0006488	0.0001187	0.000276	0.0009163	0.0001303	0.0002369	0.0002883	0.0006011	0.0006107	0.0001054	0.0003966	0.0002483	0.0001892	0.0006156
Phenylobacterium	0	0	0	0	0	0	0	0	0	0	0	0	0	0	0	0	0	0	0	0	0	0	0	0	0	0	0	0	0	0	0	0	0
Plesiocystis	1.68e-06	0	0	0	0	0	0	0	0	0	0	0	0	0	0	0	0	0	0	0	0	0	0	0	0	0	0	0	0	0	0	0	2.33e-06
Polaribacter	0	0	0	0	0	0	0	0	0	0	8.6e-06	0	0	0	0	0	0	0	0	0	0	0	0	0	0	0	0	0	0	0	0	0	0
Polaromonas	0	0	0	0	7.57e-06	6.44e-06	0	4.25e-06	0	0	0	0	0	0	0	0	0	0	0	0	0	0	0	0	0	0	0	0	0	0	0	0	0
Pontibacter	0	0	6.23e-06	0	0	0	0	0	0	0	2.34e-05	0	0	0	0	0	0	0	0	0	0	0	0	0	0	0	0	0	0	0	0	0	0
Porphyromonas	0.0006759	0.0006862	0.0005402	0.0003149	0.0002422	0.0001106	0.0006269	0.0002649	0.000222	0.0002405	0.0008242	0.0001773	0.0008606	0.0002123	0.000301	0.0001154	0.0004047	0.0002029	0.0003508	0.0009693	0.0002086	0.000189	0.0005027	0.0002269	0.0004885	0.0001314	0.001357	0.0004065	0.0002925	0.0002637	0.000372	0.001144	0.0003043
Prevotella	0.491108	0.00695901	0.001661	0.0902002	0.02646	0.0992801	0.0111703	0.001761	0.0019111	0.3847	0.0752606	0.381901	0.147401	0.1212	0.3566	0.2703	0.1053	0.1467	0.002018	0.00163102	0.001287	0.00152302	0.00493516	0.00132502	0.002039	0.0007929	0.003601	0.4527	0.001336	0.02348	0.003342	0.4952	0.271829
Propionibacterium	0	0	0	0	0.0001218	1.3e-05	0	1.16e-05	0	0	3.01e-05	0	0	0	0	0	0	0	0	0	0	0	0	7.04e-05	0	0	0	0	0	0	0	0	0
Propionimicrobium	0	4.46e-06	0	0	0	4.12e-06	0	0	0	6.17e-06	0	0	0	0	0	6.53e-06	9.94e-06	0	0	0	4.8e-06	0	0	0	0	0	0	0	0	0	0	0	0
Proteiniphilum	4.8e-06	3.22e-06	2.77e-06	0	4.19e-06	0	0	0	1.99e-06	0	1.34e-05	0	4.23e-06	0	0	0	4.15e-06	0	0	0	0	0	0	0	0	0	0	0	0	0	0	0	0
Pseudobutyrivibrio	7.01e-05	3.95e-05	8.74e-05	4.99e-05	0.0001045	4.65e-05	2.71e-05	3.57e-05	4.2e-05	3.27e-05	8.25e-05	3.85e-05	6.87e-05	5.43e-05	8.45e-05	8.96e-05	0.00012182	5.85e-05	4.05e-05	2.54e-05	4.88e-05	2.42e-05	1.54e-05	1.27e-05	3.59e-05	2.84e-05	2.78e-05	2.08e-05	3.65e-05	6.18e-05	1e-05	3.41e-05	5.46e-05
Pseudoclavibacter	0	0	0	5.12e-06	0	1.01e-05	0	1.34e-05	0	0	0	0	0	0	0	0	0	0	0	0	0	0	0	0	0	0	0	0	0	0	0	0	0
Pseudoflavonifractor	0.001268	0.002852	0.0025	0.002413	0.002671	0.002707	0.0009876	0.003161	0.0009917	0.0004393	0.001553	0.0006451	0.0008556	0.0007599	0.0005592	0.0005074	0.0006999	0.001113	0.0002669	0.004559	0.0009828	0.006118	0.002793	0.0009247	0.002655	0.001171	0.001278	0.000505	0.00047	0.001647	0.0003727	0.0006552	0.0005055
Pseudoramibacter	0	0	6.43e-06	1.23e-05	0	7.11e-06	0	5.63e-06	0	0	6.85e-06	0	0	0	0	0	7.11e-06	4.01e-06	0	0	2.02e-05	7.56e-06	0	0	0	0	0	0	0	0	0	0	0
Pseudovibrio	0	0	0	0	0	0	0	0	0	0	0	0	0	0	0	0	0	0	0	0	0	0	0	0	0	0	0	0	0	0	0	0	0
Pseudoxanthomonas	0	1.11e-05	0	0	0	0	0	0	0	0	0	0	0	0	0	0	0	0	0	0	0	0	0	0	0	0	0	0	0	0	0	0	0
Pusillimonas	0	0	0	0	0	0	0	0	0	0	0	0	0	0	0	0	0	0	0	0	0	0	0	0	0	0	0	0	0	0	0	0	0
Pyramidobacter	2.29e-05	1.46e-05	1.59e-05	2.28e-05	2.67e-05	3.2e-05	0	1.26e-05	7.26e-06	0	1.9e-05	0	1.52e-05	7.79e-06	0	0	0	1.94e-05	0	0	7.66e-06	3.85e-05	0	0	0	6.54e-06	0	8.44e-06	0	2.4e-05	0	7.87e-06	8.07e-06
Ralstonia	0	0	1.15e-05	0	0	1.19e-05	0	7.33e-06	0	0	0	0	0	0	0	0	1.09e-05	0	9.91e-06	0	0	0	0	0	0	0	0	0	0	0	0	0	0
Ramlibacter	0	0	0	0	0	0	0	0	0	0	0	0	0	0	0	0	0	0	0	0	0	0	0	0	0	0	0	0	0	0	0	0	0
Raoultella	0	0.0001282	0	0	0	0	0	0	0	0	0	0	0	0	0	0	0	0	0	0	0	0	0	0	0	0	0	0	0	0	0	0	0
Reyranella	0	0	0	0	0	0	0	0	0	0	0	0	0	0	0	1.97e-06	0	0	0	0	0	0	0	0	0	0	0	0	0	0	0	0	0
Rhizobium	7.55e-06	0	0	0	0	7.66e-06	0	5.2e-06	4.91e-06	0	0	0	0	0	0	0	0	0	0	0	0	5.33e-05	0	0	0	0	0	0	0	1.01e-05	0	0	0
Rhodospirillum	0	0	0	0	0	0	0	0	0	0	0	0	0	0	0	0	0	0	0	0	0	0	0	0	0	0	0	0	0	0	0	0	0
Rickettsia	0	0	0	0	0	0	0	0	0	0	0	0	0	0	0	0	0	0	0	0	0	0	0	0	0	0	0	0	0	0	0	0	0
Rickettsiella	0	0	0	0	0	0	0	0	0	0	0	0	0	0	0	0	0	0	1.55e-05	0	0	0	0	0	0	0	0	0	0	0	0	0	0
Riemerella	0.0002073	0.0003114	0.0002527	3.77e-05	6.19e-05	6.2e-05	0.00032888	6.09e-05	0.0001366	2.16e-05	0.0001283	3.92e-05	0.0001042	8.75e-05	2.85e-05	7.43e-05	9.22e-05	8.75e-05	0.0002535	7.17e-05	8.3e-05	7.62e-05	0.00023824	7.75e-05	4.57e-05	5.3e-05	0.00026115	3.08e-05	0.0002214	3.12e-05	0.0002634	7.28e-05	6.48e-05
Rikenella	0.0001802	0.0004266	0.0003778	0.0002642	0.0007438	0.0001021	0.001345	7.3e-05	0.000339	0.0001096	0.0002229	8.01e-05	0.0001582	0.0001256	4.46e-05	6.3e-05	0.0001723	0.0002859	0.0002679	0.0001442	0.0001482	0.0001088	0.0005832	0.0001869	8.37e-05	6.85e-05	0.0002478	4.62e-05	0.0002055	0.000161	0.0002692	8.11e-05	0.0001545
Roseburia	0.011465	0.015922	0.029754	0.022355	0.05068	0.07102	0.01094	0.01607	0.016021	0.04371	0.019431	0.024385	0.040461	0.039901	0.033997	0.038326	0.07205	0.022594	0.03866	0.01157	0.02269	0.02478	0.006945	0.051612	0.026612	0.04975	0.02948	0.01954	0.09461	0.02969	0.00261	0.0156	0.02824
Roseobacter	0	0	0	0	9.46e-06	0	0	0	0	0	7.55e-06	0	0	0	0	0	0	0	0	0	0	0	0	0	0	0	0	0	0	0	0	0	0
Roseomonas	0	0	0	4.33e-06	0	0	0	5.85e-06	0	0	0	0	0	0	0	0	0	0	0	0	0	0	0	0	0	0	0	0	0	0	0	0	0
Rothia	2.84e-05	2.37e-05	5.68e-05	6.27e-05	0.0001115	1.28e-05	4.01e-05	0.00028314	0.000108114	2.66e-05	0	3.87e-05	4.42e-05	0.000247545	0	0.00011294	4e-05	9.88e-05	1.43e-05	4.67e-05	1.25e-05	4.75e-05	5.2e-05	1.7e-05	5.43e-05	0.00014321	3.64e-05	6.96e-05	4.81e-05	9.91e-05	2.6e-05	1.24e-05	5.77e-05
Rubrivivax	0	0	0	0	8.71e-06	0	0	0	0	0	0	0	0	0	0	0	0	0	0	0	0	0	0	0	0	0	0	0	0	0	0	0	0
Ruminiclostridium	0.003866	0.0306355	0.007204	0.01491	0.01063	0.02033	0.003983	0.00569232	0.1087	0.002108	0.09438	0.003503	0.007696	0.00269548	0.003117	0.006439	0.005232	0.1025	0.002667	0.04488	0.005726	0.04858	0.00756	0.0044	0.007376	0.004551	0.004761	0.05029	0.001605	0.01814	0.0005035	0.00974	0.009129
Ruminococcus	0.00729901	0.007377	0.02525	0.0103513	0.04489	0.0413225	0.0135226	0.0128739	0.0256741	0.0513449	0.0891526	0.0259544	0.0292	0.0506271	0.0490616	0.0398682	0.01724	0.0372941	0.0144137	0.01477	0.02057	0.1111	0.112244	0.01078	0.0529715	0.0405806	0.00784197	0.00419369	0.0644223	0.008752	0.004903	0.02412	0.00914501
Runella	0	0	4.3e-06	0	0	0	0	1.53e-06	0	0	1.31e-05	0	0	0	0	0	0	0	0	0	0	0	0	0	0	0	0	0	0	0	0	0	0
Salinicoccus	0	0	1.31e-05	1.5e-05	0	8.9e-06	0	7.87e-06	0	0	0	0	0	0	0	0	0	0	0	0	0	0	0	0	0	0	0	0	0	0	0	0	0
Salmonella	0	2.3e-05	2.51e-05	0	0	7.67e-05	0	0	0	0	1.65e-05	0	0	6.99e-06	0	0	0	0	0	0	0	0	0	0	2e-05	0	0	0	0	0	0	0	0
Scardovia	0	0	0	0	0	0	0	0	0	0	0	0	0	4.46e-06	0	0	0	0	0	0	0	0	0	0	0	4e-06	0	0	0	0	0	0	0
Selenomonas	9.25e-05	0.0002411	9.78e-05	0.000107	0.0001386	0.0001382	3.66e-05	7.57e-05	7.86e-05	2.99e-05	0.0001076	4.32e-05	8.23e-05	5.95e-05	2.28e-05	3.04e-05	6.53e-05	6.59e-05	3.86e-05	0.0001548	2.19e-05	0.0002081	8.04e-05	3.56e-05	9.38e-05	2.95e-05	6.13e-05	8.85e-05	2.39e-05	9.85e-05	3.4e-05	8.12e-05	5.93e-05
Senegalimassilia	0.0001652	6.72e-05	6.17e-05	0.0003366	0.000769	0.0001567	0.0004731	5.93e-05	6.31e-05	4.92e-05	0.0005062	3.27e-05	0.0002498	0.0007374	4.91e-05	2.9e-05	0.0004047	6.1e-05	2.36e-05	0.0001542	2.15e-05	7.1e-05	1.38e-05	5.76e-06	2.17e-05	0.0002229	0.0004472	1.66e-05	3.23e-05	5.58e-05	5.88e-06	0.0001985	1.94e-05
Serratia	0	0	0	0	0	0	0	0	0	0	0	0	8.07e-05	0	0	7.8e-06	0	0	0	0	7.18e-06	0	0	0	0	0	0	0	0	0	0	0	0
Shewanella	0	0	5.23e-06	0	0	0	0	0	0	0	0	0	0	0	0	0	0	0	0	0	0	0	0	0	0	0	0	0	0	0	0	0	0
Shigella	0	6.14e-05	1.31e-05	1.74e-05	0	0.000285635	0	0	0	0	3.5e-05	0	0	0	0	0	0	1.34e-05	0	0	0	7.64e-05	0.0001562	0	0.0003214	1.82e-05	6.92e-05	0	0	2.63e-05	0	0	0
Shuttleworthia	7.79e-06	7.13e-06	3.19e-05	2.61e-05	4.8e-05	6.41e-05	9.28e-06	2.06e-05	1.79e-05	1.2e-05	5.14e-05	1.24e-05	3.71e-05	2.33e-05	2.09e-05	3.25e-05	3.71e-05	2.42e-05	1.26e-05	0	2.16e-05	2.49e-05	2.14e-05	6.75e-06	1.32e-05	8.45e-06	1.19e-05	7.83e-06	9.15e-06	2.24e-05	0	1.17e-05	1.36e-05
Slackia	5.83e-05	4.44e-05	0.000138	9.9e-05	0.000133	0.00012671	2.76e-05	6.67e-05	1.94e-05	0.0002789	0.0001019	0.0001416	8.36e-05	4.03e-05	7.13e-05	0.000226	0.0001775	2.87e-05	8.48e-06	8.14e-05	6.49e-05	6.07e-05	5.08e-05	6.64e-05	2.46e-05	2.9e-05	2.62e-05	4.92e-05	8.03e-05	4.89e-05	0	7.31e-05	0.0001622
Solimonas	0	0	0	0	0	0	0	0	0	0	0	0	0	0	0	0	0	0	0	0	0	0	0	0	0	0	0	0	0	0	0	0	0
Solirubrobacter	2.39e-06	0	2.53e-06	2.91e-06	4.62e-06	0	0	3.12e-06	0	0	0	0	0	0	0	0	0	0	0	0	0	0	0	0	0	0	0	0	0	2.86e-06	0	0	0
Solobacterium	5.07e-05	6.3e-05	0.00021293	0.0001612	0.0002112	0.00050346	8.2e-05	0.000104832	4.25e-05	5.02e-05	0.00021793	5.44e-05	7.94e-05	4.63e-05	6.51e-05	0.0001204	0.0002048	0.0001023	8.19e-05	0.0002033	0.00017561	0.000131379	0.00073054	8.82e-05	0.00011492	0.00020133	8.15e-05	9.39e-05	0.0001225	0.000374459	2.66e-05	0.00024566	0.00013363
Sphingobacterium	3.42e-06	1.99e-05	4.52e-05	0	0	2.23e-06	3.57e-05	0	0	0	0	0	6.66e-06	0	0	4.85e-06	9.17e-06	2.52e-06	8.11e-05	0	0	4.63e-06	9.22e-05	2.69e-05	0	0	5.02e-05	0	7.64e-05	0	2.16e-05	0	7.92e-06
Sphingomonas	0	0	0	0	0	0	0	0	0	0	0	0	0	0	0	0	0	0	0	0	0	0	0	0	0	0	0	0	0	0	0	0	0
Spirochaeta	0	0	1.24e-05	1.45e-05	0	2.41e-05	0	1.56e-05	0	0	0	0	0	0	0	0	0	0	0	0	0	0	0	0	0	0	0	0	0	0	0	0	0
Spiroplasma	0	0	4.02e-05	0	0	0	0	0	0	0	5.73e-05	0	0	0	0	0	5.36e-05	4.99e-05	0	0	0	0	0	0	0	0	0	0	0	0	0	0	8.67e-05
Spirosoma	4.43e-06	0	0	0	0	0	0	0	0	0	8.1e-06	0	0	0	0	0	0	0	0	0	0	0	0	0	0	0	0	0	0	0	0	0	0
Sporichthya	0	0	0	0	0	0	0	0	0	0	0	0	0	0	0	0	0	0	0	0	0	0	0	0	0	0	0	0	0	2.08e-06	0	0	0
Staphylococcus	0	4.87e-05	5.2e-05	2.54e-05	6.75e-05	0	0	2.24e-05	4.56e-05	0	9.15e-05	4.05e-05	0	0.0001057	0	0	0.0001173	3.04e-05	0.0002052	0	2.9e-05	0	5.47e-05	6.82e-05	0.0001396	0	0	0	0	0	0	0	5.33e-05
Stappia	0	0	0	0	0	2.5e-06	0	0	0	0	0	0	0	0	0	0	0	0	0	0	0	0	0	0	0	0	0	0	0	0	0	0	0
Stomatobaculum	4.27e-05	0.0001295	0.0001247	0.0001326	0.0003197	0.0001469	0.0001316	0.0003338	5.97e-05	3.61e-05	0.0001221	4.84e-05	0.0001111	5.61e-05	3.97e-05	8.16e-05	0.0001012	7.06e-05	3.59e-05	0.0001548	0.0001069	0.0001642	9.33e-05	0.0001182	9.52e-05	0.0001342	3.75e-05	5.34e-05	8.47e-05	6.87e-05	2.15e-05	7.75e-05	9.11e-05
Streptococcus	0.00235501	0.004811	0.00427603	0.008686	0.005724	0.003684	0.001765	0.0121102	0.01682	0.00313244	0.002563	0.00299404	0.001996	0.0465909	0.00679	0.0135105	0.00367905	0.01361	0.001942	0.00364508	0.002147	0.003561	0.001885	0.0040783	0.00342	0.0103804	0.001559	0.00211601	0.003554	0.003104	0.00194417	0.00145202	0.001032
Streptomyces	7.88e-06	1.64e-05	2.25e-05	1.51e-05	2.46e-05	2.08e-05	0	1.34e-05	0	0	0	0	8.5e-06	8.92e-06	0	0	1.36e-05	7.5e-06	0	3.16e-05	0	2.48e-05	8.59e-06	0	1.66e-05	5.72e-06	0	0	0	1.46e-05	0	0	0
Subdoligranulum	0.002317	0.004781	0.00882	0.008501	0.006719	0.007961	0.002469	0.009328	0.003696	0.001204	0.0024154	0.002336	0.0013631	0.002869	0.001408	0.0011291	0.0018944	0.002186	0.0008277	0.005337	0.003246	0.02488	0.006557	0.003678	0.006029	0.006121	0.004631	0.003079	0.002409	0.002966	0.001297	0.002284	0.002232
Succinatimonas	0	0	0	0	0	0	0	0	0	0	0	0	0	0	0	0	0	0	0	0	0	0	0	0	0	0	0	0	0	0	0	0	1.65e-05
Succinispira	0	0	3.06e-05	0	4e-05	1.7e-05	2.2e-05	2.38e-05	0	7.44e-06	0	0	0	0	0	0	1.07e-05	1.02e-05	2.18e-05	3.4e-05	0	0	2.54e-05	0	2.06e-05	2.62e-05	7.6e-06	4.81e-06	8.61e-06	0	3.27e-05	0	5.76e-06
Sutterella	0.01273	2.59e-05	0.01062	0.00620109	0.003573	3.08e-05	0.00902359	0.00429	6.77e-05	0.00876	0.0241841	0	0.0225608	0.0251123	0.0089432	0.01674	0.009453	1.21e-05	0.02972	0.001303	0.00225507	0.00010492	0	2.3e-05	0.0142122	0.00546955	0.009057	0.00391127	0.0354	0.0004081	0.02931	0.0126145	0.00717673
Symbiobacterium	0	1.52e-05	1.24e-05	8.09e-06	0	4.71e-06	0	5.09e-06	0	0	0	0	0	0	0	0	0	0	0	0	0	1.73e-05	0	0	0	0	0	0	0	7.61e-06	0	0	0
Synechococcus	0	0	0	0	0	0	0	0	0	0	0	0	0	0	0	0	0	0	0	0	0	0	0	0	0	0	0	0	0	0	0	0	4.51e-05
Synergistes	0	0	0.0001753	0	4.8e-06	3.96e-06	9.25e-05	0	0	0	2.74e-05	1.09e-05	0	0	0	0	0	0	0	0.002023	0	0	0	0	0	0	0	0	0	0	0	0	0
Syntrophobotulus	0	0	0	5.7e-06	0	0	0	0	0	0	0	0	0	0	0	0	0	0	0	0	0	0	0	0	0	0	0	0	0	0	0	0	0
Tannerella	0.00012895	0.003629	0.0007706	0.0001607	0.00125708	0.0002157	0.00264302	0.00256847	0.005496	0.0001742	0.00138717	0.000727208	0.00099351	0.0003064	0.0003099	0.0009895	0.00064505	0.001187	0.0001084	0.002035	0.0004122	0.00073	0.00156133	0.01596	0.001066	0.00129907	0.00270432	0.0001821	0.0009674	0.000415865	0.00163	0.000973819	0.0004256
Tepidanaerobacter	0	1.02e-05	0	0	0	0	0	0	0	0	0	0	0	0	0	0	0	0	0	0	0	0	0	0	0	0	0	0	0	0	0	0	9.28e-06
Terrisporobacter	0	0	0	2.3e-06	1.39e-05	3.69e-06	0	2.35e-06	3.6e-06	2.34e-05	2.46e-05	4.83e-05	1.79e-05	0.0001558	8.03e-05	1.69e-05	6.08e-05	0	4.98e-06	0	3.55e-05	5.98e-06	0	0	0	0	3.93e-06	0	3.64e-06	0	0	3.44e-06	0
Tetragenococcus	0	0	0	0	2.04e-05	0	0	0	0	0	0	0	0	0	0	0	0	1.24e-05	0	0	0	0	0	0	0	0	0	0	0	0	0	0	0
Thalassospira	0	0	0	0	0	0	0	0	0	0	0	0	0	0	0	0	0	0	0	0	0	0	0	0	0	0	0	0	0	0	0	0	0
Thauera	1.07e-05	0	7.01e-06	0	1.65e-05	9.28e-06	0	0	6.25e-06	0	0	0	0	0	0	0	0	0	0	0	0	0	0	0	0	0	0	0	0	2.19e-05	0	0	0
Thermaerobacter	0	6.6e-06	1.85e-05	1.2e-05	1.73e-05	2.8e-05	0	2.31e-05	0	0	0	0	0	0	0	0	1.53e-05	0	0	0	0	2.05e-05	0	0	1.27e-05	0	0	0	0	0	0	0	0
Thermoanaerobacterium	0	2.4e-05	2.02e-05	1.38e-05	2.07e-05	1.2e-05	0	0	0	0	0	0	0	0	0	0	0	0	0	0	0	2.35e-05	0	0	0	0	0	0	0	0	0	0	0
Thermobacillus	0	0	9.37e-06	4.54e-06	0	1.06e-05	0	1.02e-05	0	0	0	0	0	0	0	0	0	0	0	0	0	0	0	0	0	0	0	0	0	0	0	0	0
Thermodesulfatator	0	0	0	0	0	0	0	0	0	0	0	0	0	0	0	0	0	0	0	0	0	0	0	0	0	0	0	0	0	0	0	0	2.94e-05
Thermomonas	5.43e-06	0	0	0	0	0	0	0	0	0	0	0	0	0	0	0	0	0	0	0	0	0	0	0	0	0	0	0	0	0	0	0	0
Thermosinus	0	0	7.06e-06	0	1.42e-05	0	0	7.68e-06	0	0	0	0	0	0	0	0	0	0	7.08e-06	0	0	0	0	0	0	8.48e-06	0	0	0	0	1.47e-05	0	0
Thermosynechococcus	0	0	0	0	0	0	0	0	0	0	0	0	0	0	0	0	0	0	0	0	0	0	0	0	0	0	0	0	0	0	0	0	9.5e-06
Thermovirga	0	2.19e-05	0	0	0	0	0	0	0	0	0	0	0	0	0	0	0	0	0	0	0	0	0	0	0	0	0	0	0	0	0	0	0
Thioalkalivibrio	8.88e-06	9.91e-06	2.15e-05	1.55e-05	2.01e-05	2.71e-05	0	1.83e-05	0	0	0	0	0	0	0	0	2.01e-05	0	0	0	0	3.1e-05	0	0	0	0	0	0	0	0	0	0	0
Thiobacillus	0	0	0	0	0	0	0	0	0	0	0	0	0	0	0	0	0	0	0	0	0	0	0	0	0	0	0	0	0	0	0	0	0
Thiomonas	0	0	0	0	1.05e-05	0	0	0	0	0	0	0	0	0	0	0	0	0	0	0	0	0	0	0	0	0	0	0	0	0	0	0	0
Treponema	1.17e-05	4.94e-05	8.62e-05	0.0001417	0.0001271	0.0002806	5.94e-05	5.25e-05	2.52e-05	4.08e-05	6.92e-05	5.26e-05	6.33e-05	3.22e-05	4.69e-05	7.97e-05	9.35e-05	5.33e-05	3.82e-05	0.0001648	3.32e-05	0.0001324	2.02e-05	2.07e-05	6.07e-05	3.58e-05	4.11e-05	4.01e-05	2.63e-05	0.0001283	2.1e-05	4.74e-05	7.33e-05
Turicibacter	0	0	2.73e-05	6.84e-06	4.25e-05	6.62e-06	0	7.83e-06	2.14e-05	2.33e-05	0.00016824	0.0002726	0.0001398	4.35e-05	6.26e-05	0.00014124	0.000105	1.31e-05	0.00010743	0	1.24e-05	3.73e-05	0	0	0	0.0002176	1.37e-05	1.65e-05	0	0	0	1.7e-05	3.72e-05
Tyzzerella	0.000501	0.003911	0.001711	0.001	0.002866	0.001931	0.0005277	0.001908	0.0007525	0.0004902	0.001084	0.0009986	0.001161	0.000556	0.001025	0.001205	0.002713	0.001402	0.001212	0.004537	0.00174	0.001215	0.001176	0.0009106	0.001178	0.001148	0.0008448	0.0002845	0.0007427	0.001098	0.0002748	0.0002822	0.0005247
Unclassified_Acetobacteraceae	0	0	9.23e-06	9.96e-06	1.95e-05	8.18e-06	0	2.65e-06	0	0	0	0	0	0	0	0	1.82e-05	0	0	0	0	1.9e-05	0	0	0	0	0	0	0	0	0	0	0
Unclassified_Acetothermia	0	0	0	0	0	0	0	0	0	0	2.86e-06	0	0	0	0	0	0	0	0	0	0	0	0	0	0	0	0	0	0	0	0	0	0
Unclassified_Acholeplasmataceae	0	0	0	0	2e-08	0	0	0	0	0	4e-08	0	0	0	4.76e-06	0	0	0	0	0	0	0	0	0	1.98e-05	0	0	9.23e-06	0	0	0	0	3.7e-05
Unclassified_Acidaminococcaceae	2.7e-07	1.09e-06	5e-08	1.37e-06	4.4e-07	0	2e-08	0	5.4e-07	1.4e-08	1.7e-06	2.02e-06	8e-07	1.98e-06	5.9e-07	1.56e-06	0	8e-08	0	0	1e-08	1.6e-06	1.4e-07	4e-07	2.53e-06	0	0	2.9e-08	6.5e-08	6.4e-07	0	0	0
Unclassified_Acidobacteria	0	2.55e-06	9.83e-06	1.95e-06	1.58e-05	0	0	0	0	0	1.2e-05	0	0	0	0	0	1.32e-05	0	0	0	0	9.94e-06	0	0	0	0	0	0	0	4.09e-06	0	0	0
Unclassified_Acidobacteriaceae	0	0	0	0	0	0	0	0	0	0	0	0	0	0	0	0	0	0	0	0	0	0	0	0	0	0	0	0	0	1.52e-06	0	0	0
Unclassified_Actinobacteria	3.91e-06	1.27e-06	3.81e-05	3.11e-05	3.42e-05	4.34e-05	4e-06	7.62e-05	6.93e-07	0	0	2.7e-06	1.6e-05	2e-05	4.7e-06	1e-07	6.78e-06	1.31e-05	1.8e-06	2.62e-05	6e-06	3.91e-05	7e-06	0	1.73e-05	6e-06	5.9e-06	1.2e-05	5.6e-06	9.7e-06	7e-07	3e-07	1.04e-05
Unclassified_Actinomycetaceae	3.24e-06	2.25e-06	5.6e-06	2.89e-06	4.45e-06	5.93e-06	2.84e-06	8.2e-06	2.58e-06	2.85e-06	8.16e-06	3.81e-06	8.97e-06	1.56e-06	1.34e-06	9.25e-06	4.63e-06	4.46e-06	2.57e-06	3.8e-06	3.32e-06	2.9e-06	6.15e-06	3.54e-06	1.49e-05	3.17e-06	6.93e-06	1.07e-06	2.09e-06	1.28e-06	1.19e-05	2.9e-07	5.06e-06
Unclassified_Actinomycetales	2.85e-05	4.38e-05	6.21e-05	4.49e-05	8.26e-05	3.43e-05	3.62e-05	3.31e-05	3.85e-05	3.44e-05	7.78e-05	2.89e-05	7.22e-05	7.15e-05	4.16e-05	4.17e-05	7.6e-05	5.52e-05	1.92e-05	0.00017503	5e-05	0.00012975	9.85e-05	4.83e-05	0.00013667	5.56e-05	7.04e-05	8.98e-05	3.2e-05	6.19e-05	2.92e-05	4.79e-05	8.13e-05
Unclassified_Aerococcaceae	1.1e-05	0	1.6e-05	0	0	5.36e-06	0	5.03e-06	1.29e-06	0	1.83e-05	0	0	1.22e-05	0	1.1e-05	0	1.3e-05	0	0	1.11e-05	2.26e-05	0	0	0	0	0	0	4.75e-06	0	0	0	0
Unclassified_Aeromonadaceae	0	0	1.03e-06	3.61e-07	0	1.26e-06	0	0	0	0	0	0	0	0	0	0	0	0	0	0	0	0	5e-07	0	0	0	0	0	0	0	0	0	0
Unclassified_Aeromonadales	0	9.5e-07	1.2e-07	1.57e-06	1.54e-05	1.08e-06	0	0	0	3.46e-06	0	0	0	0	9.5e-07	9.97e-06	0	0	0	0	0	0	7.7e-07	0	0	0	0	0	0	0	0	1.71e-06	6.24e-06
Unclassified_Alcaligenaceae	0	0	0	0	0	2.47e-06	0	0	5.71e-06	0	0	0	0	0	0	0	0	0	0	0	0	1.86e-05	0	0	0	0	0	0	0	1.74e-05	0	0	0
Unclassified_Alcanivoracaceae	0	0	1.61e-06	1.15e-06	0	0	0	0	0	0	0	0	0	0	0	0	0	0	0	0	0	0	0	0	1.18e-06	0	0	0	0	0	0	0	0
Unclassified_Alphaproteobacteria	8.14e-06	1.44e-05	3.9e-05	1.64e-05	9.89e-05	3.34e-05	3.04e-05	1.94e-05	3.19e-05	4.56e-05	9.18e-05	2.51e-05	8.63e-05	3.95e-05	3.56e-05	3.37e-05	8.51e-05	6.14e-05	1.21e-05	8.71e-05	3.15e-05	7.6e-05	0.00010852	3.27e-05	0.00013917	2.03e-05	4.96e-05	3.9e-05	3.75e-05	2.02e-05	2.39e-06	4.68e-05	4.96e-05
Unclassified_Alteromonadaceae	0	0	0	0	0	0	0	0	0	0	0	0	0	0	0	0	0	0	0	0	0	0	0	0	0	0	0	0	0	0	0	0	3.08e-06
Unclassified_Alteromonadales	0	0	7.68e-06	0	0	0	0	0	0	0	0	0	0	0	0	0	0	0	0	0	0	0	0	0	0	0	0	0	0	0	0	0	9.05e-06
Unclassified_Archaea	0	0	0	0	0	0	0	0	0	0	0	0	0	0	0	0	0	0	0	0	0	0	0	0	0	0	0	0	0	0	0	8e-07	0
Unclassified_Bacillaceae	1.4e-05	2.39e-05	2.02e-05	1.76e-05	3.8e-05	1.26e-05	2.07e-05	6.57e-06	7.14e-06	2.45e-05	3.63e-05	2.09e-05	9.16e-06	1.13e-05	2.99e-06	1.84e-05	1.29e-05	1.29e-05	0	0	4.69e-06	3.41e-05	0	0	2e-05	5.68e-06	1.11e-05	6.48e-06	0	3.05e-05	1.78e-05	2.1e-05	1.7e-05
Unclassified_Bacillales	2.91e-05	1.58e-05	3.2e-05	2.08e-05	4.99e-05	2.89e-05	4.23e-05	2.31e-05	2.13e-05	4.94e-05	3.58e-05	2.51e-05	5.08e-05	2.67e-05	6.19e-05	5.83e-05	2.58e-05	1.68e-05	2.49e-05	0.00013841	1.82e-05	8.58e-05	4.3e-05	3.54e-05	6.66e-05	5.06e-05	5.18e-05	5.95e-05	4.18e-05	5.02e-05	4.38e-05	2.46e-05	1.11e-05
Unclassified_Bacilli	0	9e-07	0	0	0	0	8.4e-07	0	5.08e-06	0	0	2.2e-07	0	3e-07	0	0	3e-07	4.8e-06	2e-07	0	2.8e-07	0	0	1e-07	6e-07	0	0	0	6e-08	0	5e-08	0	0
Unclassified_Bacteria	4.77e-05	8.95e-05	9.79e-05	9.7e-05	0.0002739	0.000129353	0.0001433	9.52e-05	0	0.00010349	0.000283592	2.5e-05	2.05e-05	0.00011701	2.84e-05	5.27e-05	0.000197898	5.33e-05	0	0.00026895	0.00011222	0.00013532	8.72e-05	2e-06	0.0001717	1.33e-05	6.26e-05	7.59e-05	4.86e-05	7.24e-05	0.00012223	6.27e-05	0.000104516
Unclassified_Bacteroidales	0.0005895	0.01465	0.007801	0.000777	0.003952	0.00162	0.0123238	0.006213	0.002524	0.00017	0.0003305	0.00166	0.004213	0.0075	0.00251	0.0005035	0.002875	0.00441	0.0005124	0.01368	0.001262	0.002825	0.008765	0.0023	0.000913	0.001123	0.008353	0.0009281	0.00204019	0.00127	0.0009988	0.003637	0.002874
Unclassified_Bacteroidetes	1.85e-05	8.48e-05	2.57e-05	9.47e-05	2.75e-05	1.73e-05	4.66e-05	6.23e-06	5.31e-05	3.84e-05	4.01e-05	9.72e-06	9.21e-05	3.83e-05	4.87e-05	0	9.43e-05	0.000170571	0.00012579	7.51e-05	2.86e-06	2.59e-05	8.18e-05	4.69e-05	0.0003695	3.86e-05	3.42e-05	0	1.71e-05	5.21e-05	8.61e-05	5.97e-05	5.1e-05
Unclassified_Beijerinckiaceae	0	0	0	0	0	0	0	0	0	0	0	0	0	0	0	0	5.1e-07	0	0	0	0	0	0	0	0	0	0	0	0	0	0	0	1.08e-06
Unclassified_Betaproteobacteria	4.5e-05	7.01e-06	1.92e-05	1.03e-05	3.61e-05	8.58e-06	1.4e-05	1.05e-05	2.25e-05	5.18e-06	2.13e-05	2e-05	2.24e-06	1.46e-05	2.8e-05	1e-05	1.03e-05	1.77e-05	7.14e-06	3.85e-05	6.83e-06	3.08e-05	2.36e-05	7.8e-07	1.86e-05	1.21e-05	9.9e-06	8.53e-06	1.26e-05	2.07e-05	2.94e-06	1.02e-05	1.23e-05
Unclassified_Bifidobacteriaceae	1e-05	6.04e-06	2.89e-05	4.59e-05	1.02e-05	0	1e-05	1.31e-05	1.79e-05	1.03e-05	2.22e-05	1e-05	1.28e-05	2.43e-05	1.56e-06	1.64e-05	1e-05	2.11e-05	1.31e-05	1.32e-05	1.5e-05	2.41e-05	6.93e-06	7e-06	4e-05	1.95e-06	2.18e-05	1.6e-05	7e-06	1.7e-05	1e-05	7.7e-06	1e-05
Unclassified_Bradyrhizobiaceae	4.94e-06	6.86e-06	0	7.88e-06	0	6.76e-06	0	0	0	0	0	0	0	0	0	0	0	0	0	2.5e-05	2.98e-06	1.84e-05	0	0	0	0	5.34e-06	0	0	1.51e-05	5.57e-07	0	0
Unclassified_Burkholderiaceae	0	8.29e-06	6.61e-06	9.57e-06	2.81e-05	6.84e-06	6.39e-06	4.29e-06	0	4.39e-06	0	0	0	0	0	0	6.03e-06	0	5.86e-07	2.29e-05	0	2.36e-05	0	0	1.23e-05	0	8.89e-06	0	0	1.69e-05	4.1e-07	5.94e-06	0
Unclassified_Burkholderiales	0.00016705	0.00164162	0.00035032	7.42e-05	0.000302939	0.001004	0.0001376	0.00046181	1.32e-05	0.000106689	0.0002744	0.00276145	0.00027727	0.00073418	0.00016766	0.000102501	0.00023869	0.00106691	0.00113779	0.00118941	5.99e-05	0.000302	3.21e-05	0.00814337	0.00030796	0.00011466	0.000393713	0.000106745	0.00013184	0.0003626	5.84e-05	0.0001137	7.48e-05
Unclassified_Campylobacteraceae	6e-07	1e-06	2.1e-06	1.1e-06	6.9e-06	1.1e-06	0	0	3.4e-06	1.7e-06	1.17e-06	0	9e-07	4.6e-06	0	0	7.8e-06	4.8e-06	0	4.2e-06	0	1.8e-06	1e-06	0	3.9e-06	0	2.4e-06	3.1e-06	0	0	0	1.3e-06	1.07e-05
Unclassified_Campylobacterales	4.9e-06	2e-06	9.4e-06	3e-06	2e-08	6.5e-06	1.5e-06	6e-06	1.47e-05	4.8e-06	1.17e-05	2.5e-06	5.8e-06	6.7e-06	3.5e-06	2.9e-06	5.8e-06	1.1e-06	6.4e-06	2.33e-05	5.6e-06	2.04e-05	4.8e-06	6e-06	1.31e-05	2.9e-06	3.9e-06	3.1e-06	2e-06	3.1e-06	1.3e-06	5.4e-06	1.39e-05
Unclassified_Candidatus Saccharibacteria	0	0	0	0	0	0	0	0	0	0	0	0	0	0	1.13e-05	0	0	0	0	0	0	0	0	0	0	0	0	0	0	0	0	0	0
Unclassified_Carnobacteriaceae	0	0	1.18e-05	7.92e-06	2.57e-05	9.18e-06	0	6.82e-06	5.75e-06	2.75e-06	1.45e-05	1.74e-06	0	1.1e-05	5.74e-06	3.17e-06	7.23e-06	7.99e-06	2.17e-06	0	3.94e-06	2.19e-05	6.46e-06	0	4.16e-06	3.87e-06	6.64e-06	7.45e-06	1.71e-06	1.88e-06	0	4.74e-06	1.44e-05
Unclassified_Caudovirales	0	0.01479	0	0	0	0.001069	0.001036	0	0	0.002813	0	0.001908	0	0.001732	0	0.06927	0	0.01852	0	0	0	0	0	0	0.009409	0	0	0	0	0	0.004358	0	0
Unclassified_Caulobacteraceae	0	0	1.79e-06	8.01e-06	6.65e-06	1.94e-06	0	4.55e-06	0	0	0	0	0	0	0	0	0	0	0	0	0	0	0	0	0	0	0	0	0	0	0	0	0
Unclassified_Cellular Organism	0	0.028438	0	0	4e-05	0.0020722	0.0015617	0	0	0.00530553	0	0.003816	0	0.0044969	0	0.144808	0	0.0517148	0	7e-05	0	2e-05	0	0	0.018722	0	0	0	0	0	0.007475	0	0
Unclassified_Chloroflexi	0	1.65e-05	0	0	0	0	0	0	0	0	0	0	0	0	0	0	0	0	0	0	0	0	0	0	0	0	0	0	0	0	0	0	0
Unclassified_Chromatiales	4.2e-07	5.56e-06	4.84e-06	2.96e-06	4.97e-06	4.04e-06	0	3.22e-06	0	0	0	0	0	0	0	0	2.18e-06	0	0	0	0	6.36e-06	0	0	3.23e-05	0	0	0	0	2.33e-05	0	0	0
Unclassified_Chromobacteriaceae	0	0	4.36e-06	2.74e-06	1.05e-05	5.36e-06	0	2.28e-06	0	0	0	0	4.58e-06	0	0	0	5.45e-06	0	0	0	0	7.99e-06	0	0	0	0	0	0	0	7.42e-06	0	0	0
Unclassified_Chroococcales	0	4.49e-06	1.3e-05	0	3.39e-05	1.06e-05	0	0	0	0	0	0	0	0	0	0	3.74e-05	1.59e-05	0	1.23e-05	0	0	0	0	0	0	0	0	0	9.43e-06	0	0	9.12e-06
Unclassified_Clostridia	7.78e-05	4.1e-06	9.65e-05	3.86e-05	5.78e-06	0	7.37e-05	0	0	7.44e-05	1.07e-05	0	4.91e-05	0	0	0	0	5.52e-05	0	0	7.89e-05	0	0	0	1.26e-05	0	5.04e-05	0	0	0	0	0	0
Unclassified_Clostridiaceae	4.33e-05	0.0001067	0.00015857	1.71e-05	7.31e-06	2.51e-06	6.71e-05	1.45e-05	2.52e-05	1.91e-05	0.00028184	5.01e-05	1.8e-05	1.07e-05	1.4e-05	6.77e-05	1.34e-05	2.03e-05	4.5e-06	0.00097857	0.0001233	7.19e-05	0.0001281	0.0001157	7.56e-05	1.56e-05	5.22e-05	2.03e-05	1.54e-05	3e-05	1.15e-05	5.89e-05	1.14e-05
Unclassified_Clostridiales	0.0144399	0.00582132	0.0147329	0.00814766	0.0194738	0.0149866	0.00697342	0.0156773	0.00810275	0.00798144	0.0119025	0.00946598	0.0181506	0.00883527	0.0115147	0.0119457	0.017254	0.0240311	0.0112679	0.00626485	0.0138172	0.00930686	0.00594833	0.00894003	0.00724651	0.00908891	0.00397356	0.00638208	0.00977518	0.0220615	0.00518429	0.0051166	0.00752006
Unclassified_Clostridiales Family XI. Incertae Sedis	8.81e-06	4.65e-06	1.98e-05	8.65e-06	1.09e-05	5.3e-06	2.71e-05	2.36e-06	1.31e-05	4.04e-05	2.21e-05	1.91e-05	1.64e-05	1.95e-05	3.52e-05	2.42e-06	8.58e-06	4.32e-06	1.9e-05	7.53e-05	2.19e-05	1.35e-05	1.46e-05	2.56e-05	2.73e-05	2.08e-05	1.68e-05	2e-05	1.97e-05	1.33e-05	2.33e-05	1.37e-05	2.91e-06
Unclassified_Clostridiales Family XIII. Incertae Sedis	8.49e-06	1.81e-05	3.62e-05	7.8e-05	5.85e-05	1.98e-05	2.7e-05	1.44e-05	1.66e-05	1.95e-05	2.3e-05	7.49e-05	9.63e-06	1.41e-05	1.36e-05	1.3e-05	1.39e-05	1.7e-05	9.64e-06	1.82e-05	1.01e-05	9.37e-06	1.5e-05	1.32e-05	2.41e-05	1.22e-05	3.16e-05	1.04e-05	2.57e-05	1.4e-05	0	1.09e-05	1.15e-05
Unclassified_Clostridiales Family XVII. Incertae Sedis	0	2.25e-07	4.2e-07	2e-07	1.14e-06	1.36e-06	0	2.8e-07	0	0	0	0	0	0	0	0	6.1e-07	0	0	0	0	7.2e-07	0	0	9.4e-07	0	0	0	0	0	0	0	0
Unclassified_Comamonadaceae	0	1.43e-05	2.24e-05	1.47e-05	5.29e-05	2.42e-05	0	7.81e-06	3.35e-05	0	0	0	0	0	0	0	3.28e-05	0	6.43e-06	1.57e-05	0	3.48e-05	0	0	0	0	0	0	0	5.14e-05	0	0	0
Unclassified_Coriobacteriaceae	3.54e-06	8.37e-06	6.06e-06	4.94e-06	1.3e-05	0	1.17e-05	5.51e-06	9.14e-06	1.13e-05	5.35e-06	0	2.6e-06	2.62e-06	1.15e-06	7.3e-06	6.3e-06	2.94e-06	9.49e-06	3.85e-05	3.37e-06	1.46e-05	3.23e-06	9.45e-06	5.56e-06	4.9e-06	6.14e-06	2.47e-06	4.45e-06	1.18e-05	3.15e-05	8.52e-06	9.2e-07
Unclassified_Corynebacteriaceae	4.6e-07	3.5e-07	0	0	0	4.7e-07	0	4.3e-07	3.5e-07	8.7e-07	1.25e-06	0	0	0	2.1e-07	6.6e-07	0	5.4e-07	1.2e-05	1.69e-06	5e-07	1.1e-06	0	0	0	3.3e-07	0	0	3.4e-07	6.8e-07	0	5.9e-07	0
Unclassified_Cyanobacteria	0	4.28e-06	6.74e-06	0	2.2e-05	4.47e-06	0	1.08e-05	0	0	0	0	2.55e-05	1.14e-05	0	0	2.67e-05	8.57e-06	0	7.46e-06	0	2.65e-05	0	2.21e-05	0	0	0	2.26e-05	0	4.78e-06	0	0	1.48e-05
Unclassified_Cyclobacteriaceae	0	0	0	1.16e-06	1.67e-05	0	1.36e-06	0	0	0	1.32e-05	0	5.27e-06	0	0	0	6.9e-07	1.15e-06	0	0	0	0	0	0	0	0	0	0	0	0	0	1.09e-06	0
Unclassified_Cystobacteraceae	1.24e-07	0	0	0	0	8.44e-07	0	0	0	0	0	0	0	0	0	0	0	0	0	0	0	0	0	0	0	0	0	0	0	1.86e-07	0	0	0
Unclassified_Cytophagaceae	3.04e-06	7.65e-06	6.79e-06	0	1.45e-05	0	0	3.32e-06	0	0	1.14e-05	0	1.23e-05	0	0	0	1.29e-05	0	0	0	0	0	0	0	0	0	0	0	0	0	0	5.87e-06	0
Unclassified_Cytophagales	1.47e-05	4.3e-06	5.33e-06	4.57e-06	2.04e-06	0	7.99e-06	3.43e-06	0	0	7.74e-06	0	3.88e-06	0	0	0	0	7.76e-06	0	0	0	0	0	0	0	0	0	1.37e-05	0	0	0	5.92e-06	0
Unclassified_Deinococcales	0	4.46e-07	0	7.9e-07	2.01e-06	1.84e-06	0	1.1e-06	0	0	0	0	0	0	0	0	1.22e-06	0	0	0	0	0	0	0	0	0	0	0	0	1.07e-05	0	0	0
Unclassified_Deinococci	0	6.88e-06	1.14e-05	0	1.63e-05	8e-06	0	6.19e-06	0	0	0	0	0	0	0	0	6.07e-06	0	0	0	0	4.66e-05	0	0	0	0	0	0	0	3.16e-06	0	0	0
Unclassified_Deltaproteobacteria	6.19e-06	1.42e-05	2e-05	2.42e-05	4.81e-05	2.18e-05	9e-06	1.67e-05	1.38e-05	1.03e-05	3.48e-05	9e-06	4.6e-05	2.81e-05	1.2e-05	1.76e-05	2.8e-05	1.68e-05	7e-06	5.98e-05	8e-06	4.02e-05	2.2e-05	1e-05	6e-05	1.17e-05	2e-05	1.9e-05	7e-06	1.71e-05	0	1.5e-05	2.15e-05
Unclassified_Desulfobacterales	0	0	0	0	0	0	0	0	0	0	0	0	0	0	0	0	0	0	0	0	0	0	0	0	0	1.65e-06	0	0	0	0	0	0	0
Unclassified_Desulfobulbaceae	0	0	0	0	0	0	0	0	0	0	0	0	0	0	0	0	0	0	0	0	0	0	0	0	0	1.78e-06	0	0	0	0	0	0	0
Unclassified_Desulfovibrionaceae	5.1e-06	0	1.3e-07	8.9e-07	0	0	7.86e-06	4e-08	1.79e-06	1.56e-05	1.83e-05	6.2e-06	8e-06	6.5e-06	7.1e-06	1.49e-05	1.94e-05	5e-08	6.97e-06	1.9e-05	2.97e-06	5.6e-07	0	1.4e-07	0	2.5e-07	0	0	0	5.7e-07	0	7.4e-07	0
Unclassified_Desulfovibrionales	1e-06	6e-06	5e-06	5e-06	1.3e-05	3.1e-06	2e-06	4.8e-06	3.2e-06	1e-06	3e-06	1e-06	7e-06	5.7e-06	1e-06	1.4e-06	7e-06	4.5e-06	2e-06	2e-05	1e-06	8e-06	8e-06	1e-06	2e-05	3e-06	1e-05	3e-06	8e-07	5e-06	0	3e-06	4e-06
Unclassified_Desulfuromonadales	0	4.28e-06	1.63e-05	0	6.53e-06	0	0	0	0	0	1.58e-05	0	0	0	0	0	0	2.39e-06	0	0	0	5.57e-06	0	0	0	0	0	0	0	0	0	0	0
Unclassified_Ectothiorhodospiraceae	3.88e-06	2.54e-06	3.33e-06	2.48e-06	7.56e-06	4.99e-06	0	2.54e-06	0	0	0	0	0	0	0	0	3.14e-06	0	0	0	0	1.16e-05	0	0	0	0	0	0	0	0	0	0	0
Unclassified_Enterobacteriaceae	1.86e-05	3.77e-05	3.04e-05	1.84e-05	5.04e-05	6.9e-06	2.79e-05	1.41e-05	2e-05	1.77e-05	2.84e-05	1.51e-05	2.9e-05	1.5e-05	4.94e-06	1.69e-05	1.6e-05	2.39e-05	3.33e-06	4.6e-05	1.61e-05	4.82e-05	2.6e-05	2.35e-05	6.57e-05	8.21e-06	2.97e-05	2.6e-05	2.26e-05	2.77e-05	3.7e-05	1.54e-05	3.75e-05
Unclassified_Enterococcaceae	4.4e-06	4.8e-06	1.18e-05	4.7e-06	2.3e-05	1.22e-05	4.2e-06	5.1e-06	2.4e-06	8.1e-06	1.6e-05	1.5e-06	1.01e-05	5.2e-06	2.57e-06	4.1e-06	1.65e-05	4.93e-06	8e-07	1e-05	3.5e-06	1.96e-05	4.2e-06	8e-07	1.11e-05	4.5e-06	7.7e-06	1.03e-05	1.8e-06	1.13e-05	9e-07	1.7e-06	1.29e-05
Unclassified_Entomoplasmatales	0	0	1.38e-05	0	4.93e-05	0	0	0	0	0	3.82e-05	0	0	0	0	0	9.85e-06	1.14e-05	0	0	0	0	0	0	0	0	0	3.49e-05	0	0	0	0	3e-08
Unclassified_Epsilonproteobacteria	0	6e-06	1.29e-05	4.1e-06	1.79e-05	1.53e-05	1.4e-06	8e-06	2.8e-06	7.1e-06	1.2e-05	1e-06	4.9e-06	7.2e-06	0	2e-06	1.67e-05	3.7e-06	0	8.5e-06	1.2e-06	9e-06	4.2e-06	1.5e-06	4.1e-06	2.3e-06	1.32e-05	1.12e-05	9e-07	1.8e-06	0	2.3e-06	3.88e-06
Unclassified_Erysipelotrichaceae	0.00358997	0.00710126	0.0123371	0.00803108	0.012067	0.00625276	0.00181376	0.00681237	0.00267293	0.00207002	0.00472032	0.00188905	0.00693579	0.00198905	0.00285406	0.00458195	0.00755778	0.00786342	0.00125772	0.0043315	0.00215496	0.00826888	0.010874	0.00219654	0.00472959	0.038715	0.00198619	0.00245619	0.0068371	0.00263167	0.000962059	0.00150225	0.00284193
Unclassified_Erythrobacteraceae	0	0	0	6.5e-06	0	0	0	0	0	0	0	0	0	0	0	0	0	0	0	0	0	0	0	0	0	0	0	0	0	0	0	0	0
Unclassified_Eubacteriaceae	3.53e-06	0	6.9e-06	0	0	7.72e-06	1e-05	0	3e-06	2.59e-06	1.17e-05	6.87e-06	7.85e-05	3.38e-06	3.25e-06	0	0	1.65e-06	2.27e-06	1.71e-05	0	1.27e-05	6.96e-06	0	1.53e-05	0	3.54e-06	0	1e-05	1.02e-05	1e-05	0	0
Unclassified_Euryarchaeota	0	3e-06	0	0	3.8e-06	0	0	2.4e-06	0	9.3e-07	0	0	1e-06	0	0	0	0	0	0	7.6e-06	0	0	0	0	5e-06	6e-07	0	0	0	0	0	5e-07	0
Unclassified_Firmicutes	4e-06	0	0	3.75e-06	0	2.4e-05	0	5.5e-05	5e-05	7.46e-06	7.76e-06	3.4e-05	4.4e-05	0	3.6e-05	6e-06	0	7.43e-06	3.78e-05	4.5e-05	0	5.1e-05	4.4e-05	4.2e-05	1.8e-05	5e-05	0	8e-06	2.1e-05	0.000106	0	0	6.69e-06
Unclassified_Flavobacteriaceae	1.39e-05	1.72e-05	2.63e-05	1.34e-05	2.84e-05	1.01e-05	1.53e-05	7.54e-06	7.7e-06	1.34e-05	5.93e-05	2.38e-06	3.35e-05	6.42e-06	5.21e-06	5.54e-06	3.84e-05	1.66e-05	9.9e-06	3.03e-05	6.12e-06	1.49e-05	1.69e-05	1.24e-05	2.01e-05	7.6e-06	2.38e-05	2.1e-05	1.12e-05	1.46e-05	1.32e-05	1.88e-05	2.36e-05
Unclassified_Flavobacteriales	3.87e-05	3.07e-05	1.4e-05	5.78e-06	2.37e-05	5.6e-06	1.41e-05	1.04e-05	2.6e-06	2.57e-05	2.41e-05	9.7e-07	2.27e-05	3.5e-07	1.44e-05	8.64e-06	1.75e-05	2.9e-06	5.7e-06	1.61e-05	8.01e-06	1.11e-05	3.63e-05	1.87e-05	6.25e-05	0	1.35e-05	3.47e-05	1.64e-05	1.15e-06	9e-06	3.04e-05	3.27e-05
Unclassified_Flavobacteriia	1.3e-06	0	0	6.7e-07	4e-06	1.32e-06	9e-07	0	0	9.6e-07	3.1e-06	0	1.7e-06	8.2e-07	3.24e-06	1.09e-06	5.9e-06	0	0	6.8e-06	0	0	1.4e-06	0	2.2e-06	7.2e-07	0	1.37e-06	1.5e-06	1e-06	6e-07	1e-06	1.3e-06
Unclassified_Fusobacteriaceae	0	0	0	0	0	0	0	0	0	5.8e-07	0	0	0	0	0	1.66e-06	7.32e-06	2e-06	0	1.51e-06	0	0	0	0	0	0	0	5.6e-07	4.7e-07	0	0	4.43e-06	8.8e-07
Unclassified_Fusobacteriales	0	0	1.82e-05	0	0	0	0	0	0	6.76e-06	0	0	0	0	0	2.02e-06	8.88e-06	4.41e-06	0	1.77e-05	0	0	0	0	0	0	4.59e-06	0	3.44e-06	1.28e-05	0	4.93e-06	1e-08
Unclassified_Gammaproteobacteria	2.27e-05	2.28e-05	6.71e-05	4.35e-05	7.71e-05	4.95e-05	5.89e-05	2.93e-05	3.63e-05	4.01e-05	0.00017324	3.54e-05	0.00012348	4.48e-05	3.3e-05	3.46e-05	0.00010416	9.02e-05	2.51e-05	0.00020178	3.67e-05	6.37e-05	6.78e-05	3.63e-05	0.0001024	4.54e-05	5.5e-05	7.34e-05	2.41e-05	4.39e-05	3.2e-05	5.02e-05	9.57e-05
Unclassified_Geobacteraceae	3e-07	0	0	0	9.2e-07	0	0	0	0	0	0	0	0	0	0	0	0	9.58e-07	0	0	0	1.82e-06	0	0	0	0	0	0	0	0	0	0	0
Unclassified_Geodermatophilaceae	0	0	0	0	0	0	0	2.25e-07	0	0	0	0	0	0	0	0	0	0	0	0	0	0	0	0	0	0	0	0	0	0	0	0	0
Unclassified_Halanaerobiaceae	0	0	1.03e-06	0	0	0	0	0	0	0	0	0	0	0	1.36e-06	0	0	0	0	0	0	0	0	0	0	0	0	0	0	0	0	0	0
Unclassified_Halanaerobiales	0	0	3.09e-06	0	0	8.27e-06	0	8.81e-06	0	0	0	0	0	0	5.9e-07	0	0	0	0	0	0	0	0	0	0	0	0	0	0	0	0	0	0
Unclassified_Halobacteroidaceae	0	0	0	0	0	0	0	0	0	0	0	0	0	0	0	0	0	0	0	0	0	0	0	0	0	0	0	0	0	0	0	0	0
Unclassified_Helicobacteraceae	0	0	0	0	7.82e-06	0	0	0	0	0	0	0	0	0	0	0	0	2.66e-06	0	0	0	0	0	0	0	0	0	0	0	0	0	0	0
Unclassified_Holophagaceae	0	1.23e-06	0	3.87e-07	0	0	0	0	0	0	0	0	0	0	0	0	0	0	0	0	0	0	0	0	0	0	0	0	0	0	0	0	0
Unclassified_Hydrogenophilaceae	0	0	0	0	0	0	0	0	0	0	0	0	0	0	0	0	0	0	0	0	0	0	0	0	0	0	0	0	0	0	0	0	0
Unclassified_Hyphomicrobiaceae	0	1.91e-06	0	0	0	0	0	0	0	0	0	0	0	0	0	0	0	0	0	0	0	0	0	0	0	0	0	0	0	0	0	0	0
Unclassified_Hyphomonadaceae	0	0	0	0	0	0	0	0	0	0	0	0	0	0	0	0	0	0	0	0	0	0	0	0	0	0	0	0	0	0	0	0	0
Unclassified_Intrasporangiaceae	5.44e-07	0	0	0	9.41e-06	9.13e-06	0	0	0	0	0	0	0	0	0	0	0	0	0	0	0	0	0	0	0	0	0	0	0	0	0	0	0
Unclassified_Lachnospiraceae	0.00293515	0.0061017	0.00758898	0.00674934	0.00687	0.00805014	0.003272	0.00806149	0.007419	0.00315444	0.00753563	0.008999	0.006257	0.00509767	0.00764454	0.005336	0.00692425	0.0185472	0.00426979	0.0062413	0.00838096	0.00984704	0.00412824	0.00934361	0.005305	0.0114025	0.0109633	0.00283725	0.00454964	0.0045402	0.00935965	0.003427	0.00361638
Unclassified_Lactobacillaceae	5.6e-06	0	3.2e-06	1.1e-06	8.7e-06	1.9e-06	1.6e-06	0	1.6e-06	3.7e-06	1.33e-05	0	2.8e-06	4.6e-06	6e-06	1e-06	1.9e-06	3.2e-06	0	0	0	3.9e-06	4e-07	8e-07	3.5e-06	3e-07	4e-06	4.6e-06	0	3e-06	0	1.6e-06	4.9e-06
Unclassified_Lactobacillales	1.02e-05	1.82e-05	2.8e-05	9.58e-06	1.8e-05	1.58e-05	1.63e-05	1.51e-05	4.25e-06	4.13e-06	0	8.72e-06	3.49e-05	8.74e-06	2.68e-05	3e-05	3.45e-05	0	7.93e-06	8.67e-05	8.66e-06	3.32e-05	2.81e-05	3.07e-05	1.71e-05	1.12e-05	3.17e-05	2.25e-05	5.4e-07	1.78e-05	2.55e-05	2.32e-05	2.12e-05
Unclassified_Leptotrichiaceae	0	0	0	0	0	0	0	0	0	0	0	0	0	0	0	0	0	0	0	0	0	0	0	0	0	0	0	0	0	0	0	0	1.35e-05
Unclassified_Leuconostocaceae	0	0	0	5.39e-06	5.53e-05	0	0	0	8.73e-06	8.25e-06	3.6e-05	0	0	0	0	0	0	1.39e-05	0	0	0	0	0	0	3.05e-05	0	0	0	8e-07	0	0	0	0
Unclassified_Marinilabiliaceae	0	6.95e-06	4.39e-06	0	0	0	2.09e-06	0	5.83e-06	0	6.84e-06	0	0	0	0	0	1.09e-05	0	0	0	0	0	0	0	0	0	0	0	4.81e-06	0	0	0	0
Unclassified_Marinimicrobia	0	0	0	0	0	0	0	0	0	0	0	0	0	0	0	0	0	0	0	0	0	0	0	0	0	0	0	0	0	0	0	0	7.71e-05
Unclassified_Methanobacteriaceae	0	0	0	0	0	0	0	0	0	0	0	0	0	0	0	0	0	0	0	2e-07	0	0	0	0	0	0	0	0	0	0	0	0	0
Unclassified_Methanomicrobia	0	0	0	0	0	0	0	0	0	0	0	0	0	0	0	0	0	0	0	3.8e-06	0	0	0	0	0	0	0	0	0	0	0	0	0
Unclassified_Methylobacteriaceae	0	0	3.19e-07	0	7.88e-06	4.12e-06	0	0	0	0	0	0	0	0	0	0	0	0	0	0	0	0	0	0	0	0	0	0	0	0	0	0	0
Unclassified_Methylocystaceae	0	1.91e-06	0	3.35e-06	5.3e-06	0	0	0	0	0	0	0	0	0	0	0	0	0	0	4.86e-06	0	0	0	0	0	0	0	0	0	1.24e-05	0	0	0
Unclassified_Methylophilaceae	0	0	0	0	0	0	0	0	0	0	0	0	0	0	0	0	0	0	0	0	0	0	0	0	0	0	0	0	0	0	0	0	0
Unclassified_Methylophilales	0	0	0	0	0	0	0	0	0	0	0	0	0	0	0	0	0	0	0	0	0	0	0	0	0	0	0	0	0	0	0	0	0
Unclassified_Microbacteriaceae	1.09e-05	1.29e-05	3.22e-05	1.14e-05	4.14e-05	2.03e-05	8.38e-06	1.19e-05	0	0	1.33e-05	0	0	7.66e-06	0	0	0	1.91e-05	0	5.53e-05	0	3.77e-05	2.28e-05	0	1.81e-05	0	1.8e-05	0	0	3.55e-05	0	0	0
Unclassified_Micrococcaceae	5.62e-06	1.17e-05	1.04e-05	1.26e-05	2.4e-05	1.15e-05	7.86e-06	1.16e-05	5.7e-06	6.25e-06	2.92e-05	3.48e-06	6.63e-06	6.8e-06	0	3.3e-06	5.82e-06	1.14e-05	1.17e-06	3.98e-05	3.57e-06	2.2e-05	9.3e-06	3.05e-06	1.58e-05	9.7e-06	4.73e-06	5.79e-06	3.94e-06	1.27e-05	5.1e-07	7.22e-06	8.06e-06
Unclassified_Micromonosporaceae	2.28e-06	5.81e-06	7.35e-06	5.93e-06	1.03e-05	5.41e-06	0	4.07e-06	0	0	0	0	0	0	0	0	0	0	0	0	0	0	0	0	0	0	0	0	0	5.58e-06	0	0	0
Unclassified_Mollicutes	0	0	5e-08	5.9e-05	0	8.76e-05	0	4.17e-05	0	9.61e-05	1e-08	0	0.0001435	8.78e-05	2.26e-05	5.72e-05	9e-08	4e-08	0	0	0	0.0001361	0	0	0.00010774	0	8.13e-05	6.44e-05	0	0	0	1.79e-05	0
Unclassified_Moraxellaceae	0	0	0	0	0	0	0	0	0	0	0	0	0	0	0	0	0	0	0	0	8.67e-07	0	0	0	0	0	0	0	0	0	0	0	0
Unclassified_Mycoplasmataceae	0	0	2.36e-06	0	2.49e-05	0	0	0	0	0	1.16e-05	0	0	0	3.52e-06	0	5.74e-05	2.35e-05	0	0	0	0	0	0	0	0	0	0	0	0	0	0	3.33e-05
Unclassified_Myoviridae	0	0	0	0	0	0.0006241	0	0	0	0	0	0	0	0	0	0	0	0	0	0	0	0	0	0	0	0	0	0	0	0	0	0	0
Unclassified_Myxococcaceae	0	5.04e-07	0	0	0	4.83e-07	0	0	0	0	0	0	0	0	0	0	0	0	0	0	0	3.06e-07	0	0	0	0	0	0	0	0	0	0	0
Unclassified_Myxococcales	3.46e-06	2.22e-06	7.65e-06	5.78e-06	1.5e-05	5.67e-06	0	5.31e-06	0	0	1.14e-05	0	0	0	0	0	0	6.14e-06	0	1.34e-05	0	1.17e-05	0	0	0	0	0	0	0	9.19e-06	0	0	4.14e-06
Unclassified_Neisseriaceae	0	0	5.9e-07	8.89e-07	3.48e-05	3.1e-07	0	4.9e-07	1.7e-07	1.36e-06	0	0	0	0	0	0	2.1e-06	2.22e-06	1.1e-06	3.4e-06	1.92e-06	0	1.2e-06	0	2.25e-06	9.1e-07	4e-06	5.11e-06	1.96e-06	5.1e-06	5.1e-07	3.4e-06	9.5e-07
Unclassified_Neisseriales	1.95e-05	1.5e-05	0	0	0	0	0	0	5.12e-06	1.88e-06	3.05e-05	0	1.55e-05	1.54e-05	0	0	0	5.33e-06	8.3e-07	5e-06	2.91e-06	2.94e-05	4.43e-06	1.92e-05	7.08e-06	2.09e-06	4.8e-06	2.86e-06	1.35e-06	1e-08	1.12e-06	2.96e-06	4.04e-06
Unclassified_Nocardiaceae	6.01e-06	1.68e-06	2.44e-06	2.26e-06	1.61e-05	3.35e-06	0	0	0	0	0	0	0	0	0	0	0	0	0	0	0	0	0	0	0	0	0	0	0	1.1e-05	0	0	0
Unclassified_Nocardiopsaceae	1.79e-07	0	7.4e-07	5.27e-07	0	9.22e-07	0	1.98e-06	0	0	0	0	0	0	0	0	0	0	0	0	0	0	0	0	0	0	0	0	0	0	0	0	0
Unclassified_Nostocales	0	0	0	0	0	0	0	0	0	0	0	0	0	0	0	0	0	0	0	0	0	0	0	0	0	0	0	0	0	0	0	0	5.43e-06
Unclassified_Oceanospirillales	0	5.87e-06	1.15e-05	1.24e-05	7.39e-05	0	0	0	0	0	1.8e-05	0	0	1.35e-05	9.85e-06	0	0	0	0	0	0	6.22e-05	1.64e-05	0	6.53e-06	0	1.06e-05	0	0	0	0	0	0
Unclassified_Opitutaceae	6.74e-06	0	4.08e-06	0	7.91e-06	0	0	0	0	0	0	0	0	0	0	0	0	0	0	0	0	0	0	0	0	0	0	0	0	0	0	0	0
Unclassified_Opitutae	0	0	7.09e-07	0	1.75e-06	0	0	0	0	0	0	0	9.02e-06	0	0	0	0	0	0	0	0	0	0	0	0	0	0	0	0	6.13e-06	0	0	0
Unclassified_Oscillatoriales	0	0	0	0	9.87e-06	0	0	9.11e-07	0	0	0	0	0	2.9e-07	0	0	1e-05	5.72e-06	0	0	0	0	0	0	0	0	0	0	0	0	0	0	3.81e-06
Unclassified_Oxalobacteraceae	1.91e-06	8.5e-06	5.6e-06	1.35e-06	5.34e-06	6e-06	6.8e-06	2.3e-06	5.2e-06	1.55e-06	2.4e-05	3.3e-07	2.67e-06	3.83e-06	1.03e-06	1.94e-06	4.08e-06	3.59e-06	0	2.27e-05	1.96e-06	1.2e-05	3e-06	9.22e-07	7.7e-06	1.66e-06	3.5e-06	2.5e-06	7.5e-07	4.91e-06	0	2.29e-06	3.64e-06
Unclassified_Paenibacillaceae	0	8.36e-06	5.44e-06	3.81e-06	1.44e-05	6.78e-07	2.94e-06	3.95e-06	0	0	8.58e-06	0	1.59e-05	0	0	0	2.16e-05	6.02e-06	0	9.06e-06	0	1.3e-05	3.89e-06	0	0	4.99e-06	6.69e-06	0	0	8.53e-06	0	8.16e-06	1.06e-05
Unclassified_Pasteurellaceae	5.04e-06	8.2e-06	1.75e-05	1.15e-05	2.12e-05	5.27e-06	6.77e-06	1.86e-06	7.39e-06	7.76e-06	1.39e-05	4.2e-06	2.57e-05	1.11e-05	6.86e-06	1.42e-05	8.12e-06	8.97e-06	1.2e-05	0	1.26e-05	1.19e-05	1.27e-05	4.45e-06	1.44e-05	2.98e-06	9.37e-06	6.58e-06	1.23e-05	6.47e-06	5.2e-06	1.57e-05	1.67e-05
Unclassified_Peptococcaceae	8.61e-06	1.32e-05	1.33e-05	1.72e-05	1.82e-05	9.85e-06	2.48e-05	8.23e-06	1.25e-05	1.98e-05	2.82e-05	0	2.08e-05	1.74e-05	0	2.22e-05	1.19e-05	2.03e-05	0	5.99e-05	9.69e-06	1.95e-05	3e-05	0	5.59e-05	1.51e-05	1.84e-05	2.51e-05	0	2.54e-05	0	1.21e-05	1.32e-05
Unclassified_Peptostreptococcaceae	2.64e-05	0.00027617	6.78e-05	0.000265765	0.00023913	0.000198734	6.65e-05	7.19e-05	3.54e-05	4.57e-05	0.0001164	5.46e-05	7.11e-05	5.44e-05	6.84e-05	6.19e-05	0.00019138	9.45e-05	6e-05	0.00054968	7.97e-05	0.000184493	7.29e-05	6.6e-05	0.00014233	7.7e-05	7.32e-05	4.59e-05	4.28e-05	9.61e-05	2.46e-05	5.16e-05	3.54e-05
Unclassified_Phyllobacteriaceae	0	0	0	0	0	0	0	0	0	0	0	0	0	0	0	0	0	0	0	0	0	0	0	0	0	0	0	0	0	0	0	0	0
Unclassified_Planctomycetaceae	0	0	0	0	0	0	0	0	0	0	1.16e-05	0	0	0	6.85e-06	0	0	0	0	0	0	0	0	0	0	0	0	0	0	0	0	0	0
Unclassified_Planctomycetes	0	0	0	0	0	0	0	0	0	0	0	0	0	0	4.54e-07	0	0	0	0	0	0	0	0	0	0	0	0	0	0	0	0	0	0
Unclassified_Planococcaceae	0	0	0	0	2.35e-05	0	0	0	0	0	1.76e-05	0	0	0	0	0	0	1.02e-05	0	0	0	0	0	0	0	0	0	0	0	0	0	0	5.31e-06
Unclassified_Pleurocapsales	0	0	0	0	0	0	0	0	0	0	0	0	0	0	0	0	7.2e-07	0	0	0	0	0	0	0	0	0	0	0	0	0	0	0	1.77e-06
Unclassified_Podoviridae	0	0	0	0	0	0	0.0005207	0	0	0	0	0	0	0	0	0	0	0	0	0	0	0	0	0	0	0	0	0	0	0	0	0	0
Unclassified_Poribacteria	3.4e-05	0	0	0	0	0	0	0	0	0	0	0	0	0	0	0	0	0	0	0	0	0	0	0	0	0	0	0	0	0	0	0	0
Unclassified_Porphyromonadaceae	5.7e-06	4.42e-06	0	2.37e-06	1.06e-05	0	4e-07	6.09e-06	1.14e-05	4.07e-06	0	3.2e-06	2.48e-06	0	5.34e-06	6e-07	1.06e-07	2.26e-05	1.8e-06	3.43e-06	5.01e-07	1.9e-06	1.64e-06	0	1.52e-05	0	0	6.9e-06	1.15e-05	1.58e-06	0	2.82e-06	3.2e-06
Unclassified_Prevotellaceae	0	1.1e-06	5.5e-07	0	0	0	8e-07	5.19e-07	4.16e-07	6.4e-07	2e-07	2.31e-05	0	0	0	1.86e-05	5.04e-05	4.14e-05	6.55e-06	2.8e-07	0	5e-06	0	1.22e-06	0	1.7e-08	2.2e-07	1.21e-05	5.8e-07	7.8e-07	0	0	0
Unclassified_Propionibacteriaceae	0	1.41e-05	0	1.19e-05	6.4e-06	6.78e-07	0	1.53e-06	1.41e-05	5.86e-06	4.38e-06	0	0	0	0	8.29e-06	8.7e-06	0	0	0	5.44e-06	0	0	4.84e-06	0	0	0	0	0	0	0	1.03e-05	0
Unclassified_Proteobacteria	0	0	4.8e-06	6.6e-06	3.3e-06	0	5.34e-06	5e-07	1.57e-06	5.94e-06	2e-07	6.4e-07	2.7e-06	4e-07	3.97e-06	3.5e-06	4.7e-06	5e-07	8e-07	1.32e-05	9.1e-07	7e-07	2.1e-06	1.75e-06	4.4e-06	7.5e-07	0	2.77e-06	0	1.4e-06	2.05e-05	8.26e-06	0
Unclassified_Pseudonocardiaceae	2.57e-06	6.93e-06	8.67e-06	6.21e-06	9.85e-06	4.16e-06	0	5.99e-06	2.16e-06	0	8.83e-06	0	0	0	0	0	0	2.5e-06	0	0	0	8.07e-06	0	0	0	0	0	0	0	6.18e-06	0	0	0
Unclassified_Rhizobiaceae	2.9e-06	1.17e-05	0	0	3.19e-05	7.23e-06	0	3.31e-06	1.84e-06	0	0	0	0	0	0	0	0	2.16e-05	0	0	0	8.04e-06	0	0	0	0	0	0	0	5.07e-06	0	0	0
Unclassified_Rhizobiales	1.55e-05	1.22e-05	4.27e-05	2.76e-05	5.69e-05	1.45e-05	0	1.74e-05	9.72e-06	0	4.57e-05	0	5.41e-05	2.44e-05	0	7.85e-05	5.04e-05	3.23e-05	0	6.27e-05	1.8e-05	3.62e-05	8.3e-05	0	0.0001129	2.17e-05	1.67e-05	2.37e-05	0	2.05e-05	4.09e-06	2e-05	4.5e-05
Unclassified_Rhodobacteraceae	9.75e-06	8.55e-06	0	1.09e-05	3.01e-05	1.44e-05	0	0	0	0	6.75e-06	0	0	0	0	0	0	1.31e-05	0	0	0	0	0	0	0	0	0	0	0	1.29e-05	0	0	0
Unclassified_Rhodobacterales	2.01e-07	4.71e-06	0	2.66e-06	6.18e-06	3.98e-06	0	9.75e-06	0	0	2.66e-06	0	2.25e-05	1.1e-05	0	0	0	8.78e-06	0	0	0	3.13e-05	0	0	3.48e-05	0	0	0	0	1.63e-06	0	0	0
Unclassified_Rhodocyclaceae	4.78e-06	1e-05	6.66e-06	0	1.19e-05	9.54e-06	0	7.3e-06	6.43e-06	0	1.82e-05	0	1.47e-05	0	0	0	0	0	0	3.87e-05	0	2.87e-05	0	0	0	0	0	0	0	1.46e-05	0	0	0
Unclassified_Rhodospirillaceae	0	1.51e-05	9.25e-06	1.11e-05	2.49e-05	8.03e-06	0	7.6e-06	0	0	7.05e-06	0	2.35e-05	0	0	1.32e-05	2.89e-05	2.22e-05	0	3.19e-05	0	2.83e-05	2.75e-05	0	3.98e-05	7.03e-06	0	0	0	6.38e-06	0	0	9.55e-06
Unclassified_Rhodospirillales	9.97e-06	4.95e-06	0	1e-07	1.47e-06	1.2e-07	1.26e-05	0	0	0	4.81e-06	0	1.28e-05	0	0	6.46e-06	0	8.68e-06	0	1.34e-05	0	0	1.29e-05	0	1.9e-05	5.75e-06	0	1.46e-05	0	5.38e-06	0	0	5.22e-06
Unclassified_Rickettsiales	0	0	0	0	2.75e-05	0	0	0	0	0	0	0	0	0	0	0	0	0	0	0	0	0	0	0	0	0	0	0	0	0	0	0	0
Unclassified_Rikenellaceae	0	3.4e-06	0	5.8e-06	6.2e-06	0	0	0	0	4e-07	7.1e-06	0	0	4.4e-06	0	0	7.7e-06	4.1e-06	0	0	1.8e-06	0	0	1.31e-05	6.32e-06	1.5e-06	0	0	4.5e-06	0	0	8.88e-06	0
Unclassified_Ruminococcaceae	0.00139247	0.004152	0.003293	0.003268	0.0051887	0.003409	0.00174209	0.003012	0.001401	0.000880756	0.001692	0.000720015	0.001247	0.00222225	0.00066326	0.0008122	0.001817	0.001822	0.0006362	0.00372	0.002004	0.00525	0.002656	0.002272	0.00313323	0.002616	0.0014498	0.001244	0.001805	0.00382395	0.001042	0.001307	0.00141735
Unclassified_Selenomonadales	0	5e-07	0	6.4e-06	0	0	0	0	0	0	9e-06	4e-07	0	0	1.4e-06	4e-07	0	0	1e-07	0	0	5.7e-06	0	2e-06	0	2e-06	0	2e-07	1.7e-06	0	1e-07	0	0
Unclassified_Sinobacteraceae	0	0	0	0	0	0	0	0	0	0	0	0	0	0	0	0	0	0	0	0	0	0	0	0	0	0	0	0	0	0	0	0	0
Unclassified_Siphoviridae	0	0.01443	0	0	0	0.0004447	0	0	0	0.002724	0	0.001908	0	0.001646	0	0.06871	0	0.01846	0	0	0	0	0	0	0.009172	0	0	0	0	0	0.004118	0	0
Unclassified_Solirubrobacterales	0	6.74e-06	3.69e-06	9.25e-07	9e-09	1.66e-06	0	2.5e-06	5.67e-06	0	6.28e-06	0	0	0	0	0	2.87e-06	7.41e-06	0	0	0	5.05e-06	0	0	0	0	0	0	0	5.3e-06	0	0	0
Unclassified_Sphingobacteriaceae	3.72e-07	2.13e-06	2.2e-06	0	0	1.29e-06	4.9e-07	0	0	0	4.1e-06	0	2.85e-06	0	0	2.75e-06	2.41e-06	2.91e-07	1.72e-06	0	0	2.85e-06	4.33e-06	3.27e-06	0	0	2.22e-06	0	6.8e-07	0	7.5e-07	0	2.71e-06
Unclassified_Sphingobacteriales	1.89e-06	3.73e-06	7.3e-07	0	0	1.52e-07	1.24e-06	0	0	0	9.74e-06	0	5.36e-06	0	0	1.5e-07	1.19e-05	5.65e-06	5.8e-07	0	0	7.95e-06	1.91e-06	2.02e-06	0	0	5.8e-07	0	1.7e-06	0	5.2e-07	0	5.35e-06
Unclassified_Sphingomonadaceae	5.55e-06	0	1.82e-05	1.26e-05	0	1.28e-05	0	0	0	0	0	0	0	0	0	0	0	1.41e-05	1.11e-06	0	0	0	0	0	0	0	0	0	0	0	0	0	0
Unclassified_Sphingomonadales	2.07e-06	1.2e-05	3.23e-06	5e-09	0	2.97e-06	0	1.4e-05	0	0	0	0	0	0	0	0	0	2.56e-06	0	0	0	0	0	0	0	0	0	0	0	2.46e-05	0	0	0
Unclassified_Spirochaetaceae	2.7e-06	5.49e-06	6.46e-06	1.93e-06	1.72e-05	3.5e-07	4.29e-06	3.9e-06	1.38e-06	2.28e-06	1.99e-05	1.8e-07	1.59e-05	2.08e-06	0	4.19e-06	1.13e-05	4.72e-06	1.06e-06	7.5e-06	1.43e-06	1.38e-05	1.32e-06	3.4e-06	5.4e-06	2.9e-07	6.67e-06	2.18e-06	1.89e-06	3.1e-06	0	2.75e-06	3.67e-06
Unclassified_Spirochaetales	3.92e-06	2.39e-06	2.77e-06	8.9e-06	7.4e-06	1.46e-06	1.04e-06	2.43e-06	2.01e-06	1.98e-06	8.27e-06	2.85e-06	3.07e-06	2.85e-06	9.9e-07	1.1e-05	2.5e-06	2.88e-06	1.8e-07	1.55e-05	9.31e-06	3.89e-06	1.13e-05	4.21e-06	1.24e-05	5.86e-06	1.25e-05	1.12e-06	7.9e-06	1.1e-05	1e-06	4.96e-06	1.19e-05
Unclassified_Staphylococcaceae	0	2.84e-06	3e-06	3.32e-06	2.02e-05	2.13e-05	0	1.94e-06	0	0	1.6e-05	1.4e-06	0	2.9e-06	0	0	1.39e-05	3.79e-06	4.1e-06	0	2.24e-06	0	3.32e-06	1.31e-06	2.5e-06	0	0	0	0	0	0	0	1.12e-06
Unclassified_Streptococcaceae	3.8e-07	0	5e-07	2e-08	3e-07	2.7e-07	0	0	0	0	7.2e-07	0	0	5.3e-06	4.4e-07	0	2e-07	0	0	0	0	4.2e-07	4.6e-07	1.1e-07	0	0	0	1.5e-07	0	2.8e-07	0	0	0
Unclassified_Streptomycetaceae	0	5e-07	1.11e-06	3.6e-07	1.05e-06	1.5e-07	0	7e-08	0	0	0	0	2.46e-07	1.81e-07	0	0	0	5.14e-07	0	3.1e-07	0	7.1e-07	0	0	5.7e-07	0	0	0	0	2.8e-07	0	0	0
Unclassified_Streptosporangiaceae	0	0	0	0	2.53e-07	0	0	0	0	0	0	0	0	0	0	0	0	0	0	0	0	0	0	0	0	0	0	0	0	0	0	0	0
Unclassified_Succinivibrionaceae	0	0	0	0	0	0	0	0	0	0	0	0	0	0	0	0	0	0	0	0	0	0	0	0	0	0	0	0	0	0	0	0	1.44e-06
Unclassified_Sutterellaceae	4.1e-06	0	0	1.9e-07	0	1e-08	0	2e-07	2.88e-06	0	3.2e-06	4e-06	2.6e-06	4e-07	0	0	4e-07	0	0	0	3.6e-07	0	6.48e-06	3e-08	2.8e-06	1e-07	8e-07	2.6e-07	0	0	1.12e-06	0	6.9e-07
Unclassified_Synergistaceae	3.15e-06	6.21e-06	2.08e-05	1.36e-05	2.89e-05	2.41e-05	1.05e-05	6.06e-06	1.01e-05	1.39e-05	2.31e-05	6.55e-06	6.84e-06	1.44e-05	9.66e-06	0	3.13e-05	1.53e-05	0	5.41e-05	4.73e-06	3.76e-05	0	0	2.8e-05	8.56e-06	0	1.12e-05	0	1.04e-05	0	7.64e-06	1.13e-05
Unclassified_Syntrophomonadaceae	0	0	5.96e-06	2.93e-06	6.95e-06	3.68e-06	0	3.4e-06	0	0	0	0	0	0	0	0	1.35e-06	0	0	0	0	0	0	0	0	0	0	0	0	0	0	0	0
Unclassified_Thermaceae	0	0	0	5.17e-06	0	0	0	0	0	0	0	0	0	0	0	0	0	0	0	0	0	0	0	0	0	0	0	0	0	0	0	0	0
Unclassified_Thermoactinomycetaceae	0	0	4.93e-06	0	0	0	0	7.98e-07	0	0	0	0	0	0	0	0	0	0	0	0	0	0	0	0	0	0	0	0	0	0	0	0	0
Unclassified_Thermoanaerobacteraceae	0	1.6e-05	2.53e-05	2.02e-05	3.48e-05	2.12e-05	0	1.8e-05	0	0	3.67e-05	0	0	0	0	0	3.11e-05	2.02e-05	0	0	0	4.59e-05	0	0	0	0	0	0	0	2.57e-05	0	0	6.1e-06
Unclassified_Thermoanaerobacterales	2.22e-05	8.6e-07	1.56e-06	1.57e-06	4.15e-06	1.05e-06	2.03e-05	1.08e-05	0	2.56e-05	3.17e-05	0	3.72e-05	2.55e-05	0	2.08e-05	1.26e-05	2.38e-06	0	3.95e-05	2.11e-05	6.72e-06	0	1.78e-05	6.37e-05	1.92e-05	3.58e-05	2.16e-05	0	1.28e-05	0	2.31e-05	7.84e-06
Unclassified_Thermoanaerobacterales Family III. Incertae Sedis	0	6.89e-06	7.72e-06	8.73e-06	1.32e-05	8.6e-06	0	0	0	0	0	0	0	0	0	0	0	1.48e-05	0	4.98e-05	0	7.72e-06	0	0	0	0	0	0	0	0	0	0	0
Unclassified_Thermodesulfobacteriaceae	0	0	0	0	0	0	0	0	0	0	0	0	0	0	0	0	0	0	0	0	0	0	0	0	0	0	0	0	0	0	0	0	1.47e-06
Unclassified_Thermomonosporaceae	0	0	0	0	4.14e-06	0	0	0	0	0	0	0	0	0	0	0	0	0	0	0	0	0	0	0	0	0	0	0	0	0	0	0	0
Unclassified_Veillonellaceae	2.31e-06	1.03e-05	6.4e-06	0	1.33e-05	1.49e-05	7.53e-06	4.99e-06	9.08e-06	1.36e-05	1.22e-05	1.09e-05	8.93e-06	7.38e-06	0	9.26e-06	1.33e-05	1.33e-05	1.18e-05	4.32e-05	1.38e-05	3.02e-05	1.66e-05	9.98e-06	4.16e-05	8.08e-06	1.31e-05	1.84e-05	1.6e-05	1.51e-05	2.04e-05	1.33e-05	1.63e-05
Unclassified_Verrucomicrobia	4.86e-07	0	1.12e-07	2e-06	1.23e-05	0	1e-06	2.6e-06	2e-06	3.6e-06	2.4e-05	1e-06	5.72e-06	0	0	1.74e-05	2.2e-05	7.8e-06	0	2e-05	8.5e-07	2e-05	0	1e-06	1e-05	0	1e-05	7.6e-07	1.64e-06	0	0	8e-06	4e-07
Unclassified_Verrucomicrobiaceae	0	0	0	0	1e-06	0	0	2e-07	0	0	1e-06	0	1.04e-06	0	0	3.3e-07	1e-06	1.3e-06	0	0	3.4e-07	0	0	0	0	3.6e-07	0	0	0	0	0	0	0
Unclassified_Verrucomicrobiales	1.1e-07	0	2e-07	0	1e-06	0	0	0	0	1e-07	1e-06	0	1.41e-06	0	0	7.2e-07	1e-06	3e-07	0	0	0	0	0	0	0	0	0	0	0	0	0	0	5.6e-07
Unclassified_Xanthomonadaceae	1.2e-05	1.7e-05	2.16e-05	1.99e-05	3.7e-05	2.23e-05	0	1.83e-05	1.22e-05	0	3.44e-05	0	2.53e-05	2.05e-05	0	0	1.88e-05	2.29e-05	0	6.01e-05	0	4.52e-05	0	0	3.81e-05	1.28e-05	0	0	0	3.79e-05	0	0	0
Unclassified_Xanthomonadales	8.9e-07	3.2e-07	4.85e-06	1.43e-06	1.94e-06	8.3e-07	0	1.25e-06	5.7e-07	0	2.82e-06	0	4.8e-07	4.8e-07	0	0	1.45e-06	4.4e-07	0	5.95e-06	0	2.19e-06	0	0	2.07e-06	7.3e-07	0	0	0	2.94e-06	0	0	0
Varibaculum	0	1.99e-05	0	0	0	0	0	0	0	0	0	0	0	0	0	0	0	0	0	0	0	0	0	0	0	0	0	0	0	0	0	0	0
Veillonella	0.0007669	0.0002369	0.000266	0.00144504	0.0004199	0.000362702	0.000142	0.00168108	0.00246902	0.00056261	0.001938	0.000288	0.0005372	0.0007195	0.0003461	0.00129607	0.00034581	0.00148803	0.0001223	0.0002753	0.0013501	0.0001252	0.0001392	0.0002305	0.0002662	0.0044414	0.0001284	0.000372	0.0164	0.0003195	0.0001389	0.0001852	0.0001252
Weeksella	0	0	0	0	0	0	0	0	0	0	1.45e-05	0	0	0	0	0	0	0	0	0	0	0	0	0	0	0	0	0	0	0	0	0	0
Weissella	0	0	0	4.23e-05	0	0	0	0	1.84e-05	0	0.0003216	0	0	0	0	0	0	0	0	0	0	0	0	0	0	0	0	0	0.000281	0	0	0	0
Xanthomonas	0	0	2.15e-05	9.78e-06	2.57e-05	3.15e-05	0	1.04e-05	0	0	1.35e-05	0	0	0	0	0	1.4e-05	0	0	0	0	0	0	0	0	0	0	0	0	0	0	0	0
Xenococcus	0	0	0	0	0	0	0	0	0	0	0	0	0	0	0	0	1.29e-05	0	0	0	0	0	0	0	0	0	0	0	0	0	0	0	1.34e-05
Yokenella	0	3.3e-06	0	0	0	0	0	0	0	0	0	0	0	0	0	0	0	0	0	0	0	0	0	0	0	0	0	0	0	0	0	0	0
Zymomonas	0	0	0	0	0	0	0	0	0	0	0	0	0	0	0	0	0	0	3.3e-05	0	0	0	0	0	0	0	0	0	0	0	0	0	0
