# Supplementary material for: Community characteristics of the gut microbiomes of competitive cyclists
Source: Microbiome. 2017 Aug 10;5:98. doi: 10.1186/s40168-017-0320-4 (PMC5553673; doi:10.1186/s40168-017-0320-4)
Supplement: Supplementary file 4 — Table showing mWGS read-based KEGG pathway abundance table. (XLSX 86 kb) [file 40168_2017_320_MOESM4_ESM.xlsx]

## Sheet: mWGS_all_samples_pathway_ShortN
Metabolism	Pathway	Renthal.P	Merlin.P	SantaCruz.P	Huffy.C	Ibis.P	Commencal.C	Giant.P	Juliana.P	Devinci.P	Mongoose.P	Intense.C	Scott.P	IronHorse.C	Knolly.P	Niner.C	Pivot.C	Schwinn.C	Breezer.P	Deity.C	Cove.P	Zipp.P	Easton.P	Speedplay.P	Crank.P	Jamis.C	Trek.C	Pinarello.C	Yeti.P	Norco.P	SRAM.P	Saint.P	Enve.P	Thomson.P
Carbohydrate Metabolism	ko00010: Glycolysis / Gluconeogenesis	0.0119831	0.0136853	0.0138469	0.01471	0.0150287	0.0139719	0.0129468	0.0136355	0.0156837	0.0140443	0.0137992	0.012029	0.0128543	0.0149801	0.0134962	0.0125951	0.0137019	0.0158155	0.0144493	0.013011	0.0134164	0.0136211	0.0142652	0.0147595	0.0129986	0.014096	0.0136204	0.0138612	0.013593	0.0142709	0.0138217	0.0139071	0.0142815
Carbohydrate Metabolism	ko00020: Citrate cycle (TCA cycle)	0.0136687	0.0138007	0.0131444	0.0125185	0.0123375	0.0128544	0.0147715	0.0127426	0.0135999	0.0113872	0.0141847	0.014905	0.0142337	0.0136262	0.0147345	0.0143473	0.0144711	0.0155534	0.012055	0.0133071	0.0140744	0.013912	0.0121191	0.013207	0.0153841	0.0156747	0.0152566	0.0135595	0.0147206	0.014676	0.0143607	0.0141396	0.0127892
Carbohydrate Metabolism	ko00030: Pentose phosphate pathway	0.0191682	0.0185512	0.0206707	0.0210331	0.0200904	0.0195994	0.0186205	0.0202013	0.0216748	0.0199516	0.020293	0.0198799	0.0193252	0.0207823	0.0196861	0.0194035	0.0193196	0.0212062	0.0203292	0.0196729	0.0181804	0.0181377	0.0198703	0.0199332	0.01716	0.0176224	0.0178039	0.0187788	0.0177804	0.0192505	0.0177633	0.0185222	0.0194807
Carbohydrate Metabolism	ko00040: Pentose and glucuronate interconversions	0.0139017	0.0112666	0.0122313	0.0131992	0.010591	0.0129382	0.014452	0.0124445	0.0109177	0.0109751	0.0125571	0.0144813	0.0126522	0.0109565	0.011265	0.0123197	0.0108456	0.0106775	0.0120377	0.0129281	0.0135168	0.0129402	0.0123553	0.0113509	0.0145782	0.0134443	0.0145884	0.0128008	0.0140806	0.0130477	0.0140863	0.0124472	0.0117068
Carbohydrate Metabolism	ko00051: Fructose and mannose metabolism	0.0146719	0.0133246	0.0135232	0.0125676	0.0123891	0.0137252	0.0153403	0.0133896	0.0125817	0.0125524	0.0135269	0.0147237	0.0137936	0.0127369	0.0138125	0.0133875	0.0124183	0.0121814	0.0137865	0.0138949	0.0137759	0.014285	0.0132417	0.0137632	0.0139019	0.0135494	0.0131901	0.013213	0.0136806	0.0133747	0.0139766	0.0138926	0.0128565
Carbohydrate Metabolism	ko00052: Galactose metabolism	0.00921199	0.00895736	0.00926085	0.00937736	0.00859533	0.00913145	0.00842633	0.00919601	0.00877476	0.00950789	0.00887863	0.0090104	0.00882239	0.0085255	0.00859041	0.00856971	0.00858622	0.00828511	0.00950594	0.00929344	0.010291	0.00908119	0.00874958	0.00907286	0.00884515	0.00826516	0.00915868	0.00819742	0.00899719	0.00892419	0.00942574	0.00874971	0.009328
Carbohydrate Metabolism	ko00053: Ascorbate and aldarate metabolism	0.0022807	0.00226063	0.00257685	0.00248892	0.00220004	0.00272897	0.00248814	0.00215383	0.00230156	0.00178157	0.00258679	0.00215789	0.00224481	0.0024348	0.00253321	0.00173629	0.00277036	0.00218399	0.00184812	0.00228553	0.00265825	0.00267462	0.00230174	0.00269927	0.00254369	0.0026509	0.00324976	0.00230395	0.00294336	0.00280762	0.00302698	0.0026352	0.00248362
Lipid Metabolism	ko00061: Fatty acid biosynthesis	0.0171601	0.0162162	0.0168384	0.0159433	0.0156349	0.01519	0.0173326	0.0170059	0.0147895	0.0176492	0.0184733	0.0171972	0.0190835	0.016035	0.0169955	0.0173391	0.0163056	0.0153057	0.0181573	0.0175374	0.016256	0.0181637	0.0184906	0.0173352	0.0159575	0.0169449	0.017226	0.0196688	0.0170257	0.015802	0.0168778	0.0170213	0.0169724
Lipid Metabolism	ko00062: Fatty acid elongation in mitochondria	0	7.04e-05	0	4.26e-06	1.35e-05	2.9e-05	3.79e-06	1.15e-06	7.9e-05	0	0	0	9.63e-06	1.53e-05	3.7e-05	0	3.63e-05	7.17e-05	0	3.15e-06	0	0	4.52e-06	1.69e-06	0	2.63e-06	2.06e-07	5.57e-07	0	6.07e-06	2.06e-06	0	7.27e-06
Lipid Metabolism	ko00071: Fatty acid metabolism	0.00269771	0.00351844	0.00333226	0.00369027	0.00359188	0.0037321	0.00293871	0.0033876	0.00382925	0.00391842	0.00342635	0.00259414	0.00293412	0.00358625	0.00296351	0.00295676	0.00304155	0.00343694	0.00356297	0.00305916	0.00306888	0.00308248	0.00352592	0.0035066	0.0025582	0.00265716	0.00279459	0.0032145	0.00284776	0.00288496	0.00324323	0.00308464	0.00344953
Lipid Metabolism	ko00100: Steroid biosynthesis	0	0.000372548	9.4e-06	2.22e-05	7.91e-05	0.000175349	2.82e-05	1.63e-06	0.00029592	1.25e-06	4.07e-07	0	2.57e-05	0.000120188	0.000151242	4.77e-07	0.000352521	0.000278171	0	5.91e-05	0	3.99e-06	1.48e-05	3.77e-05	9.67e-09	1.46e-05	1.75e-06	8.39e-08	5.55e-06	2.96e-05	7.09e-06	2.95e-06	4.92e-05
Metabolism of Cofactors and Vitamins	ko00130: Ubiquinone and other terpenoid-quinone biosynthesis	0.00445417	0.00472964	0.00279796	0.00220653	0.00177852	0.00331043	0.00502151	0.00335747	0.00288738	0.00266384	0.00419852	0.00560952	0.00428459	0.00376615	0.00424101	0.0043719	0.00403894	0.00313015	0.00276452	0.00348625	0.00411353	0.00373893	0.0024373	0.0029756	0.00512423	0.00461112	0.00437956	0.00350045	0.00450602	0.00360952	0.00406461	0.00324521	0.00324245
Lipid Metabolism	ko00140: Steroid hormone biosynthesis	0.00071531	0.000461546	0.000565361	0.000218192	0.000169442	0.000231834	0.000498202	0.000454762	0.000263275	0.000284813	0.000550826	0.000837027	0.000705215	0.000411267	0.000529312	0.000757347	0.000364157	0.000429962	0.000412937	0.000649983	0.000178927	0.000353858	0.000288036	0.000315469	0.000152063	0.000198144	0.000188645	0.000282253	0.000279906	0.000263406	0.000157543	0.000228421	0.000297904
Energy Metabolism	ko00190: Oxidative phosphorylation	0.00641924	0.00603258	0.00539177	0.00510687	0.00484096	0.00518357	0.00620115	0.0055546	0.00578972	0.00512176	0.0063296	0.00708352	0.00651096	0.00559731	0.00676494	0.00638216	0.0064285	0.00636927	0.00516491	0.00605894	0.00560884	0.00584143	0.00479702	0.00536369	0.0061383	0.00571997	0.00584933	0.00543194	0.00587773	0.00561161	0.00559918	0.00540515	0.00538009
Nucleotide Metabolism	ko00230: Purine metabolism	0.010714	0.0119097	0.0117193	0.0127949	0.0124419	0.0121085	0.0120409	0.0117983	0.0126294	0.0118981	0.011757	0.0107762	0.0111222	0.0119331	0.0113683	0.0113721	0.0117938	0.0125918	0.0120664	0.0112675	0.0116722	0.0120018	0.0120519	0.0119162	0.0117636	0.0118414	0.0116174	0.0115686	0.0114429	0.0121275	0.0115608	0.0121356	0.0119704
Nucleotide Metabolism	ko00240: Pyrimidine metabolism	0.0134394	0.015181	0.0150387	0.0163341	0.0161968	0.0155528	0.0150657	0.015102	0.016544	0.0148499	0.0146704	0.0134468	0.013935	0.0156015	0.0144668	0.0139391	0.0150744	0.0165444	0.0151186	0.01413	0.0149035	0.0154051	0.0153736	0.0155421	0.0151885	0.0147103	0.014837	0.0148532	0.0147839	0.015765	0.0147375	0.0154609	0.0152939
Amino Acid Metabolism	ko00250: Alanine, aspartate and glutamate metabolism	0.0232287	0.0242424	0.0241327	0.025766	0.0247588	0.0248799	0.0257708	0.0254177	0.0251648	0.0245243	0.0245298	0.0246505	0.0247654	0.0239264	0.0250587	0.024055	0.0257019	0.0264015	0.024469	0.0236858	0.0267137	0.0254222	0.0243549	0.0248162	0.0280589	0.0266526	0.0271227	0.0246826	0.0262041	0.0259462	0.0260721	0.0257551	0.0249126
Metabolism of Terpenoids and Polyketides	ko00253: Tetracycline biosynthesis	0	0	0	0	0	0	0	3.67e-08	0	1.61e-07	0	0	0	0	0	1.01e-07	0	0	0	0	0	0	0	0	0	0	0	0	0	0	0	0	0
Amino Acid Metabolism	ko00260: Glycine, serine and threonine metabolism	0.014218	0.015042	0.0147114	0.0152986	0.015209	0.0145527	0.0149437	0.0149405	0.0153584	0.0143116	0.0150084	0.0145383	0.0147872	0.0154008	0.0152874	0.0144793	0.0150889	0.0161274	0.0145874	0.0145312	0.0140967	0.0144425	0.0143347	0.0141672	0.0143202	0.0142645	0.0141713	0.0144369	0.014181	0.0146127	0.0138713	0.0147004	0.0143173
Amino Acid Metabolism	ko00270: Cysteine and methionine metabolism	0.0141895	0.0149015	0.015227	0.0167693	0.016447	0.015647	0.0146625	0.0155175	0.0156159	0.0155095	0.0149802	0.0141325	0.0145252	0.0151626	0.0139739	0.0147494	0.0147219	0.0154444	0.016107	0.0150496	0.0153722	0.0159907	0.0161635	0.015801	0.0163034	0.0157496	0.015756	0.0160689	0.0158845	0.0155309	0.0156776	0.0161322	0.0158948
Amino Acid Metabolism	ko00280: Valine, leucine and isoleucine degradation	0.00463912	0.00485621	0.00443423	0.00429859	0.004005	0.00408702	0.00442743	0.00415409	0.00435058	0.00465949	0.00475619	0.00475861	0.00487598	0.00453169	0.00456637	0.0044038	0.00454064	0.00521356	0.0041596	0.00390474	0.00346216	0.00367148	0.00362526	0.00381666	0.00310731	0.00309945	0.00315783	0.00357438	0.00333276	0.0034568	0.0030907	0.00373284	0.00394033
Metabolism of Terpenoids and Polyketides	ko00281: Geraniol degradation	4.13e-05	4.09e-05	5.15e-05	3.73e-05	3.74e-05	3.59e-05	3.86e-05	4.38e-05	0.00135639	3.65e-05	5.57e-05	0.00433443	0.00324371	0.00188443	5.28e-05	0.0031354	0.00281006	7.3e-05	3.46e-05	4.48e-05	0.00158509	2.76e-05	0.00131586	4.61e-05	1.48e-05	0.00202565	0.00217225	0.00195449	0.00183001	3.4e-05	0.0016633	3.56e-05	3.75e-05
Amino Acid Metabolism	ko00290: Valine, leucine and isoleucine biosynthesis	0.0292452	0.0322483	0.0329797	0.0365903	0.0360704	0.0362867	0.0315553	0.0351427	0.035294	0.0338282	0.0311638	0.0281774	0.030804	0.0334465	0.0325893	0.0298478	0.0327223	0.0331782	0.0343523	0.0308869	0.0350017	0.0328131	0.0365306	0.0348585	0.0343808	0.0352718	0.0362166	0.0365258	0.0346474	0.0350757	0.0337886	0.0352688	0.0344567
Amino Acid Metabolism	ko00300: Lysine biosynthesis	0.0191997	0.0206008	0.0201813	0.0223074	0.0215165	0.0214362	0.0224352	0.0210701	0.0206911	0.0207969	0.0196502	0.0196244	0.0198751	0.0201221	0.0192409	0.0199782	0.0199022	0.0193127	0.021823	0.0205472	0.022944	0.0230291	0.0217461	0.0216617	0.0237971	0.022898	0.0231543	0.022422	0.0229172	0.0216793	0.0231174	0.0223113	0.0214438
Amino Acid Metabolism	ko00310: Lysine degradation	0.00231616	0.00284689	0.00245446	0.00235432	0.00239807	0.00264248	0.00220552	0.0025305	0.00327365	0.00287991	0.00292837	0.00211612	0.00255693	0.00273532	0.00247509	0.00233479	0.0023574	0.00276456	0.00278132	0.00222151	0.00214414	0.00224631	0.00214796	0.00230349	0.00205124	0.00213338	0.00217222	0.00215658	0.00228759	0.00209798	0.00219292	0.0021143	0.00214707
Biosynthesis of Other Secondary Metabolites	ko00311: Penicillin and cephalosporin biosynthesis	0.0008832	0.000396931	0.000565283	0.000280155	0.000200916	0.000275126	0.000355837	0.000587685	0.000296294	0.000341351	0.000873578	0.00255778	0.0010804	0.000302061	0.000396223	0.0010368	0.000505062	0.000228642	0.000593187	0.00086507	0.00018982	0.000436944	0.000210097	0.000369262	0.000242862	0.000222409	0.000104539	0.000183738	0.000202215	0.000253363	0.000107997	0.000102769	0.000501916
Biosynthesis of Other Secondary Metabolites	ko00312: beta-Lactam resistance	8.12e-05	5.44e-05	0.000170639	8.86e-05	8.43e-05	5.16e-05	6.18e-05	9.18e-05	7.01e-05	0.000170285	3.31e-05	4.5e-05	3.9e-05	7.6e-05	5.62e-05	4.9e-05	6.99e-05	3.34e-05	0.000132864	6.32e-05	5.16e-05	0.000194593	0.000118186	0.0001113	2.5e-05	5.17e-05	3.09e-05	3.24e-05	5.91e-05	4.79e-05	7.46e-05	0.000135268	0.00010059
Amino Acid Metabolism	ko00330: Arginine and proline metabolism	0.0106683	0.0110492	0.01083	0.0116257	0.011022	0.0111028	0.0109305	0.0114629	0.0114307	0.0113656	0.0110394	0.0108219	0.0108979	0.010896	0.0106665	0.0109069	0.0113071	0.0110993	0.0116798	0.0107761	0.0107251	0.0108581	0.0107431	0.010503	0.011232	0.011123	0.0113707	0.0107056	0.010957	0.0111554	0.0114188	0.010909	0.0106963
Biosynthesis of Other Secondary Metabolites	ko00331: Clavulanic acid biosynthesis	0	0	0	0	0	0	0	0	7.21e-07	0	0	0	0	0	0	0	0	0	0	0	0	0	0	0	0	2.15e-07	0	0	0	0	0	0	0
Amino Acid Metabolism	ko00340: Histidine metabolism	0.0199305	0.0177975	0.0184228	0.0166539	0.0160023	0.0172735	0.0168007	0.0196986	0.0177577	0.0190537	0.0190142	0.0202604	0.0192753	0.0175472	0.019536	0.0197591	0.01746	0.0178003	0.0181658	0.01944	0.0165934	0.0170217	0.0163021	0.0161845	0.0158534	0.0162306	0.016833	0.0150092	0.0167898	0.0168281	0.0174177	0.0168543	0.0173207
Amino Acid Metabolism	ko00350: Tyrosine metabolism	0.00432077	0.00446381	0.00442636	0.00456309	0.00452928	0.00455193	0.00517999	0.00454281	0.00425705	0.00419747	0.00453191	0.00441722	0.00434897	0.00412774	0.00424774	0.00439502	0.00443398	0.00425451	0.00427699	0.00447113	0.00436528	0.00449936	0.00470688	0.00437143	0.00435889	0.00440759	0.00442412	0.00448941	0.00442622	0.00440965	0.00469344	0.00444594	0.00448469
Amino Acid Metabolism	ko00360: Phenylalanine metabolism	0.00374824	0.00366611	0.00341549	0.00348526	0.0035124	0.00345576	0.00368062	0.00351322	0.00336544	0.00335299	0.00355937	0.00394372	0.0036232	0.00329798	0.00361747	0.00365088	0.00362418	0.00330841	0.00335466	0.00363001	0.00346838	0.00352969	0.00327226	0.00334563	0.0037086	0.00358955	0.00362669	0.00323417	0.00361725	0.00360497	0.00348413	0.00356467	0.00336189
Xenobiotics Biodegradation and Metabolism	ko00361: Chlorocyclohexane and chlorobenzene degradation	6.3e-07	2.84e-05	2.3e-07	1.3e-08	0	2.12e-07	2.3e-05	0	0	0	5.51e-05	5.79e-05	4.73e-05	6.8e-08	2.92e-05	9.83e-06	4.68e-05	4.49e-05	5.61e-05	0	0	0	2.36e-06	0	8.06e-06	5.14e-06	2.35e-06	0	0	0	0	0	0
Xenobiotics Biodegradation and Metabolism	ko00362: Benzoate degradation	0.00164525	0.00200898	0.00215957	0.00246632	0.00253155	0.00221546	0.00134411	0.0021068	0.00219738	0.00264778	0.00182867	0.00134864	0.00172851	0.00216438	0.00162855	0.00161086	0.00185713	0.00217668	0.00212581	0.00186435	0.00181648	0.0019782	0.0021629	0.00220825	0.00153945	0.00172427	0.00164926	0.00182138	0.00169633	0.0016762	0.00182893	0.00201015	0.00211351
Amino Acid Metabolism	ko00380: Tryptophan metabolism	0.00183457	0.0025758	0.0024024	0.00237827	0.00277777	0.00241848	0.00223869	0.00219061	0.00292215	0.00229746	0.0023779	0.00169273	0.00220591	0.00250799	0.00248209	0.00186492	0.00247907	0.0029854	0.00215783	0.0019502	0.00174709	0.0017391	0.00216282	0.00226897	0.00161058	0.00165957	0.00165107	0.00197012	0.00176532	0.00225862	0.00172262	0.00204336	0.00222401
Amino Acid Metabolism	ko00400: Phenylalanine, tyrosine and tryptophan biosynthesis	0.015791	0.0152669	0.014464	0.0138034	0.0138488	0.0144849	0.0146477	0.0149218	0.0136899	0.0155212	0.013832	0.015956	0.0148311	0.0132804	0.014635	0.0158063	0.0145903	0.0128206	0.0152251	0.0157764	0.0161778	0.015785	0.0149011	0.0143208	0.0174387	0.0169161	0.0168266	0.0150498	0.0166222	0.0154572	0.0166577	0.015999	0.0150395
Biosynthesis of Other Secondary Metabolites	ko00402: Benzoxazinoid biosynthesis	0	0	1.96e-07	1.01e-07	7.13e-07	8.79e-07	3.18e-07	1.75e-07	0	6.21e-07	2.24e-06	0	0	0	5.96e-07	3.64e-07	1.93e-06	0	4.4e-07	6.36e-07	1.2e-06	0	1.46e-07	1.92e-07	0	0	1.46e-06	0	0	3.61e-07	6.14e-07	3.28e-07	0
Metabolism of Other Amino Acids	ko00410: beta-Alanine metabolism	0.00606254	0.0058743	0.0058203	0.00472938	0.00493812	0.00548539	0.00621408	0.00559705	0.00515479	0.00584853	0.00625032	0.00662218	0.00661835	0.0056096	0.0069855	0.00620925	0.00653811	0.00638791	0.00591528	0.00604514	0.00625582	0.00566624	0.00587821	0.00580381	0.00602193	0.00652136	0.00611495	0.00611343	0.00598861	0.00555615	0.00583526	0.00566247	0.00569141
Metabolism of Other Amino Acids	ko00430: Taurine and hypotaurine metabolism	0.0116677	0.0112121	0.0119951	0.0108451	0.0112154	0.0109538	0.0118989	0.011913	0.0117976	0.0111014	0.0122431	0.0127778	0.0118313	0.0126302	0.0129679	0.0117511	0.0116066	0.0136263	0.0108123	0.0111761	0.0125637	0.0107202	0.0108475	0.0120288	0.0132739	0.0121732	0.0129318	0.0115755	0.0125576	0.010876	0.0116401	0.0109431	0.0114369
Metabolism of Other Amino Acids	ko00440: Phosphonate and phosphinate metabolism	0.00401978	0.00254325	0.00246464	0.00144371	0.000989645	0.00197894	0.0024093	0.00241175	0.00165866	0.00130423	0.00305285	0.00363388	0.0027136	0.00256407	0.00303065	0.00313669	0.00239129	0.00140398	0.002335	0.00280979	0.00115169	0.00176579	0.00185018	0.00180881	0.00151071	0.000822395	0.00101123	0.00128814	0.00114275	0.00189249	0.00102239	0.00136291	0.00174046
Metabolism of Other Amino Acids	ko00450: Selenocompound metabolism	0.0174071	0.0184691	0.0186712	0.0190388	0.0193012	0.0172493	0.0178176	0.0186786	0.0181767	0.0190003	0.0185365	0.0176836	0.0182718	0.0181952	0.0176509	0.0180201	0.0185026	0.0192193	0.0185236	0.017956	0.0170354	0.0175522	0.0178028	0.0186789	0.0171316	0.0167608	0.0176619	0.0181035	0.0166202	0.0174112	0.0163458	0.0182394	0.0181395
Metabolism of Other Amino Acids	ko00460: Cyanoamino acid metabolism	0	0	0	0	0.00880009	0.0094452	0	0	0	0.00860184	0	0	0.00951798	0	0	0	0	0	0	0	0	0	0	0	0	0.00906805	0	0.00863812	0.00924596	0.0100323	0.00897904	0	0
Metabolism of Other Amino Acids	ko00471: D-Glutamine and D-glutamate metabolism	0.0273039	0.0251886	0.0263828	0.0264533	0.0247522	0.0254908	0.0299482	0.0269592	0.0227253	0.0251552	0.0243874	0.0276397	0.0250117	0.0244834	0.0247157	0.0271348	0.0243963	0.022114	0.0255851	0.02732	0.0312696	0.0307753	0.0279147	0.0272037	0.0333778	0.0294374	0.0297846	0.0268612	0.0306452	0.0300373	0.0316788	0.030789	0.0275466
Metabolism of Other Amino Acids	ko00473: D-Alanine metabolism	0.0156593	0.0170683	0.0145251	0.0167768	0.0153939	0.0153793	0.0178979	0.0152556	0.0179322	0.0140299	0.0159448	0.0164155	0.0149558	0.0145951	0.0151474	0.016038	0.0157357	0.0151069	0.0141061	0.0159409	0.0178994	0.0170706	0.0138451	0.0151109	0.0216825	0.0186369	0.0186916	0.015825	0.0176649	0.0162893	0.0172496	0.0173458	0.0163735
Metabolism of Other Amino Acids	ko00480: Glutathione metabolism	0.00544501	0.00442096	0.0046394	0.00448164	0.00372568	0.00444853	0.00443351	0.00479905	0.00407062	0.00488507	0.00534464	0.00608157	0.00536725	0.00491392	0.00467475	0.00583069	0.00456922	0.00438618	0.00519422	0.00538585	0.00477834	0.00481851	0.0041989	0.0042716	0.00456195	0.00460886	0.00447417	0.0043625	0.00454283	0.00466034	0.00441985	0.00430768	0.00494413
Carbohydrate Metabolism	ko00500: Starch and sucrose metabolism	0.0113258	0.0105791	0.0120042	0.0119358	0.0110273	0.0117631	0.0107746	0.0120569	0.0112397	0.0116901	0.0109804	0.0106196	0.0108848	0.0110795	0.0104345	0.0106761	0.0102512	0.00989626	0.0121772	0.0115356	0.0120751	0.0117584	0.011314	0.0110062	0.0122749	0.0108021	0.0116286	0.0101982	0.0117	0.011144	0.0121256	0.011201	0.0117548
Glycan Biosynthesis and Metabolism	ko00510: N-Glycan biosynthesis	0.000990429	0.000806177	0.000751782	0.000756897	0.000642562	0.000591143	0.00113313	0.000721568	0.000622664	0.000485488	0.000936818	0.000971322	0.00095049	0.000833216	0.000934608	0.000867103	0.0008417	0.00094654	0.000650016	0.000913559	0.00101241	0.00103232	0.000842826	0.000926647	0.00125873	0.00122679	0.00117861	0.000975393	0.001092	0.00112869	0.00105216	0.000931105	0.000829315
Glycan Biosynthesis and Metabolism	ko00511: Other glycan degradation	0.0118357	0.00808857	0.00926125	0.00659659	0.00607698	0.00714303	0.00826529	0.00793939	0.00691588	0.00595366	0.00944347	0.0113527	0.0103887	0.00841534	0.00822788	0.0107428	0.00866607	0.00684453	0.00705204	0.0106991	0.00676319	0.0081024	0.00679981	0.00670976	0.00745225	0.00651627	0.00670507	0.0061059	0.006571	0.00657144	0.00697965	0.00653952	0.00768573
Glycan Biosynthesis and Metabolism	ko00512: Mucin type O-Glycan biosynthesis	0	0	0	7.82e-08	0	0	0	0	0	0	0	0	0	0	0	0	0	0	0	0	0	6.88e-08	3.11e-08	6.84e-09	0	0	0	0	0	1.54e-07	0	0	1.51e-07
Glycan Biosynthesis and Metabolism	ko00513: Various types of N-glycan biosynthesis	2e-07	0	0	0	0	0	0	0	0	1.75e-07	0	0	0	0	0	3.4e-08	0	0	8.05e-08	0	0	1.43e-07	0	0	0	0	0	0	0	7.08e-08	0	0	0
Glycan Biosynthesis and Metabolism	ko00514: Other types of O-glycan biosynthesis	0	0	0	0	0	0	2.9e-07	0	0	0	0	0	0	0	0	0	0	0	0	0	0	0	0	0	0	0	0	0	0	0	0	0	0
Carbohydrate Metabolism	ko00520: Amino sugar and nucleotide sugar metabolism	0.0128249	0.0124458	0.0139405	0.013575	0.0132389	0.0137879	0.0124988	0.0137463	0.0135777	0.0135165	0.0132719	0.0128877	0.0129938	0.013588	0.0127565	0.0124468	0.0125221	0.012667	0.0143795	0.0132094	0.0133567	0.0140851	0.0136383	0.0136037	0.014082	0.0132278	0.0141505	0.0128101	0.0133965	0.0123484	0.0139993	0.013183	0.013439
Biosynthesis of Other Secondary Metabolites	ko00521: Streptomycin biosynthesis	0.0182306	0.018598	0.0191509	0.0208768	0.0184831	0.0191663	0.0173112	0.016989	0.0187217	0.0161699	0.0164581	0.0149331	0.0181595	0.0174412	0.0193789	0.0168109	0.0196381	0.0160726	0.0169172	0.0168572	0.0235151	0.0185954	0.0198986	0.0191402	0.022088	0.0248572	0.0243719	0.020565	0.0230694	0.018436	0.0272023	0.0188635	0.0185565
Metabolism of Terpenoids and Polyketides	ko00522: Biosynthesis of 12-, 14- and 16-membered macrolides	5.65e-06	2.34e-06	4.31e-06	1.97e-06	5.26e-08	1.79e-06	9.06e-07	5.28e-06	1.45e-06	1.67e-06	2.97e-06	2.37e-06	2.47e-07	1.62e-06	1.64e-06	1.08e-05	4.25e-06	9.61e-07	1.21e-06	8.15e-07	1.55e-06	2.87e-06	1.25e-06	1.77e-06	2.09e-06	1.27e-06	1.71e-06	3.72e-07	1.14e-06	7.9e-07	7.65e-07	2.2e-06	4.59e-07
Glycan Biosynthesis and Metabolism	ko00531: Glycosaminoglycan degradation	0.00241938	0.0015832	0.00131398	0.000585688	0.000586941	0.00084787	0.00136816	0.00110458	0.000988435	0.000689034	0.00207594	0.00282614	0.00218117	0.00146938	0.00144587	0.00253538	0.00139324	0.00124139	0.00140347	0.00221383	0.000997313	0.00159074	0.000823716	0.00112374	0.000847817	0.000980582	0.000966745	0.000972974	0.00100234	0.000653587	0.000739327	0.000830311	0.00122925
Glycan Biosynthesis and Metabolism	ko00532: Glycosaminoglycan biosynthesis - chondroitin sulfate	0	0	2.6e-07	3.29e-07	1.11e-06	1.58e-07	2.62e-07	1.42e-07	0	0	0	0	2.91e-07	0	0	3.54e-07	0	0	0	0	4.13e-07	2.86e-07	0	0	0	0	0	0	2.48e-07	2.27e-07	0	1.57e-07	0
Glycan Biosynthesis and Metabolism	ko00533: Glycosaminoglycan biosynthesis - keratan sulfate	0	0	0	0	0	0	0	0	0	0	0	0	0	0	0	0	0	0	0	0	0	0	0	0	0	0	0	0	0	0	0	0	0
Glycan Biosynthesis and Metabolism	ko00540: Lipopolysaccharide biosynthesis	0.0142451	0.0115685	0.00962452	0.0067698	0.00552413	0.00831401	0.0142367	0.00845716	0.00754539	0.006408	0.0122059	0.0157817	0.0132216	0.00975423	0.0136785	0.0134613	0.0127354	0.010915	0.00736457	0.0114633	0.0120661	0.0103805	0.00770009	0.00973473	0.0161826	0.0130422	0.0131497	0.0115291	0.0126419	0.0110395	0.0124336	0.0109809	0.00911213
Glycan Biosynthesis and Metabolism	ko00550: Peptidoglycan biosynthesis	0.019421	0.0189696	0.0185091	0.018813	0.0180654	0.0181171	0.0206698	0.0185161	0.0175302	0.017336	0.0179466	0.0192253	0.018541	0.0181904	0.018259	0.0192101	0.0183621	0.0174164	0.0174819	0.0195225	0.0208546	0.0212795	0.0187749	0.0194211	0.0230694	0.0200573	0.0207444	0.0195408	0.0206603	0.020279	0.0199579	0.0209516	0.0196481
Lipid Metabolism	ko00561: Glycerolipid metabolism	0.00355165	0.00391299	0.00371775	0.00416388	0.00414546	0.00418152	0.00301267	0.00398259	0.00408201	0.00424177	0.00340644	0.00291006	0.00338482	0.00401404	0.00331407	0.00311022	0.00356077	0.00365062	0.00423265	0.00376029	0.00325177	0.00395816	0.00380606	0.00416704	0.00267268	0.00269624	0.00309103	0.00304034	0.00310312	0.00306612	0.00332674	0.00335959	0.00385477
Carbohydrate Metabolism	ko00562: Inositol phosphate metabolism	0.00312785	0.00275322	0.00275056	0.00280983	0.00292563	0.00270317	0.00321183	0.00251021	0.00303256	0.00243938	0.00299391	0.00289902	0.00279153	0.0027218	0.00306131	0.00283919	0.0029846	0.00303846	0.00246898	0.00306701	0.00344813	0.00295116	0.00282952	0.00310685	0.00335558	0.00348905	0.00322972	0.00310235	0.00324671	0.00332652	0.00346615	0.00327885	0.00284316
Glycan Biosynthesis and Metabolism	ko00563: Glycosylphosphatidylinositol(GPI)-anchor biosynthesis	1.46e-07	3.68e-08	1.99e-07	2.89e-08	4.9e-07	0	1.61e-07	3.67e-08	0	0	0	4.67e-07	0	2.4e-06	2.48e-07	7.19e-07	7.73e-07	0	5.54e-08	8.97e-08	7.8e-07	0	4.18e-07	0	0	1.04e-06	3.19e-07	1.29e-06	5.28e-08	3.59e-06	2.34e-06	0	1.21e-06
Lipid Metabolism	ko00564: Glycerophospholipid metabolism	0.00538303	0.00540591	0.0048204	0.00443984	0.00475725	0.00509332	0.00478814	0.00519254	0.00515515	0.00617207	0.00484265	0.00504269	0.00519008	0.00551427	0.00522023	0.00519829	0.00502639	0.00473744	0.00593037	0.00521485	0.00499295	0.0053527	0.00490324	0.00498391	0.00519367	0.00470041	0.00508764	0.0048418	0.0051775	0.00487766	0.00512145	0.00536685	0.00482596
Lipid Metabolism	ko00565: Ether lipid metabolism	0.000177081	8.98e-05	0	0	0.00057709	0.000352004	0	6.33e-05	0	9.91e-05	0	0	8.15e-06	0	4.22e-05	0	0.000563826	0	0	9.92e-05	0	6.6e-05	1.78e-05	0.000123602	0	0	0	0	2.35e-05	0.00013416	0	0	0.000119561
Lipid Metabolism	ko00590: Arachidonic acid metabolism	0.000549992	0.000437289	0.000328241	0.000279707	0.000229482	0.000428006	0.000546649	0.000246034	0.000144226	0.000319226	0.000428546	0.000587803	0.000439828	0.000307794	0.000256957	0.000589058	0.000417304	0.000300675	0.000349607	0.000471446	0.000838939	0.000831344	0.000351122	0.000537087	0.00101807	0.00101088	0.000750777	0.000512566	0.000889972	0.000723969	0.000917398	0.00064802	0.000690902
Lipid Metabolism	ko00592: alpha-Linolenic acid metabolism	5.59e-06	5.64e-06	5.19e-06	4.78e-06	5.31e-06	7.66e-06	5.64e-06	5.54e-06	8.51e-06	6.05e-06	5.53e-06	4.22e-06	2.49e-06	3.65e-06	4.3e-06	2.64e-06	1.55e-05	9.36e-06	2.62e-06	4.45e-06	2.53e-06	4.77e-06	3.07e-06	5.46e-06	4.69e-06	1.41e-06	1.71e-06	1.54e-06	3.52e-06	3.21e-06	1.69e-06	3.49e-06	2.9e-06
Lipid Metabolism	ko00600: Sphingolipid metabolism	0.00403142	0.00295131	0.00294645	0.00257559	0.00217975	0.00273659	0.0026342	0.0024475	0.00246365	0.00199088	0.00294293	0.00334404	0.00329328	0.00318152	0.00234033	0.00299433	0.00286093	0.00223348	0.00246738	0.00317835	0.0031053	0.00290995	0.00238596	0.00266369	0.00292496	0.0025609	0.00280912	0.00233646	0.00269662	0.00232778	0.00283463	0.00242159	0.00278445
Glycan Biosynthesis and Metabolism	ko00601: Glycosphingolipid biosynthesis - lacto and neolacto series	4.6e-07	4.66e-07	8.34e-07	6.47e-07	0	7.31e-07	0	6.85e-07	1.47e-06	0	1.47e-06	1.02e-06	0	0	0	0	4.39e-07	0	0	2.13e-06	0	0	3.52e-06	0	0	0	0	0	0	3.35e-08	0	1.68e-06	2.48e-06
Glycan Biosynthesis and Metabolism	ko00603: Glycosphingolipid biosynthesis - globo series	0	0	0	0	0	0	0	0	0	0	0	4.2e-06	0	0	0	0	0	0	0	1.49e-05	0	0	0	0	0	0	8.12e-06	0	0	1.8e-05	0	0	0
Glycan Biosynthesis and Metabolism	ko00604: Glycosphingolipid biosynthesis - ganglio series	0	0	0	0	8.38e-07	0	0	0	0	0	0	0	0	0	0	0	0	0	0	0	0	0	0	0	0	0	0	0	0	2.33e-06	0	0	1.58e-06
Carbohydrate Metabolism	ko00620: Pyruvate metabolism	0.0143692	0.0148384	0.0155267	0.0159225	0.0161856	0.0151805	0.0138973	0.0159358	0.0167182	0.0154849	0.0157346	0.0145711	0.0148935	0.0162844	0.0153695	0.014815	0.0149832	0.0169464	0.0159157	0.0151256	0.0140844	0.014592	0.0157168	0.0156452	0.0136559	0.0144536	0.0145797	0.0155433	0.0143713	0.014727	0.0140823	0.0151012	0.0151445
Xenobiotics Biodegradation and Metabolism	ko00621: Dioxin degradation	9.45e-05	4.34e-06	1.02e-05	4.15e-07	0	8.03e-06	0	1.95e-06	1.27e-06	7.83e-06	2.81e-05	0	0	4.62e-05	1.37e-06	0	0	0	0	6.14e-05	0	0	0	4.24e-07	0	0	0	3.95e-06	8.23e-06	5.5e-06	5.72e-06	0	4.62e-05
Xenobiotics Biodegradation and Metabolism	ko00622: Xylene degradation	0.00109427	4.5e-07	1.02e-06	2.34e-08	0.00286451	1.25e-07	4.16e-07	0.00180157	1.63e-07	0.00172108	0.00128699	0	0.000848315	0	6.58e-08	0.000873849	1.98e-06	1.73e-07	0.00152079	0	0	0	0.00310092	1.35e-07	5.61e-08	5.1e-07	0	0.00225201	3.49e-08	1.19e-07	6.04e-08	8.42e-08	0
Xenobiotics Biodegradation and Metabolism	ko00623: Toluene degradation	1.12e-06	4.19e-06	1.08e-05	4.82e-06	4.07e-06	5.9e-05	3.28e-06	7.05e-06	8.27e-06	1.16e-05	5.38e-06	2.59e-06	1.21e-06	5.33e-05	2.27e-07	2.56e-06	4.16e-07	4.12e-06	1.24e-05	2.25e-06	7.44e-07	5.44e-07	2.11e-06	2.68e-06	2.4e-06	1.79e-06	1.23e-06	2.65e-06	3.25e-06	7.15e-06	1.84e-06	1.59e-06	5.17e-06
Xenobiotics Biodegradation and Metabolism	ko00624: Polycyclic aromatic hydrocarbon degradation	0.00207868	0	0.00215254	0	0	0.00195573	0.00240099	0.00232747	0	0	0.00213173	0.00213474	0	0	0	0	0	0	0	0.00210511	0	0	0.00203024	0	0.00167549	0	0	0.00181399	0	0	0.00179274	0	0
Xenobiotics Biodegradation and Metabolism	ko00625: Chloroalkane and chloroalkene degradation	0.00408729	0.0041869	0.00463579	0.00469365	0.00471467	0.00470804	0.00467872	0.00449277	0.00459937	0.00431368	0.00449545	0.00382628	0	0.00442762	0.003557	0.00405086	0.00387766	0	0	0.00457226	0.00354874	0.00421272	0.00506486	0.0043824	0.00275334	0.00319919	0.00335432	0.00432883	0.00331133	0.00363264	0.00458409	0.00390472	0.00453788
Xenobiotics Biodegradation and Metabolism	ko00626: Naphthalene degradation	0.00456127	0.00425021	0.00452036	0.00391172	0.00388644	0.00409321	0.0051624	0.00415138	0	0.00387102	0.00481374	0	0	0	0.00457499	0	0	0.00457922	0.00375312	0.00459308	0	0.00372393	0	0.00387602	0.0028789	0	0	0	0	0.00335079	0	0.00361022	0.00379386
Xenobiotics Biodegradation and Metabolism	ko00627: Aminobenzoate degradation	0.00143345	0.00114639	0.000984417	0.000792807	0.000745672	0.000911492	0.00100714	0.00109127	0.000903473	0.000931556	0.00121832	0.00132784	0.00121145	0.00108155	0.00138693	0.00123391	0.0011489	0.000856138	0.00098034	0.00112161	0.000500059	0.000845468	0.000674693	0.000883708	0.000383194	0.000452511	0.000456146	0.000561017	0.000532229	0.000620867	0.000542962	0.000695413	0.00090382
Carbohydrate Metabolism	ko00630: Glyoxylate and dicarboxylate metabolism	0.00816976	0.00789745	0.00784112	0.00766505	0.00728494	0.00767015	0.00735139	0.00806084	0.00736561	0.00809832	0.00866836	0.0090127	0.00841358	0.00810828	0.00815145	0.00847412	0.00776871	0.00769632	0.00833352	0.00816057	0.00674676	0.00709761	0.00726901	0.00721845	0.00625519	0.00635991	0.00667744	0.00682721	0.00674237	0.00702285	0.00663496	0.00740617	0.00727731
Xenobiotics Biodegradation and Metabolism	ko00633: Nitrotoluene degradation	0.000406648	0.00272259	0.00231	0.0026955	0.00357147	0.00220442	0.000343186	0.00231666	0.0034997	0.000415978	0.000422813	0.000287996	0.000428723	0.00398481	0.00192601	0.000268207	0.00216884	0.00320333	0.000189111	0.000229357	0.000188082	0.000187957	0.00185974	0.00273243	0.000166398	0.000220288	0.000242905	0.000309138	0.000171254	0.00159208	0.000168543	0.00228872	0.00272262
Carbohydrate Metabolism	ko00640: Propanoate metabolism	0.00784426	0.00737962	0.00812118	0.00804273	0.00803379	0.00722807	0.0069023	0.00774687	0.00793115	0.00778329	0.00789801	0.00763261	0.00779284	0.00845098	0.00755615	0.00760427	0.00734627	0.0078443	0.00761767	0.00779229	0.00701928	0.00723316	0.00797649	0.00792961	0.00648052	0.00679575	0.00691135	0.0076332	0.00713295	0.00698766	0.00650701	0.00748447	0.00798318
Xenobiotics Biodegradation and Metabolism	ko00642: Ethylbenzene degradation	0	0	1.71e-07	0	0	8.86e-09	9.45e-09	0	0	0	0	0	0	2.55e-06	0	0	0	0	0	0	0	6.92e-09	0	2.94e-08	4.14e-09	0	0	0	0	6.83e-09	0	0	0
Xenobiotics Biodegradation and Metabolism	ko00643: Styrene degradation	0	5.86e-06	3.13e-06	9.46e-07	5.61e-06	2.84e-06	3.27e-07	2.37e-06	7.18e-06	0	0	0	6.84e-07	4.64e-06	1.65e-06	0	2.32e-06	3.84e-06	0	1.01e-06	4.24e-07	8.15e-07	5.03e-07	2.51e-06	2.46e-06	1.18e-06	7.19e-07	0	1.32e-06	2.64e-06	5.49e-07	3.88e-06	2.73e-06
Carbohydrate Metabolism	ko00650: Butanoate metabolism	0.00721532	0.00776099	0.0077362	0.00751508	0.00755767	0.00748894	0.00725233	0.00792721	0.00789842	0.00765545	0.00780207	0.00767488	0.00783561	0.00800628	0.00781057	0.00770867	0.00762799	0.00815301	0.00750261	0.00734953	0.0068156	0.00725876	0.00713518	0.0073873	0.00646795	0.00694732	0.00695012	0.00689084	0.00681465	0.00682322	0.00673138	0.00743963	0.00750419
Carbohydrate Metabolism	ko00660: C5-Branched dibasic acid metabolism	0.0198371	0.019259	0.0197858	0.0193685	0.0189429	0.0206067	0.017097	0.0208258	0.0189773	0.0202015	0.0183564	0.0189094	0.0195515	0.0190099	0.0195075	0.0202552	0.0201559	0.0166547	0.0202412	0.020435	0.0198945	0.0188648	0.0207668	0.0190754	0.0175813	0.0193928	0.0199294	0.019899	0.0191995	0.0183968	0.0188617	0.019254	0.0201158
Metabolism of Cofactors and Vitamins	ko00670: One carbon pool by folate	0.0236283	0.0242584	0.0235851	0.0240508	0.0236927	0.0235146	0.0243858	0.0234599	0.0256326	0.0233498	0.0248247	0.0249421	0.0246761	0.0242715	0.0254784	0.0241926	0.0255274	0.0267303	0.023335	0.0236896	0.0224719	0.0238289	0.0220987	0.0231701	0.0220008	0.0230217	0.0224501	0.022188	0.0222889	0.0237427	0.0210923	0.0227189	0.0233543
Energy Metabolism	ko00680: Methane metabolism	0.00610056	0.00608506	0.00655928	0.00652068	0.00665745	0.00599427	0.00604704	0.00645595	0.00691574	0.00597543	0.00663026	0.00638999	0.00633159	0.00683545	0.00684429	0.00625737	0.00641384	0.00726987	0.00604726	0.00620937	0.00577612	0.00583057	0.00579335	0.00652544	0.00550179	0.00570034	0.00563978	0.00559185	0.00579929	0.00627369	0.00564256	0.00599923	0.00614324
Energy Metabolism	ko00710: Carbon fixation in photosynthetic organisms	5.18e-05	6.55e-05	0.000105538	0.000154671	0.000174974	0.000124458	5.66e-05	9.47e-05	0.000185641	6.84e-05	0.000128927	2.99e-05	4.33e-05	0.000120798	8.52e-05	4.47e-05	0.000114257	0.000128152	9.63e-05	8.43e-05	0.000146747	7.97e-05	0.000105838	0.00012459	7.12e-05	3.45e-05	4.95e-05	0.000102981	4.45e-05	0.000152465	7.39e-05	6.24e-05	0.000131019
Energy Metabolism	ko00720: Carbon fixation pathways in prokaryotes	0.0153663	0.0157586	0.0157422	0.0153977	0.015387	0.0153439	0.0164391	0.0155032	0.0159853	0.0145788	0.0163642	0.016371	0.016198	0.016151	0.0163033	0.0160141	0.0160449	0.0171584	0.0145496	0.0154351	0.0158234	0.0157533	0.0148199	0.0158069	0.0164681	0.016723	0.0167081	0.0154187	0.0163554	0.0163821	0.0153412	0.0162577	0.0154225
Metabolism of Cofactors and Vitamins	ko00730: Thiamine metabolism	0.0204307	0.0208899	0.0202096	0.0212917	0.0232075	0.0216147	0.0214617	0.0217301	0.0221786	0.0234934	0.0204218	0.0192454	0.0196743	0.0195783	0.0188613	0.0213001	0.0202905	0.0202308	0.0221198	0.0205805	0.0226491	0.021615	0.0217895	0.0215536	0.0233303	0.0226878	0.022908	0.0223349	0.0222327	0.0202058	0.0221497	0.0214922	0.0212579
Metabolism of Cofactors and Vitamins	ko00740: Riboflavin metabolism	0.0148489	0.0147944	0.0136729	0.0133078	0.0124882	0.0116383	0.0163676	0.0134978	0.0122286	0.016322	0.0139657	0.0158327	0.0150789	0.0127217	0.013906	0.0152039	0.014181	0.0127647	0.0168933	0.0134118	0.0148327	0.0146153	0.0132426	0.01309	0.017236	0.0150609	0.0159702	0.0162166	0.0154556	0.013157	0.0157542	0.0142211	0.0132428
Metabolism of Cofactors and Vitamins	ko00750: Vitamin B6 metabolism	0.0191858	0.0168694	0.0171132	0.0166305	0.01631	0.0163053	0.0194969	0.017396	0.0149447	0.0163712	0.01621	0.0178186	0.0177191	0.0160823	0.0178736	0.0179597	0.0161182	0.0169298	0.017715	0.0188181	0.0188571	0.0173316	0.0181152	0.0180414	0.0182004	0.0198864	0.0188723	0.0186911	0.0192085	0.0188576	0.0188557	0.0185429	0.018375
Metabolism of Cofactors and Vitamins	ko00760: Nicotinate and nicotinamide metabolism	0.0137224	0.0131652	0.0126686	0.012372	0.0123652	0.0122757	0.0139903	0.0128396	0.0116941	0.0128551	0.0128975	0.0142145	0.0131795	0.011894	0.0131807	0.0136526	0.0122659	0.0122268	0.0132378	0.0135127	0.013315	0.0136619	0.0126065	0.0125732	0.0137118	0.0134925	0.0136929	0.013011	0.0133203	0.0126705	0.0139886	0.0132426	0.0124867
Metabolism of Cofactors and Vitamins	ko00770: Pantothenate and CoA biosynthesis	0.021463	0.0203755	0.020857	0.0201173	0.0191957	0.0205609	0.022432	0.0218116	0.0187586	0.0215737	0.0200822	0.0221863	0.021727	0.0196174	0.0222745	0.0220859	0.0213981	0.0200704	0.0218	0.0214723	0.0216647	0.0203541	0.0214974	0.0205785	0.0202555	0.022174	0.0214357	0.0218927	0.0209523	0.0192295	0.0207759	0.020856	0.0209265
Metabolism of Cofactors and Vitamins	ko00780: Biotin metabolism	0.019318	0.015878	0.0151028	0.0102936	0.0109764	0.0120095	0.0162957	0.014688	0.0127698	0.0139692	0.0160172	0.0220122	0.0185829	0.0152514	0.0168577	0.018013	0.0168993	0.0135105	0.0136555	0.0172692	0.0113541	0.0122485	0.0145481	0.0129577	0.0100637	0.0111417	0.0111794	0.0146988	0.0110813	0.0121356	0.0106366	0.0126681	0.0128164
Metabolism of Cofactors and Vitamins	ko00785: Lipoic acid metabolism	0.0175016	0.0121371	0.0114159	0.0056191	0.00560232	0.00781147	0.0106671	0.011192	0.0101773	0.00709088	0.0154646	0.0183964	0.0185388	0.011337	0.0191011	0.0158123	0.0168278	0.016689	0.00822959	0.0143261	0.00387546	0.00496334	0.0065397	0.00647885	0.00293975	0.00387381	0.00438413	0.00689267	0.00509866	0.00441594	0.00434119	0.00543186	0.00729055
Metabolism of Cofactors and Vitamins	ko00790: Folate biosynthesis	0.0153453	0.0110655	0.0112699	0.00997311	0.00788077	0.00899997	0.0124576	0.0106687	0.00873053	0.00795873	0.0127365	0.0159761	0.0128517	0.0106332	0.0137452	0.0134282	0.0122654	0.0103461	0.0120014	0.0136642	0.0106062	0.0114551	0.00993879	0.0098418	0.0104284	0.00991405	0.00975398	0.00954503	0.0109327	0.0102628	0.0106983	0.0105002	0.0121001
Xenobiotics Biodegradation and Metabolism	ko00791: Atrazine degradation	0.000644078	0.00119986	0.000831504	0.0011097	0.00112111	0.000943214	0.000688202	0.000804575	0.0013496	0.000671044	0.000992603	0.000644677	0.000658446	0.00101567	0.000896784	0.000639974	0.000841084	0.00149378	0.000793534	0.000726352	0.000724876	0.000639138	0.000729563	0.000845851	0.000831529	0.000875473	0.000632372	0.000676248	0.000676684	0.00107728	0.000643737	0.000870244	0.000849221
Metabolism of Cofactors and Vitamins	ko00830: Retinol metabolism	5.66e-06	5.39e-06	4.37e-06	6.56e-06	1.57e-06	2.59e-06	1.88e-06	2.79e-06	1.49e-06	1.05e-06	4.88e-06	4.19e-06	7.31e-06	7.74e-06	3.93e-06	8.73e-06	4.4e-06	1.53e-05	3.08e-06	5.55e-06	1.1e-06	2.35e-06	8.46e-07	5.8e-06	2.55e-06	9.04e-07	2.52e-06	7.04e-06	1.16e-06	4.05e-07	3.11e-06	1.15e-06	3.85e-06
Metabolism of Cofactors and Vitamins	ko00860: Porphyrin and chlorophyll metabolism	0.00587932	0.00560308	0.00564019	0.00550066	0.0051532	0.00487083	0.00515789	0.00615541	0.00536955	0.00702572	0.00529134	0.00633601	0.00558889	0.00573159	0.00532394	0.00628761	0.00531845	0.00449387	0.0069228	0.00538535	0.0041332	0.00514075	0.00469974	0.00468153	0.00361307	0.00363447	0.00424202	0.00464219	0.00385854	0.00377843	0.00412383	0.00451465	0.00506423
Metabolism of Terpenoids and Polyketides	ko00900: Terpenoid backbone biosynthesis	0.0144248	0.0154105	0.0149406	0.0162964	0.0163861	0.0158983	0.0155566	0.0152335	0.0159366	0.0150849	0.014272	0.0137111	0.0141992	0.0149184	0.0142419	0.0146218	0.0148885	0.0149906	0.0153928	0.0147732	0.0163	0.0164339	0.0160513	0.0155472	0.0179189	0.015963	0.0159015	0.015811	0.016376	0.0159459	0.016155	0.0162209	0.0157208
Metabolism of Terpenoids and Polyketides	ko00903: Limonene and pinene degradation	0.00192305	0.00165801	0.00197254	0.00189441	0.0016029	0.00189935	0.00158012	0.00158827	0.00174671	0.00169627	0.00168925	0.00131832	0.00158337	0.00173591	0.00168357	0.00146922	0.00197985	0.00197702	0.00164637	0.00169314	0.00109625	0.00172961	0	0.00145731	0.000763931	0.00118096	4.78e-06	0.000968061	0.00100918	0.00146999	0.00113527	0.00141697	0.0014449
Metabolism of Terpenoids and Polyketides	ko00904: Diterpenoid biosynthesis	0	1.25e-07	0	4.97e-07	0	0	2.97e-07	0	0	0	0	0	0	0	0	0	0	0	0	0	6.67e-07	0	0	1.38e-07	0	0	0	0	0	0	0	0	0
Metabolism of Terpenoids and Polyketides	ko00905: Brassinosteroid biosynthesis	0	2.89e-06	8.09e-07	2.47e-06	0	0	0	3.91e-07	0	3.17e-06	0	3.3e-06	4.27e-06	0	2.8e-06	0	3.26e-06	5.49e-06	0	0	0	1.17e-06	2.38e-06	9.8e-07	0	0	1.71e-06	0	0	7.75e-06	0	1.65e-06	1.27e-06
Metabolism of Terpenoids and Polyketides	ko00906: Carotenoid biosynthesis	5.09e-06	0.000152128	5.28e-06	1.09e-05	2.57e-05	7.78e-05	1.76e-05	5.28e-06	0.000156686	9.03e-06	9.56e-06	2.82e-06	1.52e-05	4.08e-05	9.47e-05	1.74e-06	0.000153654	0.000161539	3.01e-06	2.46e-05	4.28e-07	2.38e-06	1.19e-05	4.25e-06	2e-06	3.95e-06	2.87e-06	2.95e-06	3.76e-06	1.09e-05	7.41e-06	4.97e-06	2.31e-05
Metabolism of Terpenoids and Polyketides	ko00908: Zeatin biosynthesis	0.00707212	0.00723013	0.00712444	0.00712522	0.0069165	0.00690446	0.00665944	0.00731636	0.00664886	0.00708425	0.00700177	0.0069872	0.00661149	0.00758158	0.00628858	0.00664577	0.00686534	0.00634291	0.00655151	0.00714557	0.0080155	0.00793577	0.00768193	0.00754501	0.0079589	0.00747313	0.00723995	0.00697089	0.00786067	0.0083801	0.00802975	0.00810245	0.00765755
Energy Metabolism	ko00910: Nitrogen metabolism	0.00671691	0.00668013	0.00683485	0.00645293	0.0064211	0.00637553	0.00678381	0.00657626	0.00645609	0.00645382	0.00695122	0.00712542	0.00711222	0.0066677	0.00720745	0.00691141	0.00690085	0.00747104	0.00618691	0.00629845	0.00615359	0.00619193	0.00581628	0.00614646	0.00628201	0.00581248	0.0059052	0.00591368	0.00598916	0.00627763	0.00565159	0.00612533	0.00629785
Energy Metabolism	ko00920: Sulfur metabolism	0.0104976	0.0106875	0.0102988	0.00936441	0.00953711	0.00904484	0.00936278	0.0101468	0.00922488	0.0105107	0.0104489	0.0111947	0.0102482	0.0100996	0.00964508	0.0108869	0.00981678	0.00951889	0.0106645	0.0106168	0.00924891	0.00900854	0.00996302	0.0101048	0.00902029	0.00920846	0.00881683	0.00938919	0.00872062	0.00870109	0.00896445	0.00970557	0.0101304
Xenobiotics Biodegradation and Metabolism	ko00930: Caprolactam degradation	2.55e-05	5.22e-05	4.34e-05	0.000104754	5.35e-05	7.02e-05	2.36e-05	3.2e-05	5.53e-05	4.47e-05	4.4e-05	2.11e-05	5.95e-05	3.72e-05	5.38e-05	2.52e-05	4.62e-05	4.01e-05	4.83e-05	3.68e-05	4.21e-05	3.82e-05	3.37e-05	6.53e-05	3.95e-05	3.68e-05	1.67e-05	2.2e-05	3.79e-05	2.37e-05	3.31e-05	4.05e-05	5.22e-05
Biosynthesis of Other Secondary Metabolites	ko00940: Phenylpropanoid biosynthesis	1.87e-06	6.56e-06	7.28e-06	1.14e-05	4.15e-06	3.44e-06	5.79e-06	3.1e-06	3.35e-06	4.74e-06	5.97e-06	2.53e-06	1.07e-05	1.13e-05	1.04e-05	1.43e-06	1.92e-05	4.1e-06	2.61e-06	1.86e-06	3.01e-06	7.29e-07	2.84e-06	2.36e-06	5.26e-06	1.62e-06	1.73e-06	1.61e-06	1.64e-06	2.03e-06	5.01e-06	3.78e-06	7.26e-06
Biosynthesis of Other Secondary Metabolites	ko00941: Flavonoid biosynthesis	1.39e-05	3.72e-05	5.76e-05	5.78e-05	6.82e-05	4.26e-05	3.33e-05	3.12e-05	9.11e-05	2.19e-05	3.36e-05	1.24e-05	3.33e-05	4.78e-05	2.9e-05	3.21e-05	2.36e-05	4.37e-05	2.84e-05	1.35e-05	4.33e-05	1.63e-05	4.05e-05	5.01e-05	2.19e-05	1.35e-05	2.46e-05	4.76e-05	3.28e-05	3.56e-05	1.3e-05	3.72e-05	3.42e-05
Biosynthesis of Other Secondary Metabolites	ko00942: Anthocyanin biosynthesis	0	0	0	0	0	0	0	0	0	0	0	0	0	0	0	0	0	0	0	0	0	0	0	0	0	0	0	0	0	0	5.32e-08	0	0
Biosynthesis of Other Secondary Metabolites	ko00943: Isoflavonoid biosynthesis	0	0	0	0	1.31e-06	0	0	0	0	0	0	0	0	0	0	0	0	0	0	0	0	0	0	0	0	0	0	0	0	0	0	0	0
Biosynthesis of Other Secondary Metabolites	ko00960: Tropane, piperidine and pyridine alkaloid biosynthesis	1.41e-06	3.35e-05	1.43e-05	3.71e-06	3.03e-05	7.83e-06	2.45e-06	9.73e-06	1.66e-05	6.33e-06	4.84e-06	0	3.9e-06	1.88e-05	2.21e-06	2.67e-06	2.53e-05	5.93e-06	5.44e-06	1.48e-06	2.87e-06	5.96e-07	9.45e-06	7.7e-06	3.79e-06	5.78e-07	3.7e-06	1.29e-05	6.5e-06	1.67e-05	2.61e-06	1.63e-05	6.91e-06
Translation	ko00970: Aminoacyl-tRNA biosynthesis	0.0217844	0.0274297	0.0277156	0.031316	0.0327807	0.029362	0.0258173	0.0269835	0.0316363	0.0267612	0.0256867	0.020209	0.0237698	0.0288873	0.0254448	0.0226235	0.0276606	0.031428	0.0260433	0.0239716	0.0283694	0.027788	0.0300202	0.0306311	0.0282758	0.028437	0.0280674	0.0295237	0.0275618	0.031321	0.0271565	0.0289155	0.0289805
Xenobiotics Biodegradation and Metabolism	ko00980: Metabolism of xenobiotics by cytochrome P450	1.11e-07	0	2.18e-08	0	0	1.85e-07	0	0	8.44e-08	7.55e-08	0	0	1.09e-07	0	0	0	0	0	0	3.07e-08	0	0	0	0	0	0	0	0	0	0	5.34e-07	0	1.39e-08
Metabolism of Terpenoids and Polyketides	ko00981: Insect hormone biosynthesis	5.22e-08	1.09e-07	2.09e-07	4.83e-07	2.28e-07	4.09e-08	0	0	0	1.71e-06	0	0	0	0	0	0	2.77e-07	0	0	0	0	6.56e-08	1.13e-07	0	5.23e-08	0	0	1.23e-07	0	1.29e-07	0	2.25e-07	5.89e-07
Xenobiotics Biodegradation and Metabolism	ko00983: Drug metabolism - other enzymes	0.000379552	0.000178011	0.000300436	0.000330937	0.000194082	0.00028651	0.000379509	0.000199117	0.000174305	0.00033103	0.000127919	0.000144797	0.000365213	0.000284358	0.000213812	0.000233726	0.000152662	0.000170218	0.000169443	0.000319885	0.000453707	0.000321898	0.000225519	0.000296553	0.000524127	0.000491313	0.000464834	0.000294311	0.00049516	0.000259684	0.00058248	0.00036101	0.000307406
Lipid Metabolism	ko01040: Biosynthesis of unsaturated fatty acids	0.0015698	0.0018499	0.0016326	0.00177294	0.00167652	0.00170328	0.00162738	0.00164137	0.00178491	0.00185499	0.00182342	0.00165409	0.00182023	0.00191988	0.00169226	0.00165024	0.00177655	0.00169343	0.00190498	0.0016164	0.00154641	0.00155494	0.00160808	0.00171727	0.00159084	0.00152681	0.00156585	0.00184902	0.00163391	0.00170307	0.00155356	0.00155215	0.00173307
Metabolism of Terpenoids and Polyketides	ko01053: Biosynthesis of siderophore group nonribosomal peptides	0.000140706	0.000461287	0.000284267	0.000468393	0.000474518	0.000481908	0.000263829	0.000488388	0.000409738	0.00117586	0.000366788	0.00017545	0.000149447	0.00062937	0.000134414	0.000194993	0.000192812	0.000201952	0.000908612	0.000307839	0.000206091	0.000187479	0.000332218	0.000199959	0.000251755	0.000259111	0.000248748	0.000312847	0.000316021	0.000151001	0.000236614	0.000412002	0.000260041
Metabolism of Terpenoids and Polyketides	ko01056: Biosynthesis of type II polyketide backbone	8.66e-06	1.71e-05	2.97e-05	2.9e-05	2.52e-05	1.6e-05	1.59e-05	2.76e-05	1.83e-05	2.25e-05	2.58e-05	1.76e-05	3.58e-05	1.94e-05	4.28e-05	1.86e-05	2.85e-05	7.02e-05	3.53e-05	1.53e-05	1.87e-05	1.83e-05	1.63e-05	1.44e-05	1.68e-05	3.07e-05	3.13e-05	2.69e-05	1.67e-05	1.65e-05	2.44e-05	3.23e-05	2.3e-05
Membrane Transport	ko02010: ABC transporters	0.0043186	0.00518965	0.00535705	0.00640296	0.00583955	0.00558122	0.00379813	0.00572066	0.00587706	0.00609903	0.00491033	0.00438227	0.00452976	0.00549835	0.00430779	0.00496567	0.00476064	0.00491366	0.0060288	0.00461155	0.0045594	0.00452749	0.00524015	0.00479718	0.00367357	0.00374516	0.00402038	0.00409087	0.00417416	0.0042939	0.00418034	0.00451382	0.00522799
Signal Transduction	ko02020: Two-component system	0.00298936	0.00306868	0.00294058	0.0029395	0.00289677	0.00327922	0.00244133	0.00284385	0.00306908	0.00332706	0.0030029	0.00273705	0.00275351	0.00319882	0.00300344	0.00287964	0.00306819	0.00290552	0.00311804	0.00292742	0.00290055	0.00303616	0.00308468	0.00288901	0.00211809	0.00263445	0.00275317	0.00260721	0.00285349	0.00250092	0.00281089	0.00281487	0.00290476
Cell Motility	ko02030: Bacterial chemotaxis	0.00367072	0.00439043	0.00386541	0.00329286	0.00566271	0.00493505	0.00241	0.00227224	0.00252136	0.00727288	0.00233473	0.00167909	0.00231706	0.00354432	0.00226595	0.00377323	0.00334063	0.00151828	0.00505827	0.0041681	0.00532847	0.00603941	0.00700509	0.00515967	0.00322083	0.00384923	0.00515634	0.00437049	0.00432666	0.00330713	0.00372538	0.00526711	0.00471431
Cell Motility	ko02040: Flagellar assembly	0.00318559	0.00386206	0.0033788	0.00226986	0.00475748	0.00409699	0.000961049	0.000930167	0.00199423	0.00739725	0.00142111	0.000421033	0.00159933	0.00280831	0.00198457	0.00340376	0.00270749	0.000989412	0.00354636	0.00348409	0.00426365	0.00499286	0.00642553	0.00451345	0.00225237	0.00330178	0.00468947	0.00420503	0.0036292	0.00248586	0.0027743	0.00455412	0.00387819
Membrane Transport	ko02060: Phosphotransferase system (PTS)	0.00221004	0.00271714	0.00308209	0.00368963	0.00338505	0.00353703	0.00202741	0.00373181	0.00262285	0.00648172	0.00263834	0.000332525	0.00223856	0.00277059	0.00208898	0.00249258	0.00186598	0.00167384	0.00579315	0.00288062	0.00303112	0.00316691	0.00349998	0.00351895	0.0018243	0.00205655	0.00255402	0.00254346	0.00291785	0.00215283	0.00320572	0.00312501	0.003612
Translation	ko03010: Ribosome	0.0243721	0.0294824	0.0307525	0.0350361	0.0358997	0.0327302	0.0281182	0.0286837	0.0366038	0.0296974	0.0299486	0.0232043	0.0258387	0.0339254	0.0289503	0.0271193	0.0306455	0.0360417	0.0323541	0.02814	0.0348681	0.0328467	0.0349945	0.0356468	0.0306014	0.0350464	0.0324537	0.033703	0.0327557	0.0373053	0.034012	0.0342145	0.0334428
Translation	ko03013: RNA transport	0.000751278	0.000538003	0.000621972	0.000483726	0.000553663	0.000516872	0.000585179	0.000608946	0.000438538	0.000675768	0.000595147	0.000692884	0.000682973	0.000565306	0.000606562	0.000739133	0.000532672	0.000457075	0.00069858	0.000666931	0.000559006	0.000550951	0.000561989	0.00059785	0.000499917	0.000509511	0.000488726	0.000529151	0.000571155	0.000484085	0.000573587	0.000587042	0.000556325
Translation	ko03015: mRNA surveillance pathway	6.89e-06	1.42e-05	5.55e-06	8.63e-06	4.01e-05	7.82e-06	1.18e-05	6.3e-06	2.41e-05	9.42e-06	9.78e-06	4.74e-06	6.39e-06	2.57e-05	9.23e-06	5.81e-06	1.2e-05	1.9e-05	8.35e-06	6.07e-06	1.18e-05	6.37e-06	7.25e-06	2.56e-05	1.62e-05	1.35e-05	1.36e-05	1.45e-05	1.66e-05	5.48e-05	1.48e-05	1.41e-05	1.91e-05
Folding Sorting and Degradation	ko03018: RNA degradation	0.00813602	0.00914451	0.00942117	0.00998378	0.0101423	0.00964785	0.0089741	0.00913838	0.0101809	0.00935357	0.00926964	0.00822768	0.00896858	0.0101028	0.00914541	0.00887491	0.00974366	0.0105347	0.00938363	0.00841158	0.00922928	0.00903267	0.00941878	0.00944238	0.00909039	0.00929248	0.00921923	0.00935272	0.00895604	0.00984907	0.00894483	0.00940234	0.00939856
Transcription	ko03020: RNA polymerase	0.00613115	0.0077922	0.00752301	0.00837824	0.00877261	0.00842502	0.00718031	0.00744277	0.00908199	0.00772872	0.00760397	0.00615258	0.00682816	0.00880078	0.00732835	0.00682692	0.00781623	0.00922834	0.0079023	0.00681758	0.00820118	0.00801035	0.00855505	0.00841668	0.00778235	0.00817735	0.00799665	0.00841208	0.00768237	0.00863355	0.00811197	0.00802267	0.0080939
Transcription	ko03022: Basal transcription factors	3.74e-07	1.51e-05	4.28e-06	9.38e-07	4.34e-05	3.57e-09	8.93e-06	4.85e-06	4.17e-05	1.8e-06	5.55e-08	0	2.19e-08	2.47e-05	1.99e-06	1.48e-06	1.48e-06	5.1e-07	4.01e-06	8.28e-08	0	9.55e-07	2.54e-06	4.33e-05	9.27e-08	5.58e-07	3.74e-08	2.15e-07	7.61e-07	1.76e-05	8.67e-06	3.8e-06	2.9e-06
Replication and Repair	ko03030: DNA replication	0.0126393	0.0128125	0.0129367	0.0131393	0.0135002	0.0124109	0.0128485	0.0129593	0.0131854	0.0129465	0.0126199	0.0124444	0.0125521	0.0132104	0.0124966	0.0129204	0.012942	0.0128089	0.0129149	0.0130743	0.012346	0.0125398	0.0130312	0.0132437	0.0120284	0.0116053	0.0119738	0.0123212	0.012028	0.0130675	0.0116683	0.0125364	0.0135149
Transcription	ko03040: Spliceosome	1.42e-05	1.95e-05	1.72e-05	1.59e-05	3.22e-05	1.72e-05	2.59e-05	1.56e-05	1.88e-05	1.63e-05	1.7e-05	1.71e-05	1.5e-05	2.88e-05	1.56e-05	1.21e-05	1.5e-05	3.2e-05	1.09e-05	1.29e-05	1.69e-05	1.82e-05	1.36e-05	1.4e-05	1.99e-05	2.06e-05	2.13e-05	1.47e-05	2.34e-05	5.58e-05	2.09e-05	1.64e-05	3.24e-05
Folding Sorting and Degradation	ko03050: Proteasome	6.68e-06	2.27e-05	1.34e-05	0.000111052	0.000109248	1.57e-05	5.59e-05	2.75e-05	6.52e-05	3.04e-05	2.07e-05	1.54e-05	8.74e-06	5.84e-05	6.74e-06	2.16e-05	1.42e-05	2.47e-05	2.67e-05	3.02e-05	5.42e-05	1.12e-05	2.29e-05	5.17e-05	1.07e-05	2.23e-05	1.89e-05	3.1e-05	1.9e-05	0.000112717	1.73e-05	2.69e-05	9.15e-05
Folding Sorting and Degradation	ko03060: Protein export	0.0158536	0.0156207	0.0149373	0.0150151	0.0146795	0.0144365	0.0156477	0.0141623	0.0149307	0.0142529	0.0154567	0.0158752	0.0154325	0.0157423	0.0163052	0.0159983	0.0158286	0.0155015	0.0152091	0.015089	0.0155769	0.0156605	0.0152137	0.015094	0.0153898	0.0159105	0.0159051	0.0156296	0.0150872	0.015499	0.0152653	0.0152289	0.015065
Membrane Transport	ko03070: Bacterial secretion system	0.00853798	0.00930446	0.00875968	0.00899239	0.00887043	0.0093366	0.00885162	0.00857802	0.00973094	0.00846309	0.0093744	0.00833668	0.00867081	0.00969268	0.00915471	0.00860119	0.00952651	0.00980621	0.00893393	0.00861879	0.0085014	0.00879606	0.00894491	0.00864494	0.00832167	0.00881277	0.00858127	0.00878026	0.00813208	0.0088378	0.00848592	0.00850938	0.00848971
Replication and Repair	ko03410: Base excision repair	0.011257	0.0118381	0.0117723	0.0119675	0.0120843	0.0116056	0.011145	0.0118553	0.0124649	0.0115948	0.0114569	0.0108286	0.0115288	0.0124395	0.0125785	0.0111258	0.0120346	0.0125472	0.0115299	0.0113767	0.0114067	0.0111085	0.0116573	0.0126804	0.0108244	0.0107751	0.0107768	0.0109341	0.0110586	0.0120292	0.0109953	0.0113004	0.0121609
Replication and Repair	ko03420: Nucleotide excision repair	0.00818855	0.00947255	0.00961274	0.0105571	0.011121	0.00989885	0.00931895	0.0095276	0.0108934	0.00974644	0.00909776	0.00799537	0.00875232	0.0101686	0.00900457	0.00835425	0.00923897	0.0103982	0.00932301	0.0086797	0.00914126	0.00945363	0.0104054	0.0102291	0.00939141	0.00906624	0.00911415	0.00992907	0.00904471	0.010243	0.00888273	0.0095819	0.00974243
Replication and Repair	ko03430: Mismatch repair	0.0157233	0.0157365	0.0155499	0.0149382	0.0155529	0.0151381	0.0156129	0.0155073	0.0158574	0.0157483	0.0153286	0.0161545	0.0155004	0.0161527	0.0153376	0.0160831	0.0158144	0.0155481	0.0162247	0.0159044	0.0149932	0.0157163	0.0156824	0.0154549	0.0151256	0.0144196	0.0149739	0.0148705	0.0149999	0.0154067	0.0141888	0.0152416	0.0159745
Replication and Repair	ko03440: Homologous recombination	0.0153564	0.0161934	0.0160612	0.0164523	0.0168141	0.0163762	0.0161627	0.0161358	0.0174573	0.0162885	0.0156621	0.0152371	0.0154529	0.0166791	0.015589	0.0160895	0.016189	0.0167568	0.0163572	0.015939	0.0160641	0.0163249	0.0163379	0.0166919	0.0163065	0.0153845	0.0156806	0.0160251	0.0162845	0.0170144	0.0157912	0.0162614	0.016757
Replication and Repair	ko03450: Non-homologous end-joining	7.47e-06	1.75e-05	1.03e-05	1.67e-05	1.42e-05	1.38e-05	4.12e-06	4.67e-06	2.05e-05	4.67e-06	5.48e-06	2.65e-06	2.07e-06	6.8e-06	2.52e-05	2.09e-06	1.13e-05	6.31e-06	9.22e-06	1.3e-05	1.05e-05	6.45e-06	4.33e-06	1.91e-05	6.91e-06	1.78e-05	1.45e-05	7.74e-06	5.83e-06	5.02e-06	6.02e-06	8.72e-06	6.9e-06
Signal Transduction	ko04010: MAPK signaling pathway	4.31e-08	4.36e-08	3.44e-07	5.41e-08	9.65e-07	1.24e-07	6.33e-07	2.5e-08	2e-07	1.87e-08	3.26e-07	0	1.87e-08	1.96e-07	8.15e-08	1.17e-08	9.41e-08	0	2.12e-07	2.89e-07	1.59e-07	5.96e-08	1.25e-07	1.86e-07	9.93e-09	1.68e-07	3.8e-08	1.96e-08	1.84e-07	2.05e-06	1.43e-07	6.36e-08	5.85e-07
Signal Transduction	ko04011: MAPK signaling pathway - yeast	6.09e-06	3.39e-06	6.74e-06	4.41e-06	6.72e-06	4.23e-06	5.89e-06	5.75e-06	4e-06	5e-06	5.24e-06	5.46e-06	8.3e-06	6.48e-06	7.35e-06	7.71e-06	7.51e-06	9.1e-06	6.36e-06	9.36e-06	4.48e-06	7.59e-06	6.39e-06	6.69e-06	2.14e-06	4.08e-06	4.56e-06	4.78e-06	6.03e-06	1.18e-05	3.26e-06	5.31e-06	5.92e-06
Signal Transduction	ko04013: MAPK signaling pathway - fly	0	0	0	0	0	0	0	0	0	0	0	0	0	0	0	0	0	0	0	0	0	0	0	0	0	0	2.2e-07	0	0	0	0	0	0
Signal Transduction	ko04020: Calcium signaling pathway	3.51e-06	4.36e-06	6.41e-06	0	0	7.41e-06	4.3e-06	0	5.84e-06	4.01e-06	3.22e-06	0	4.07e-06	0	0	2.33e-06	0	0	3.43e-06	0	4.18e-06	4.53e-06	0	6.37e-06	6.67e-06	0	0	5.98e-06	0	1.2e-05	0	4.12e-06	6.94e-06
Signaling Molecules and Interaction	ko04060: Cytokine-cytokine receptor interaction	1.25e-07	4.36e-07	4.85e-07	7.37e-07	9.37e-08	8.82e-08	1.02e-07	2.27e-07	3.37e-07	5.25e-07	6.36e-07	4.15e-07	7.09e-07	6.85e-07	1.41e-06	7.14e-07	1.75e-07	2.05e-06	3.82e-08	1.03e-07	8.02e-09	1.67e-08	8.23e-08	4.5e-07	1.53e-07	5.79e-08	1.42e-07	1.47e-07	2.55e-07	1.11e-07	1.09e-07	1.27e-07	2.31e-07
Signaling Molecules and Interaction	ko04080: Neuroactive ligand-receptor interaction	1.63e-07	1.78e-07	2.33e-07	1.62e-07	2.72e-07	1.56e-07	3.8e-08	5.45e-08	9.99e-07	1.12e-07	1.55e-07	1.44e-07	2e-07	5.67e-07	5.68e-08	4.52e-08	5.28e-08	5.16e-08	7.28e-08	1.39e-07	1.4e-07	9.37e-08	7.31e-09	1.49e-07	5.09e-08	5.1e-08	1.56e-08	2.34e-08	1.32e-07	1.14e-06	9.94e-08	5.52e-08	2.61e-07
Cell Growth and Death	ko04110: Cell cycle	1.13e-07	4.51e-07	4.95e-07	5.68e-07	9.79e-07	2.16e-07	2.06e-07	5.84e-07	9.65e-07	1.7e-07	3.97e-07	1.52e-07	1.67e-07	1.05e-06	1.11e-07	4.38e-07	3.52e-07	2.02e-06	2.26e-07	4e-07	1.57e-07	2.98e-07	4.01e-07	1.67e-07	1.73e-07	3.44e-07	2.05e-07	3.78e-07	5.46e-07	2.45e-06	1.41e-07	2.7e-07	1.15e-06
Cell Growth and Death	ko04111: Cell cycle - yeast	4.95e-08	3.01e-07	1.9e-07	1.92e-07	1.86e-06	4.84e-08	5.16e-08	2.31e-07	1.38e-07	1.41e-07	1.42e-07	0	1.54e-07	3.59e-07	2.06e-07	0	1.88e-07	1.06e-07	2.5e-08	1.5e-07	3.17e-07	1.26e-07	7.28e-07	7.05e-07	2.49e-08	5.16e-07	1.43e-07	1.89e-07	5.85e-07	6.1e-06	7.91e-07	2.07e-07	1.22e-06
Cell Growth and Death	ko04112: Cell cycle - Caulobacter	0.0123482	0.0134757	0.0133438	0.0131996	0.0134417	0.013812	0.0130069	0.0132069	0.0145742	0.0132078	0.0135331	0.0123646	0.01292	0.0139951	0.012997	0.0128494	0.0134282	0.014387	0.0130043	0.0131274	0.0129365	0.0133203	0.0135136	0.0135298	0.0136679	0.0132756	0.0129955	0.0140068	0.0130157	0.0129745	0.0123964	0.0131075	0.0131949
Cell Growth and Death	ko04113: Meiosis - yeast	2.83e-06	1.41e-06	1.47e-06	2.78e-06	5.44e-06	1.03e-06	2.43e-06	9.27e-07	2.02e-06	9.3e-07	2.78e-06	1.26e-06	2.78e-06	3.02e-06	1.65e-06	2.09e-06	2.81e-06	1.08e-06	2.03e-06	3.33e-06	4.17e-06	4.05e-06	5.71e-06	3.57e-06	2.93e-06	2.19e-06	9.52e-07	6.74e-06	1.89e-06	1e-05	1.8e-06	2.38e-06	6.65e-06
Cell Growth and Death	ko04114: Oocyte meiosis	0	0	1.11e-08	1.78e-07	2.69e-08	0	1.07e-07	0	0	1.44e-08	3.04e-08	0	6.82e-08	0	0	1.68e-07	0	5.12e-07	0	0	0	0	6.53e-07	9.99e-07	0	0	3.33e-08	0	1.67e-07	6.53e-07	0	3.27e-07	1.4e-07
Cell Growth and Death	ko04115: p53 signaling pathway	2.63e-08	8.73e-07	3.56e-07	0	7.73e-07	9.85e-08	7.12e-07	2.2e-07	5.2e-07	0	2.72e-07	0	0	0	0	0	1.25e-06	0	0	0	0	8.78e-07	1.2e-06	1.42e-06	0	1.24e-06	5.32e-06	0	1.6e-06	2.84e-06	0	1.46e-06	1.37e-06
Folding Sorting and Degradation	ko04120: Ubiquitin mediated proteolysis	1.07e-06	1.13e-06	2.17e-06	1.46e-06	4.66e-06	1.35e-06	7.21e-07	1.18e-06	2.34e-06	2.23e-06	7.24e-07	5.71e-07	7.68e-07	2.1e-06	1.14e-06	5.83e-07	9.3e-07	1.44e-06	1.21e-06	7.05e-07	2.73e-06	1.07e-06	2.06e-06	1.67e-06	1.63e-06	1.93e-06	2.04e-06	1.04e-06	4.14e-06	9.52e-06	3.45e-06	1.65e-06	4.32e-06
Folding Sorting and Degradation	ko04122: Sulfur relay system	0.00773606	0.00935053	0.00973846	0.0106848	0.0119941	0.0114533	0.00687443	0.0106155	0.0107609	0.0126535	0.00781722	0.00653807	0.00753044	0.0094667	0.00741526	0.00870905	0.0076764	0.0086926	0.0119367	0.00861911	0.00877337	0.00868596	0.01043	0.00983021	0.00662927	0.00735002	0.00756865	0.00865212	0.00805188	0.00890563	0.0082182	0.00901796	0.00971019
Folding Sorting and Degradation	ko04130: SNARE interactions in vesicular transport	0	1e-07	0	7.5e-07	5.22e-08	0	0	0	0	0	1.54e-07	0	2.33e-07	0	7e-08	0	4.05e-08	0	3.77e-07	0	0	0	1.42e-07	1.68e-08	0	0	9.34e-08	0	5.47e-07	6.64e-07	0	2.29e-08	2.58e-08
Transport and Catabolism	ko04140: Regulation of autophagy	0	9.92e-08	7.42e-07	3.24e-06	5.21e-06	8.89e-07	0	1.19e-06	2.39e-07	2.82e-07	0	0	8.66e-08	0	0	0	7.5e-07	5.95e-07	0	0	0	1.72e-06	2.16e-06	0	4.93e-06	0	3.11e-06	0	0	7.66e-06	5.46e-06	1.44e-06	0
Folding Sorting and Degradation	ko04141: Protein processing in endoplasmic reticulum	0.000671112	0.000578216	0.000560595	0.000472843	0.000556858	0.000492403	0.000636699	0.000497186	0.000512791	0.000489766	0.000620175	0.00074576	0.000618889	0.000597306	0.000662411	0.000675915	0.000538485	0.00053579	0.00060398	0.00068943	0.000644568	0.000614345	0.00054564	0.000645522	0.000597189	0.000630148	0.00058174	0.000522165	0.000599448	0.000614726	0.000595435	0.000568375	0.000607601
Transport and Catabolism	ko04142: Lysosome	7.78e-06	4.04e-06	5.03e-06	3.64e-06	1.01e-05	4.67e-06	2.85e-06	5.35e-06	5.51e-06	3.49e-06	4.73e-06	2.8e-06	6.69e-06	7.75e-06	3.26e-06	3.22e-06	5.03e-06	6.54e-06	3.12e-06	3.08e-06	1.48e-06	7.99e-06	4.84e-06	7.02e-06	4.7e-06	2.53e-06	9.95e-07	3.56e-06	5.45e-06	1.34e-05	3.02e-06	5.87e-06	9.04e-06
Transport and Catabolism	ko04144: Endocytosis	1.07e-06	2.18e-06	2.99e-06	4.24e-06	9.81e-06	3.39e-06	1.71e-06	3.36e-06	4.98e-06	3.85e-06	3.06e-06	0	0	5.96e-06	1.47e-06	2.1e-06	2.22e-06	0	3.48e-06	2.09e-06	1.69e-06	1.49e-06	3.13e-06	3.06e-06	1.73e-06	2.07e-06	0	3.33e-06	4.95e-06	1.68e-05	2.11e-06	2.74e-06	7.07e-06
Transport and Catabolism	ko04145: Phagosome	1.89e-06	3.39e-06	1.86e-06	5.74e-06	9.49e-06	2.33e-06	7.16e-07	1.74e-06	3.09e-06	2.03e-06	3.7e-06	3.01e-06	6.39e-07	6.1e-06	2.18e-06	1.22e-06	9.68e-07	1.86e-05	1.45e-06	2.09e-06	1.46e-06	4.14e-06	2.13e-06	3.66e-06	1.8e-06	1.89e-06	8.4e-07	1.31e-06	3.62e-06	1.48e-05	4.11e-06	2.32e-06	5.57e-06
Transport and Catabolism	ko04146: Peroxisome	0.000475628	0.000340061	0.000369794	0.000319927	0.000154743	0.000271919	0.000313011	0.000287881	0.000365721	0.000250573	0.000442587	0.000542098	0.000449987	0.000406784	0.000554712	0.000472525	0.00048016	0.000491167	0.000258986	0.000416439	0.000155031	0.000160858	0.000200844	0.000267528	0.00019262	0.000192896	0.000143895	0.000196194	0.000127243	0.00016367	0.00012994	0.000211949	0.000284316
Signal Transduction	ko04150: mTOR signaling pathway	0	0	0	0	4.1e-06	2.57e-07	0	0	0	0	2.04e-06	5.78e-07	0	0	0	0	0	0	0	4.9e-08	5e-06	8e-07	7.1e-07	8.56e-07	0	0	4.29e-07	0	0	9.05e-06	0	4.41e-07	4.27e-06
Cell Growth and Death	ko04210: Apoptosis	1.2e-05	1.56e-05	8.39e-06	5.86e-06	6.68e-06	5.98e-06	2.18e-05	9.31e-06	5.95e-07	5.14e-06	1.24e-05	1.92e-05	1.05e-05	1.13e-05	3.66e-06	1.93e-05	7.57e-06	4.73e-06	6.93e-06	1.71e-05	9.06e-06	1.36e-05	1.02e-05	1.88e-05	4.35e-06	7.38e-06	7.4e-06	9.7e-06	8.15e-06	8.62e-06	7.74e-06	1.22e-05	2.79e-05
Signal Transduction	ko04310: Wnt signaling pathway	1.67e-07	6.06e-07	0	0	3.86e-06	3.71e-07	0	2.2e-07	0	0	0	0	3.26e-07	0	0	0	9.34e-09	4.78e-07	0	0	0	2.96e-06	1.18e-07	3.6e-07	0	1.66e-07	0	3.85e-07	1.23e-06	6.3e-06	1.71e-07	1.49e-07	2.71e-06
Signal Transduction	ko04330: Notch signaling pathway	4.27e-06	2.92e-06	2.59e-06	4.76e-06	6.03e-06	2.02e-06	2.17e-06	6.18e-06	8.34e-06	2.11e-06	5.05e-06	0	1.64e-06	4.2e-06	0	1.84e-06	1.89e-06	5.24e-06	5.99e-06	5.24e-06	4.07e-06	0	2.08e-06	2.97e-06	7.62e-07	2.34e-06	1.33e-06	2.37e-06	2.57e-06	8.5e-06	6.22e-06	1.99e-06	5.26e-06
Signal Transduction	ko04340: Hedgehog signaling pathway	0	0	0	0	6.63e-08	0	0	0	0	0	0	0	0	3.9e-07	0	0	0	0	0	0	0	0	0	0	0	0	0	0	4.02e-07	1.31e-07	0	0	0
Signal Transduction	ko04350: TGF-beta signaling pathway	0	0	0	0	0	0	0	0	0	7.72e-08	0	0	0	0	0	0	0	0	0	3.49e-07	0	0	0	0	0	0	0	0	0	0	0	0	4.66e-07
Cell Communication	ko04510: Focal adhesion	0	0	0	5.79e-08	0	0	0	0	0	0	0	0	0	0	0	0	0	0	0	0	2.46e-06	0	0	0	0	0	0	0	0	0	0	0	0
Signaling Molecules and Interaction	ko04512: ECM-receptor interaction	0	4.54e-06	0	1.19e-05	1.01e-05	0	3.6e-06	0	0	0	0	0	0	0	0	5.55e-06	4.92e-06	0	0	5.33e-06	0	4.7e-06	0	7.98e-06	1.58e-05	6.18e-06	0	5.51e-06	0	0	7.99e-06	4.91e-06	6.7e-06
Signaling Molecules and Interaction	ko04514: Cell adhesion molecules (CAMs)	1.8e-07	4.04e-08	1.92e-07	4.9e-08	2.45e-07	1.11e-07	4.88e-08	6.23e-08	5.93e-07	7.13e-08	4.81e-08	2.13e-07	0	1.51e-07	6.03e-08	1.14e-07	9.49e-08	6.1e-07	1.69e-07	3.76e-07	1.57e-07	7.16e-07	5.59e-08	6.43e-08	1.34e-08	4.81e-08	1.03e-07	1.47e-07	1.22e-07	2.03e-07	8e-08	6.09e-08	1.06e-07
Cell Communication	ko04520: Adherens junction	0	0	0	4.46e-08	0	0	0	0	0	0	0	0	0	0	0	0	0	0	0	0	5.99e-08	0	1.34e-08	0	0	0	0	0	0	0	0	5.34e-08	2.28e-07
Cell Communication	ko04530: Tight junction	3.49e-07	2.96e-07	4.43e-07	6.6e-08	2.24e-07	3.15e-07	9.35e-08	1.4e-07	0	3.95e-07	0	0	3.94e-07	3.95e-08	1.37e-07	1.31e-08	1.28e-06	0	7.79e-08	3.81e-08	8.33e-08	1.01e-07	8.95e-08	1.36e-07	7.01e-08	2.24e-07	3.84e-07	0	2.27e-07	2.65e-07	4.11e-07	5.45e-08	8.01e-08
Signal Transduction	ko04630: Jak-STAT signaling pathway	0	0	0	0	0	0	0	0	0	0	0	0	0	0	0	0	0	0	0	0	0	0	0	0	1.98e-08	0	0	0	3.65e-07	0	0	0	0
Cell Motility	ko04810: Regulation of actin cytoskeleton	9.6e-10	6.03e-08	1.65e-07	2.85e-08	0	1.34e-07	1.47e-08	3.7e-08	0	9.65e-08	0	0	5.07e-08	0	4.3e-07	0	1.42e-09	0	1.54e-07	1.58e-08	8.33e-07	2.25e-08	3.17e-07	5.91e-07	3.07e-06	1.26e-06	2.43e-07	4.92e-08	7.17e-07	2.85e-07	1.55e-06	1.47e-07	2.1e-07
