# Supplementary material for: Community characteristics of the gut microbiomes of competitive cyclists
Source: Microbiome. 2017 Aug 10;5:98. doi: 10.1186/s40168-017-0320-4 (PMC5553673; doi:10.1186/s40168-017-0320-4)
Supplement: Supplementary file 5 — Table showing mWGS taxonomic abundance data for all species. (XLSX 349 kb) [file 40168_2017_320_MOESM5_ESM.xlsx]

## Sheet: mWGS_Species_MergedPercentTable
Species	Jamis.C	Merlin.P	SantaCruz.P	Huffy.C	Ibis.P	Commencal.C	Giant.P	Juliana.P	Cove.P	Norco.P	SRAM.P	Saint.P	Enve.P	Thomson.P	Zipp.P	Easton.P	Speedplay.P	Crank.P	Renthal.P	Breezer.P	Deity.C	Devinci.P	Intense.C	IronHorse.C	Knolly.P	Mongoose.P	Niner.C	Pinarello.C	Pivot.C	Schwinn.C	Scott.P	Trek.C	Yeti.P
Abiotrophia.defectiva	0	0	0	0	0	0	0	0	0	0	0	0	0	0	0	6.06e-06	0	0	0	0	0	0	0	0	0	0	0	0	5.91e-06	0	0	0	0
Acetivibrio.cellulolyticus	6.45e-06	5.27e-06	1.01e-05	3.94e-06	1.14e-05	6.44e-06	2.07e-06	9.85e-06	4.09e-06	2.94e-06	5.32e-06	1.65e-06	2.63e-06	6.79e-06	0	2.66e-06	0	6.18e-06	0	1.11e-05	0	5.67e-06	3.59e-06	0	1.23e-05	1.4e-06	0	4.17e-06	0	0	0	3.62e-06	0
Acetobacterium.woodii	0	5.74e-06	0	0	0	3.98e-06	0	0	0	0	0	0	9.27e-06	0	0	0	0	0	0	0	0	0	0	0	0	0	0	0	0	0	0	0	0
Acetonema.longum	0	0	9.42e-06	0	1.6e-05	4.67e-06	0	5.09e-06	0	0	0	0	0	0	0	0	0	0	0	0	0	0	8.67e-06	0	0	5.58e-06	0	0	0	6.38e-06	0	0	0
Acholeplasma.axanthum	0	0	3.01e-05	0	5.54e-05	0	0	0	0	0	6.7e-05	0	0	0	2.68e-05	0	1.51e-05	1.4e-05	0	0	0	0	0	0	2.01e-05	0	0	9.92e-06	0	0	0	0	3.07e-05
Acholeplasma.laidlawii	0	0	2.54e-05	0	0	0	0	0	0	0	0	0	0	0	0	0	0	0	0	0	0	0	0	0	0	0	0	0	0	0	0	0	2.27e-05
Achromobacter.arsenitoxydans	0	0	0	0	0	0	0	0	0	0	0	0	0	0	0	0	0	0	0	0	0	0	0	0	0	0	0	0	0	0	0	0	0
Achromobacter.piechaudii	0	0	0	0	0	0	0	0	0	0	0	0	0	0	0	0	0	0	0	0	0	0	0	0	0	0	0	0	0	0	0	0	0
Achromobacter.xylosoxidans	0	0	0	0	0	0	0	0	0	0	0	0	0	0	0	0	0	0	0	0	0	0	0	0	0	0	0	0	0	0	0	0	0
Acidaminococcus.fermentans	8.91e-05	0	6.26e-05	0	0.0001322	3.77e-05	3.63e-05	3.91e-05	0	0	0	0.0001851	6.4e-05	1.33e-05	0	0	2.41e-05	2.41e-05	3.45e-05	7.68e-05	0	0	5.31e-05	0	4.07e-05	6.17e-05	2.36e-05	3.92e-05	2.19e-05	0	6.39e-05	0.0001319	3.26e-05
Acidaminococcus.intestini	0.002389	5.12e-05	0.0001401	5.1e-05	0.0001715	7.28e-05	1.31e-05	0.00012275	1.31e-05	1.4e-05	2.94e-05	0.00018656	0.0001346	0.0001378	0.00011155	1.24e-05	2.16e-05	1.64e-05	4.68e-05	0.008856	2.34e-05	0.00010193	5.95e-05	2e-05	0.01165	0.009516	5.58e-05	1.81e-05	1.07e-05	2.46e-05	1.57e-05	2.36e-05	2.32e-05
Acidaminococcus.sp.D21	0.00109	3.64e-05	2.82e-05	3.16e-05	5.24e-05	7.34e-05	1.78e-05	4.62e-05	7.98e-06	1.22e-05	8.71e-05	2.47e-05	1.4e-05	1.38e-05	5.79e-05	0	1.37e-05	3.86e-05	3.28e-05	0.004307	1.79e-05	5.51e-05	1.18e-05	0	0.006135	0.00449	2.64e-05	0	8.85e-06	2.86e-05	0	7.69e-06	1.31e-05
Acidaminococcus.sp.HPA0509	0.001075	0	1.49e-05	0	1.85e-05	6.62e-06	8.54e-06	9.77e-06	0	0	0	0	0	0	4.32e-05	0	0	0	6.32e-06	0.004095	0	1.84e-05	1.17e-05	0	0.006301	0.004613	0	0	0	0	1.19e-05	0	0
Acinetobacter.lwoffii	0	0	0	0	0	0	0	0	0	0	0	0	0	0	0	0	0	0	0	0	4.71e-06	0	0	0	0	0	0	0	0	0	0	0	0
Actinobacterium.SCGC.AAA023.J06	0	0	0	0	0	0	0	4.69e-05	0	0	0	0	0	0	0	0	0	0	0	0	0	0	0	0	0	0	0	0	0	0	0	0	0
Actinobacterium.SCGC.AAA044.N04	0	0	0	0	0	0	0	2.36e-05	0	0	0	0	0	0	0	0	0	0	0	0	0	0	0	0	0	0	0	0	0	0	0	0	0
Actinobacterium.SCGC.AAA278.O22	0	0	0	0	0	1.88e-05	0	0	0	0	0	0	0	0	0	0	0	0	0	0	0	0	0	0	0	0	0	0	0	0	0	0	0
Actinomyces.dentalis	0	0	0	0	0	0	0	0	0	0	0	0	0	0	0	0	0	0	0	0	0	0	0	0	0	0	0	0	0	0	0	0	0
Actinomyces.gerencseriae	0	0	0	0	0	0	0	0	0	5.41e-06	0	0	0	0	0	0	0	0	0	0	0	0	0	0	0	0	0	0	0	0	0	0	0
Actinomyces.graevenitzii	1.3e-05	0	0	0	8.78e-06	2.26e-05	1.32e-05	2.94e-05	9.14e-06	0	6.01e-05	1.79e-05	1.17e-05	9.04e-06	0	1.12e-05	1.96e-05	3.89e-05	0	0	7.86e-06	1.51e-05	0	5.72e-06	2.2e-05	7.53e-06	3.65e-05	7.42e-06	1.02e-05	3.89e-05	8.14e-06	2.32e-05	1.62e-05
Actinomyces.naeslundii	0	0	0	0	0	0	0	4.53e-06	0	0	0	0	0	0	0	0	0	0	0	0	0	0	0	0	0	0	0	0	0	0	0	0	0
Actinomyces.odontolyticus	3.39e-05	9.87e-06	1.94e-05	9.4e-05	3.79e-05	1.01e-05	1.04e-05	3.65e-05	7.13e-06	8.14e-06	2.48e-05	1.63e-05	1.41e-05	9e-06	7.12e-06	1.99e-05	8.33e-06	8.83e-06	1.26e-05	1.63e-05	8.79e-06	4.14e-05	1.35e-05	1.63e-05	4.16e-05	1.18e-05	6.93e-05	1.39e-05	4.06e-05	1.04e-05	9.14e-06	1.04e-05	1.99e-05
Actinomyces.oris	0	0	0	0	0	0	0	0	0	0	0	1.03e-05	0	0	0	0	0	0	0	0	0	0	0	0	0	0	0	0	0	0	0	0	0
Actinomyces.sp.HPA0247	0.0001303	9.92e-05	1.19e-05	3.2e-05	9.89e-06	1.66e-05	7.57e-06	0.0001894	5.34e-05	1.67e-05	8.46e-06	4.51e-05	0	2.62e-05	0	1.86e-05	0	9.26e-06	0	0	5.26e-06	8.94e-06	6.75e-06	4.5e-05	1.71e-05	0.0001135	1.19e-05	3.57e-05	2.65e-05	9.34e-06	8.57e-06	9.12e-06	6.74e-06
Actinomyces.sp.ICM39	4.52e-05	1.97e-05	2.7e-05	0.0001284	6.92e-05	3.52e-05	1.16e-05	0.000124	9.68e-06	1.86e-05	2.25e-05	1.81e-05	1.9e-05	8.62e-06	2.97e-05	2.16e-05	0	1.47e-05	1.82e-05	3.2e-05	1.87e-05	4.92e-05	6.78e-05	4.82e-05	5.77e-05	1.99e-05	8.39e-05	2.53e-05	6.11e-05	1.31e-05	1.96e-05	1.8e-05	3.57e-05
Actinomyces.sp.ICM47	0.0001988	1.28e-05	1.14e-05	2.05e-05	6.93e-05	7.16e-06	1.23e-05	2.45e-05	1.52e-05	3.73e-05	5e-05	2.94e-05	0	0	3.98e-05	0	2.92e-05	1.39e-05	1.62e-05	2.61e-05	1.86e-05	3.35e-05	1.95e-05	4.5e-05	3.68e-05	1.58e-05	3.92e-05	2.6e-05	5.97e-05	2.76e-05	2.24e-05	2.75e-05	2.08e-05
Actinomyces.sp.oral.taxon.170	6.39e-06	0	0	0	0	0	0	5.7e-06	0	0	0	0	0	0	0	0	0	0	0	0	0	0	0	0	0	0	0	0	0	0	0	0	0
Actinomyces.sp.oral.taxon.171	0	0	0	0	0	0	0	0	0	0	0	0	0	0	0	0	0	0	0	0	0	0	0	0	0	0	0	0	0	0	0	0	0
Actinomyces.sp.oral.taxon.172	3.81e-05	2.77e-05	7.25e-05	9.69e-05	0.000167	0.0002072	5.9e-05	6.36e-05	4.23e-05	2.17e-05	0.000116	1.65e-05	6.69e-05	3.25e-05	1.62e-05	2.42e-05	2.87e-05	6.07e-05	2.4e-05	0.0001056	6.24e-05	7.26e-05	5.77e-05	1.72e-05	6.17e-05	0.0001075	5.8e-05	2.13e-05	9.05e-05	2.75e-05	1.01e-05	3.11e-05	4.09e-05
Actinomyces.sp.oral.taxon.175	0	0	0	0	0	0	0	0	0	8.72e-06	1.03e-05	1.17e-05	0	0	0	0	0	5.92e-06	0	0	0	0	0	0	0	0	0	0	0	0	0	0	0
Actinomyces.sp.oral.taxon.180	3.56e-06	0	0	3.56e-06	0	0	0	3.96e-06	0	0	0	0	0	0	0	0	0	0	0	0	0	0	0	0	0	4.42e-06	0	0	0	0	0	0	0
Actinomyces.sp.oral.taxon.181	1.91e-05	7.86e-06	0	5.83e-06	8.6e-06	0	0	4.64e-05	4.75e-06	0	0	2.15e-05	7.35e-06	1.71e-05	0	1.24e-05	0	0	0	0	0	0	1.39e-05	9.33e-06	2.98e-05	5.53e-05	1.2e-05	1.73e-05	1.24e-05	0	0	0	5.73e-06
Actinomyces.sp.oral.taxon.448	0	7.08e-06	0	2.75e-06	0	0	0	0	0	0	0	0	0	0	0	0	0	0	0	0	0	0	0	0	0	1.26e-05	0	0	0	0	0	0	0
Actinomyces.sp.oral.taxon.877	0	0	0	0	6.28e-06	0	0	0	0	0	0	0	0	0	0	0	0	0	0	0	0	0	0	0	0	0	0	0	0	0	0	0	0
Actinomyces.sp.ph3	2.68e-05	1.46e-05	0	9.46e-06	0	0	0	8.5e-05	0	0	0	3.02e-05	0	2.12e-05	0	1.7e-05	0	0	0	0	0	0	3.48e-05	1.45e-05	4.17e-05	0.0001236	2.34e-05	3.75e-05	2.14e-05	0	0	0	1.05e-05
Actinomyces.timonensis	0	3.84e-06	0	0	0	0	0	0	0	0	0	0	0	0	0	0	0	0	0	0	0	0	0	0	0	0	0	0	0	4.72e-06	0	0	0
Actinomyces.turicensis	0	0	0	0	9.4e-06	0	5.84e-06	0	0	0	1.19e-05	0	0	7.58e-06	0	0	0	6.28e-06	0	1.56e-05	0	0	0	0	0	0	0	0	0	0	0	5.47e-06	0
Actinomyces.viscosus	0	0	0	0	0	0	0	3.87e-06	0	4.8e-06	1.01e-05	8.55e-06	0	0	0	0	0	3.17e-06	0	0	0	0	0	0	0	0	0	0	0	3.95e-06	0	0	0
Actinoplanes.sp.SE50/110	2.34e-06	0	0	0	0	0	0	0	0	0	0	0	0	0	0	0	0	0	0	0	0	0	0	0	0	0	0	0	0	0	0	0	0
Adlercreutzia.equolifaciens	0.0001891	0.0009043	0.001419	0.001505	0.0001616	0.001648	0.0001686	0.001595	0.00116	0.001129	8.18e-05	0.002386	2.71e-05	0.0009562	0.0008193	0.0002514	0.0002748	0.002653	1.43e-05	0.0001436	0.0004582	0.002321	0.000865	0.001032	0.0002869	0.0004404	0.001835	0.0002321	0.0003224	0.0008149	0.002934	2.59e-05	0.0002274
Aeromonas.caviae	0	0	4.6e-06	0	0	0	0	0	0	0	0	0	0	0	0	0	0	0	0	0	0	0	0	0	0	0	0	0	0	0	0	0	0
Aeromonas.salmonicida	0	9e-06	0	0	0	9.36e-06	0	0	0	5.25e-06	0	0	0	0	1.35e-05	0	0	0	0	0	0	0	1.12e-05	0	0	0	0	0	0	0	0	0	0
Afipia.broomeae	2.22e-06	2.68e-06	0	0	0	0	0	0	0	0	0	0	0	0	0	0	0	0	0	0	1.6e-06	0	0	0	0	0	2.49e-06	0	0	0	2.68e-06	0	0
Aggregatibacter.actinomycetemcomitans	0	0	0	0	0	0	0	0	2.96e-05	0	0	0	0	0	0	0	0	0	3.32e-05	0	0	0	0	0	0	0	0	0	0	0	0	0	0
Aggregatibacter.aphrophilus	1.01e-05	0	0	0	0	0	0	7.55e-06	0	4.46e-05	1.59e-05	0	0	0	1.22e-05	1.77e-05	0	0	1.46e-05	0	0	0	0	0	0	0	0	0	2.16e-05	0	0	0	0
Aggregatibacter.segnis	0	0	0	0	0	0	0	0	0	6.68e-06	0	0	0	0	0	0	0	0	6.45e-06	0	0	0	0	0	0	0	0	0	7.34e-06	0	0	0	0
Aggregatibacter.sp.oral.taxon.458	0	0	0	0	1.08e-05	0	0	5.46e-06	0	7.5e-06	0	0	0	0	7.65e-06	5.7e-06	0	0	1.17e-05	0	8.48e-06	0	0	0	0	0	0	0	9.02e-06	0	0	3.81e-06	0
Agromyces.italicus	4.82e-06	0	0	0	0	0	0	0	0	0	0	0	0	0	0	0	0	0	0	0	0	0	0	0	0	0	0	0	0	0	0	0	0
Akkermansia.muciniphila	9.65e-06	0.1597	0.0007748	0.006041	0.006667	0.08307	0.002554	0.0001765	0.002781	0.0004737	0.007852	0.003021	1.01e-05	0.02007	0	3.34e-05	0.003527	0.000247	0	0.01961	1.53e-05	0.02068	0	0.008611	0.04835	3.94e-05	0.06509	5.82e-05	1.45e-05	0.1327	2.37e-05	0.002765	3.01e-05
Alcanivorax.hongdengensis	0	2.79e-05	3.79e-05	1.32e-05	0	0	0	0	0	0	0	0	0	0	0	0	0	0	0	0	0	0	3.38e-05	0	5.76e-05	0	1.16e-05	0	0	0	0	0	0
Alistipes.finegoldii	0.0009373	0.00538	0.007329	0.00554	0.003172	0.001954	0.00217	0.002827	0.002037	0.003148	0.005265	0.001121	0.003178	0.006125	0.00296	0.003007	0.003126	0.001721	0.004851	0.01229	0.0003744	0.009932	0.002853	0.01117	0.005284	0.001733	0.01571	0.001326	0.004361	0.02776	0.0002534	0.0008336	0.001756
Alistipes.indistinctus	0	0.001837	0.001461	7.64e-05	9.16e-05	0.004491	0.003881	8.62e-06	2.08e-05	3.5e-05	3.36e-05	0.0005079	0.0001614	0.005885	5.89e-06	0.0007124	0.001012	2.02e-05	0.0002549	0.002336	0.0001381	0.002278	0	0	6.78e-06	3.96e-05	0.00519	0.0007828	3.97e-05	0.01051	0	0.002669	0.0006614
Alistipes.onderdonkii	0.002666	0.004209	0.003217	0.009321	0.00288	0.001275	0.02326	0.00227	0.0007244	0.000717	0.003522	0.00319	0.002225	0.02064	0.004536	0.0007629	0.007677	0.003027	0.0259	0.009297	0.0003504	0.005026	0.001111	0.06623	0.003107	0.00541	0.1325	0.002776	0.002628	0.115	0.0004176	0.002138	0.007848
Alistipes.putredinis	0.01031	0.009122	0.03059	0.01435	0.0311	0.05895	0.03398	0.0325	0.0004689	0.02574	0.005533	0.03537	0.000941	0.03788	0.02132	0.00753	0.01893	0.03199	0.0005683	0.04129	0.01065	0.0193	0.086	0.06104	0.04924	0.0232	0.04247	0.0004146	0.01254	0.0005532	0.0004748	0.006963	0.02949
Alistipes.senegalensis	0.0002282	0.001378	0.002042	0.004336	0.002526	0.0006811	0.0009694	0.0005973	0.001032	0.0001736	0.001059	0.0009043	0.001839	0.0003679	0.0002757	0.0001207	0.0007549	0.0008861	0.002779	0.01132	0.0002991	0.007591	0.001138	0.0008781	0.0004033	0.0002833	0.003784	0.0005999	0.000273	0.005643	9.25e-05	0.0003448	0.001273
Alistipes.shahii	0.002719	0.02907	0.0106	0.003806	0.01034	0.02112	0.002774	0.0239	0.007351	0.003877	0.003056	0.005258	0.004084	0.001352	0.007884	0.002021	0.01205	0.02323	0.02188	0.119	0.01003	0.06908	0.03819	0.01734	0.01833	0.002952	0.01886	0.007989	0.007265	0.01943	0.0004788	0.01368	0.007997
Alistipes.sp.HGB5	0.001418	0.005207	0.005607	0.003815	0.002895	0.001515	0.002547	0.003236	0.0009512	0.003309	0.003437	0.0008879	0.002504	0.005364	0.002517	0.001898	0.002638	0.001493	0.002726	0.01378	0.0004611	0.007631	0.002197	0.01031	0.005546	0.001822	0.009696	0.001332	0.003472	0.01758	0.001048	0.00044	0.001805
Alistipes.timonensis	1.73e-05	0.0008469	0.0005037	0.0008376	0.00122	0.0005306	0.001717	0.0002475	0.01626	0.0002126	9.17e-05	0.0002922	0.0001787	3.96e-05	6.48e-05	2e-05	0.0001213	0.006087	0.0003486	0.005286	7.34e-05	0.001052	0.000138	8.62e-05	6.65e-05	3.99e-05	0.0005455	0.0001577	3.87e-05	0.002012	0	5.09e-05	0.0001281
Alkalilimnicola.ehrlichii	0	0	6.23e-06	0	0	0	0	0	0	0	0	0	0	0	0	0	0	0	0	0	0	0	0	0	0	0	0	0	0	0	0	0	0
Alkaliphilus.metalliredigens	0	1.26e-05	0	0	0	0	0	0	0	0	0	0	0	0	0	0	0	0	0	0	0	7.21e-06	0	0	0	0	0	0	0	0	0	0	0
Alkaliphilus.oremlandii	0	1.16e-05	8.77e-06	1.72e-05	1.1e-05	5.92e-06	0	5.57e-06	0	0	0	0	0	0	0	0	1.06e-05	5.78e-06	7.4e-06	0	0	0	0	0	1.35e-05	0	0	0	0	0	0	0	0
Allobaculum.stercoricanis	7.3e-06	3.96e-05	2.93e-05	4.05e-05	9.05e-05	2.42e-05	5.46e-05	6.07e-05	1.26e-05	2.42e-05	5.46e-05	5.34e-06	1.74e-05	1.38e-05	2.4e-05	1.52e-05	3.53e-05	2.98e-05	7.23e-06	5.72e-05	1.27e-05	7.57e-05	2.78e-05	9.95e-06	2.31e-05	4.84e-05	2.13e-05	1.13e-05	1.36e-05	0	3.03e-05	2.31e-05	1.49e-05
Alloprevotella.rava	3.94e-06	8.29e-05	4.89e-06	8.38e-06	0	0	0.0001432	0	0	0	2.89e-05	0	1.6e-05	0	4.66e-05	0	7.92e-06	5.24e-05	0	0	0	0	0.0001052	0	0	0	0	0	0	3.5e-05	1.17e-05	0.0001389	0
Alloprevotella.tannerae	6.21e-05	9.3e-05	1.55e-05	0	9.87e-05	3.13e-05	0.0001023	3.02e-06	5.04e-06	7.24e-06	7.63e-05	7.37e-06	0.0001381	0.0001956	2.03e-05	3.46e-05	1.34e-05	7.26e-05	2.45e-05	7.72e-05	4.05e-06	0	4.5e-05	1.29e-05	0	4.87e-06	2.75e-05	1.11e-05	2.86e-05	3.83e-05	6.75e-06	6.84e-05	1.79e-05
Alloscardovia.omnicolens	0	0.0001223	0	3.01e-05	0	0	0	1.51e-05	0	0	0	0	0	1.05e-05	0	0	0	0	0	0	0	0	5.41e-05	0	0	6.16e-05	0	0	0	0	0	0	0
alpha.proteobacterium.HIMB59	0	0	0	0	0	0	0	0	0	0	0	0	0	0	0	0	0	0	0	0	0	0	0	0	0	0	0	0	0	0	0	0	0
Aminomonas.paucivorans	0	0	0	0	0	0	0	0	0	0	0	0	0	0	0	0	0	0	0	0	0	7.03e-06	0	0	0	0	0	0	0	0	0	0	0
Ammonifex.degensii	0	7.73e-06	0	0	0	0	0	0	0	0	0	0	0	0	0	0	0	0	0	0	0	0	0	0	0	0	0	0	0	0	0	0	0
Amycolatopsis.sp.ATCC.39116	3.37e-06	0	0	0	2.34e-06	1.56e-06	0	0	0	0	0	0	0	0	0	0	0	0	0	0	0	2.71e-06	0	0	0	0	0	0	0	0	0	0	0
Anaerococcus.hydrogenalis	0	0	0	0	0	0	0	0	0	0	0	0	0	0	0	0	0	0	0	0	0	0	0	0	0	0	0	0	0	1.36e-05	0	0	0
Anaerococcus.lactolyticus	0	0	0	0	0	0	0	0	0	0	0	0	0	0	0	0	0	0	0	0	0	0	0	0	0	0	1.84e-05	0	0	0	0	0	0
Anaerococcus.obesiensis	4.74e-06	0	5.77e-06	5.45e-06	1.01e-05	0	4.88e-06	0	0	0	1.04e-05	5.48e-06	1.38e-05	6.51e-06	0	1.87e-05	1.32e-05	5.77e-06	0	1.43e-05	6.79e-06	1.28e-05	1.98e-05	0	0	4.67e-06	8.56e-06	0	0	0	0	2.8e-05	0
Anaerococcus.sp.PH9	0	0	0	3.95e-06	0	0	0	7.13e-06	0	0	0	0	0	0	0	0	0	0	0	0	0	0	0	0	0	0	0	0	0	0	0	0	0
Anaerococcus.tetradius	0	0	0	0	0	3.92e-06	0	0	0	0	0	0	0	0	0	0	0	0	0	0	0	0	0	0	0	0	0	0	0	0	0	0	0
Anaerococcus.vaginalis	0	0	0	0	0	0	0	0	0	0	0	0	0	0	0	0	0	0	0	0	0	0	1.76e-05	0	0	7.87e-06	0	0	0	0	0	0	0
Anaerofustis.stercorihominis	6.47e-06	9.86e-06	1.67e-05	7.93e-06	1.61e-05	1.12e-05	0	1.12e-05	7.01e-06	7.41e-06	2.15e-05	1.31e-05	1.23e-05	6.62e-06	6.75e-06	6.22e-06	1.36e-05	1.43e-05	4.77e-05	1.29e-05	3.68e-06	1.98e-05	1.3e-05	0	1.47e-05	4.69e-06	3.65e-05	0	0	1.98e-05	0	0	4.39e-06
Anaeroglobus.geminatus	5.7e-05	0	0	0.0003172	0	0	0	0	1.57e-05	0	0	0	0	0	5.02e-05	0	0	0	0	0	5.56e-05	3.78e-05	0	2.04e-05	0	0	0	0	0	7.57e-05	0	0	0
Anaeromusa.acidaminophila	0	0	0	0	0	0	0	2.42e-06	0	0	0	0	0	0	0	0	0	0	0	0	0	0	0	0	0	0	0	0	0	0	0	0	0
Anaerophaga.thermohalophila	0	0	0	0	0	0	0	0	0	0	4.35e-05	0	0	0	0	0	0	0	0	0	0	0	0	0	0	0	0	0	0	0	0	0	0
Anaerostipes.caccae	1.75e-05	2.38e-05	5.65e-05	3.12e-05	4.65e-05	8.51e-05	1.56e-05	3.43e-05	1.65e-05	1.68e-05	2.65e-05	1.64e-05	5.07e-05	1.44e-05	1.84e-05	5.24e-05	6.06e-05	3.37e-05	2.19e-05	3.42e-05	3.45e-05	2.78e-05	1.39e-05	1.48e-05	2.53e-05	1.47e-05	2.14e-05	5.58e-06	1.02e-05	3.22e-05	1.01e-05	9.93e-06	1.15e-05
Anaerostipes.hadrus	0.000215	0.0004712	0.001404	0.001036	0.0007472	0.0005833	0.0006719	0.0007463	0.00411	0.0009117	0.003205	0.005845	0.003057	0.002967	0.004439	0.0005775	0.003264	0.01648	0.001325	0.000621	0.00239	0.0005779	0.0006265	0.0007689	0.0004056	0.0005955	0.0004595	0.0003194	0.0009006	0.0007016	0.002024	0.000399	0.0005738
Anaerostipes.sp.3.2.56FAA	7.59e-06	9.67e-06	2.02e-05	1.18e-05	2.17e-05	1.21e-05	7.73e-06	2.19e-05	1.71e-05	1.09e-05	1.9e-05	7.63e-06	1.09e-05	1.47e-05	2.18e-05	1.76e-05	1.63e-05	1.21e-05	2.09e-05	2.15e-05	1.86e-05	1.3e-05	7.25e-06	1.02e-05	2.9e-05	1.75e-05	1.04e-05	1.25e-05	7.62e-06	1.02e-05	2.01e-05	5.12e-06	1.11e-05
Anaerotruncus.colihominis	0.000698	0.001937	0.0008817	0.001964	0.001238	0.001328	0.0006474	0.002063	0.0009024	0.0005166	0.001033	0.0004035	0.0005082	0.000631	0.0004503	0.001338	0.001652	0.001223	0.0005063	0.002317	0.001068	0.006957	0.001802	0.001071	0.001526	0.001185	0.001659	0.0004293	0.0003183	0.002108	0.0004642	0.000321	0.0004662
Anaerovorax.odorimutans	0	1.07e-05	1.42e-05	6.16e-05	3.04e-05	9.86e-06	1.71e-05	9.63e-06	0	7.57e-06	1.5e-05	0	7.71e-06	1.17e-05	0	8.68e-06	8.91e-06	1.46e-05	0	0	6.53e-06	1.08e-05	0	0	0	7.12e-06	1.26e-05	0	0	8.62e-06	0	0	5.28e-06
Anoxybacillus.flavithermus	0	6.41e-06	0	0	0	0	0	0	0	0	0	0	0	0	0	0	0	0	0	0	0	0	0	0	0	0	0	0	0	0	0	0	0
Arcobacter.sp.L	0	0	0	0	0	0	0	0	0	0	1.03e-05	0	0	0	0	0	0	0	0	0	0	0	0	0	0	0	0	0	0	0	0	0	0
Arthrobacter.crystallopoietes	0	0	0	0	0	4.75e-06	0	0	0	0	0	0	0	0	0	0	0	0	0	0	0	0	0	0	0	0	0	0	0	0	0	0	0
Arthrospira.maxima	0	0	0	0	0	0	0	0	0	0	0	0	0	5.67e-06	0	0	0	0	0	0	0	0	0	0	0	0	0	0	0	0	0	0	0
Arthrospira.platensis	0	0	0	0	0	0	0	0	0	0	0	0	0	4.97e-06	0	0	0	0	0	0	0	0	0	0	0	0	0	0	0	0	0	0	0
Arthrospira.sp.PCC.8005	0	0	0	0	0	0	0	0	0	0	0	0	0	3.7e-06	0	0	0	0	0	0	0	0	0	0	0	0	0	0	0	0	0	0	0
Atopobium.minutum	0	0	0	0	0	9.7e-06	0	1.32e-05	0	0	1.1e-05	0	0	0	0	0	0	0	0	0	0	0	0	0	0	0	0	0	0	0	0	0	0
Atopobium.parvulum	8.74e-05	1.22e-05	1.38e-05	1.74e-05	0	1.08e-05	0	4.43e-05	0	0	0	0	0	0	0	0	0	1.35e-05	0	0	0	0	0	0	0	2.15e-05	2.33e-05	0	1.52e-05	0	0	0	0
Atopobium.rimae	4.23e-05	0	1.92e-05	1.84e-05	0	0	0	0	0	0	0	0	0	0	0	0	0	0	0	0	0	0	0	1.27e-05	0	0	0	0	0	0	0	0	0
Atopobium.sp.ICM58	3.42e-05	0	1.66e-05	4.33e-05	9.81e-05	0	0	2.45e-05	0	0	1.28e-05	0	0	2.82e-05	2.06e-05	0	0	1.45e-05	2.76e-05	0	0	5.13e-05	1.23e-05	8.93e-06	0	0	9.19e-05	9.58e-06	1.67e-05	0	0	7.65e-06	1.42e-05
Atopobium.sp.oral.taxon.810	0	0	0	0	0	0	0	5.85e-06	0	0	0	0	0	0	0	0	0	6.66e-06	0	0	0	0	0	0	0	0	0	0	0	0	0	0	0
Atopobium.vaginae	0	2.32e-05	3.3e-05	1.48e-05	6.17e-05	4.95e-05	0	8.81e-05	0	2.22e-05	3.58e-05	2.1e-05	0	0	0	0	0	1.91e-05	0	0.0001365	1.83e-05	0	5.76e-05	0	0	2.23e-05	6.6e-05	0	0	1.87e-05	0	1.55e-05	1.96e-05
Azonexus.hydrophilus	0	0	0	0	0	0	0	0	0	0	0	0	0	0	0	0	0	0	0	0	0	0	0	0	0	0	0	0	0	0	0	0	0
Azospira.oryzae	0	0	0	0	0	0	0	0	0	0	0	0	0	0	0	0	0	0	0	0	0	0	0	0	0	0	0	0	0	0	0	0	0
Azospirillum.lipoferum	0	5.27e-06	4.2e-06	0	0	0	0	3.26e-06	0	0	0	0	0	0	0	0	0	0	0	0	0	0	0	0	0	0	0	0	0	3.95e-06	0	0	0
Azospirillum.sp.B4	0	0	0	2.11e-06	0	3.01e-06	0	2.13e-06	0	0	0	0	0	0	0	0	0	0	0	0	0	0	0	0	0	0	0	0	0	0	0	0	0
Bacillus.amyloliquefaciens	0	0	0	0	0	0	0	0	0	0	0	0	0	1.34e-05	0	0	0	0	0	0	0	0	0	0	0	0	0	0	0	0	0	0	0
Bacillus.cereus	0	0	0	0	0	0	0	0	0	0	0	0	0	0	0	0	0	0	0	0	0	0	0	0	0	0	0	0	0	0	0	0	1.1e-05
Bacillus.coagulans	0	0	0	0	0	0	0	0	0	0	0	0	0	0	1.17e-05	0	0	1.72e-05	0	0	0	0	0	0	0	0	0	0	0	0	0	0	0
Bacillus.fordii	0	0	0	0	0	0	0	0	0	0	0	0	0	0	0	0	0	0	0	0	0	0	0	0	0	0	0	0	0	0	0	0	2.2e-06
Bacillus.isronensis	0	0	0	2.16e-05	0	0	0	0	0	0	0	0	0	0	0	0	0	0	0	0	0	0	0	0	0	0	0	0	0	0	0	0	0
Bacillus.psychrosaccharolyticus	0	0	0	4.43e-06	0	4.07e-06	0	3.27e-06	0	0	0	0	0	0	0	0	0	0	0	0	0	0	0	0	0	0	0	0	0	0	0	0	0
Bacillus.sp.JGI.001011.F15	0	0	1.5e-05	0	3.62e-05	1.66e-05	0	0	0	0	4.73e-05	0	0	0	2.09e-05	0	0	3.19e-05	0	0	0	0	0	0	0	0	0	0	0	0	0	0	2.74e-05
Bacillus.sp.SG.1	0	0	0	0	0	0	0	0	0	0	0	0	0	0	0	0	0	0	0	0	0	0	0	0	0	0	0	0	0	0	0	0	6.45e-06
Bacillus.sp.ZYK	0	0	0	0	0	0	0	0	0	0	0	0	0	0	0	0	0	0	0	0	0	0	0	0	7.65e-06	0	0	0	0	0	0	0	0
Bacteroidales.bacterium.ph8	0.0005875	0.01464	0.0078	0.000777	0.003946	0.001594	0.01227	0.006184	0.002523	0.0001205	0.0003199	0.001642	0.004209	0.007432	0.002499	0.0005035	0.002873	0.00441	0.0005124	0.01368	0.001262	0.002786	0.00868	0.002259	0.0008966	0.001073	0.008287	0.0009267	0.002013	0.001206	0.0009979	0.003634	0.002872
Bacteroides.barnesiae	0.0001526	0.0006319	0.0002054	0.0001353	0.001553	0.0003198	0.001767	0.0001503	0.0005273	0.0002258	0.0002654	0.0003316	0.0007708	0.0003013	0.0002107	0.0001774	0.0002212	0.0002531	0.0002234	0.001319	0.000194	0.0002373	0.0003008	0.0001171	4.87e-05	0.0001568	0.0002512	0.0002632	0.0001553	0.0002206	0.0004579	0.0001136	0.0005966
Bacteroides.caccae	0.01612	0.02715	0.009283	0.006826	0.0003977	0.0015422	0.0012442	0.0011762	0.0034691	0.023465	0.009839	0.003217	0.001235	0.004866	0.0005031	0.015053	0.006955	0.00262	0.012264	0.004441	0.00030433	0.0005852	0.0078823	0.01567	0.0007087	0.006104	0.009411	0.00569	0.003673	0.005026	0.0027535	0.003076	0.003971
Bacteroides.cellulosilyticus	0.0001803	0.00143031	0.05315	0.002499	0.0003528	0.0001392	0.000951	0.004009	0.008444	0.000105331	0.002149	0.00014885	0.001146	0.001436	0.0006444	0.003142	0.0011341	0.001044	0.001075	0.003443	0.0001876	0.005689	0.004209	0.03084	0.01412	0.0011214	0.001152	5.38e-05	0.011544	0.01759	0.000742	0.0001916	0.0004814
Bacteroides.clarus	3.68e-05	0.0004017	5.45e-05	0.0001947	0.0002626	0.0001418	0.0005793	0.0005949	0.0008308	7.31e-05	9.5e-05	0.0001221	0.000174	0.0001518	0.0001523	0.0002511	0.0002993	0.0001261	0.0006897	0.0002876	0.001486	0.0003805	0.0003958	0.0005058	0.0003045	0.005411	0.0004076	0.000131	0.000214	0.003283	0.001152	0.0001509	0.0006613
Bacteroides.coprocola	0.0004655	0.002611	0.004085	0.0002932	0.001655	0.03499	0.06509	0.001522	0.003287	0.0208	0.001107	0.03429	0.002303	0.001066	0.001304	0.001364	0.006982	0.001356	0.001264	0.00304	0.001152	0.001299	0.002563	0.001774	0.001728	0.0005765	0.001791	0.001836	0.002022	0.001687	0.004324	0.04635	0.003012
Bacteroides.coprophilus	0.003551	0.0008827	0.000588	0.0002727	0.0007667	0.0003089	0.002842	0.0008711	0.001171	0.001078	0.04173	0.01058	0.01247	0.00102	0.0007734	0.002109	0.03363	0.0004988	0.0003524	0.001329	0.0005587	0.000656	0.001605	0.00058	0.0005875	0.0008067	0.003405	0.0008025	0.000816	0.0005215	0.00147	0.0008238	0.00138
Bacteroides.coprosuis	7.14e-05	6.67e-06	0	9.75e-05	2.74e-05	0.0001442	8.97e-06	0	3.42e-06	0.0006476	9.66e-06	0.0002935	8.05e-05	1.13e-05	0.0003074	3.49e-05	9.66e-06	9.9e-05	0	0	0	0	0	0	0	0	0	0.0003809	3.92e-06	1.13e-05	0	0.0004587	0.0002464
Bacteroides.dorei	0.002148	0.005042	0.04797	0.001521	0.002371	0.02106	0.007555	0.008883	0.00827	0.001381	0.004915	0.001137	0.00374	0.004014	0.001513	0.01198	0.002514	0.002659	0.07795	0.003706	0.004413	0.02764	0.01452	0.007042	0.004788	0.004201	0.009202	0.002196	0.09303	0.005624	0.05355	0.003481	0.002262
Bacteroides.eggerthii	0.0004283	0.0030662	0.00335	0.0006032	0.00133	0.0004135	0.003191	0.003932	0.0009116	0.0003357	0.009695	0.0006311	0.003897	0.000773	0.0003108	0.0006072	0.0007904	0.003061	0.0016916	0.04518	0.00281	0.002551	0.0019865	0.002235	0.001236	0.021774	0.02838	0.0005359	0.001924	0.001453	0.003826	0.0017	0.0007643
Bacteroides.faecis	0.02358	0.0009373	0.001561	0.0001706	0.0003165	0.0002875	0.005675	0.002387	0.05442	0.0006474	0.009553	0.002424	0.005285	0.004738	0.00795	0.004457	0.01344	0.0006244	0.001064	0.0127	0.0002271	0.0003304	0.01447	0.0007938	0.0002276	0.003505	0.0003209	0.01536	0.0006682	0.0001093	0.0008788	0.0119	0.0111
Bacteroides.finegoldii	0.00065	0.002061	0.002263	0.004654	0.000574	0.001911	0.006018	0.00268	0.0009913	0.002074	0.0007766	0.001689	0.005255	0.0009012	0.0025301	0.0012505	0.00444	0.0016001	0.001829	0.0013005	0.0014445	0.0010411	0.0012652	0.013612	0.0012926	0.002953	0.001858	0.001997	0.0019882	0.005632	0.002733	0.0021128	0.001916
Bacteroides.fluxus	0.0005579	0.0006872	0.001003	0.0001555	0.000229	0.0006098	0.001534	0.0007472	0.0009725	0.0001899	0.0007894	0.0002627	0.0005795	0.0001459	0.0001774	0.0006082	0.0007126	0.0003264	0.06631	0.0003702	0.0001279	0.0003702	0.0009206	0.0008817	0.000576	0.0006403	0.0007599	0.0002603	0.0008398	0.0006128	0.001368	0.0002446	0.0005801
Bacteroides.fragilis	0.002458	0.0053453	0.016003	0.00071363	0.001036	0.003373	0.007426	0.003188	0.00438106	0.0032811	0.005986	0.001603	0.0034653	0.001352	0.00109519	0.002119	0.001716	0.00315521	0.00589616	0.0036136	0.006693	0.004451	0.005403	0.0154517	0.00278146	0.002434	0.005464	0.001178	0.005337	0.00321134	0.01674	0.002436	0.00221827
Bacteroides.gallinarum	0.0001437	0.000416	0.000526	0.0001123	0.0003473	0.0001153	0.001193	0.001011	0.0004633	0.0002148	0.0001937	0.0001888	0.0004483	0.0003877	0.0001086	0.0003175	0.0003108	0.0005571	0.0007245	0.0009791	0.0008176	0.0007719	0.0009921	0.0003654	0.0002795	0.0001275	0.001793	0.0001781	0.0006795	9.98e-05	0.0009122	0.0002336	0.0001687
Bacteroides.graminisolvens	0	1.37e-05	0	0	1.04e-05	6.68e-06	2.09e-05	5.19e-06	6.44e-06	0	1.29e-05	6.48e-05	0	0	5.4e-06	0	1.87e-05	0	1.33e-05	1.56e-05	0	0	0	0	0	0	0	0	0	0	0	7.22e-06	4.36e-06
Bacteroides.helcogenes	2.87e-05	0.0001796	0.0002192	3.4e-05	0.0001417	2.25e-05	0.0002391	0.0004628	0.0006243	3.66e-05	4.57e-05	2.47e-05	0.0001652	4.48e-05	7.36e-05	2.85e-05	0.0001587	0.0001026	0.0005389	0.0002707	9.04e-05	6.79e-05	0.0002154	0.000226	0.0001096	4.86e-05	0.0005392	9.73e-05	0.0003233	0.0006703	0.0004839	9.61e-05	0.000104
Bacteroides.intestinalis	0.0001093	0.001598	0.002145	0.0005542	0.0002212	0.000168	0.0004963	0.000457	0.0009968	0.000134	0.001203	0.0006137	0.01971	0.0001797	0.0001121	0.003404	0.0002696	0.000445	0.001896	0.03449	0.0001903	0.0004548	0.0008365	0.00123	0.0008721	0.0001651	0.001072	0.0002575	0.0007426	0.003852	0.0007812	0.0008784	0.0003458
Bacteroides.massiliensis	0.003	0.00943	0.01836	0.002339	0.00276	0.01586	0.002507	0.0108	0.02508	0.00103	0.002063	0.004987	0.002138	0.01138	0.00334	0.0008426	0.002947	0.001176	0.0009003	0.01095	0.001504	0.0006137	0.001213	0.003198	0.00101	0.01019	0.00389	0.005939	0.09193	0.001057	0.003183	0.005123	0.01073
Bacteroides.nordii	8.15e-05	0.0003178	0.003192	0.0001666	8.02e-05	4.12e-05	0.0005179	0.0006966	0.0004105	0.0001595	0.0001228	0.0001132	0.0001754	0.0002451	0.0002302	0.000627	0.0001647	0.0003322	0.001407	0.001582	8.47e-05	0.0002408	0.0005836	0.0003697	0.0003557	0.0002908	0.0007963	0.000119	0.000523	0.000757	0.0007483	0.0002172	0.0001933
Bacteroides.oleiciplenus	0.0001536	0.0004338	0.0007576	0.0003236	9.67e-05	0.0001531	0.0005023	0.0002949	0.0007358	0.0001403	0.0001822	0.000101	0.0004438	0.0002505	0.0001052	0.0004455	0.0001332	0.0003006	0.0005075	0.003038	0.0001146	0.0001707	0.0004222	0.0008962	0.0005038	0.0006375	0.0009272	0.0001668	0.0003859	0.002445	0.0007949	0.0002218	0.0002887
Bacteroides.ovatus	0.01995	0.003493	0.01417	0.0013662	0.001824	0.005784	0.01092	0.0097	0.024213	0.012821	0.0091408	0.0036094	0.0059263	0.02414	0.0063391	0.004765	0.0048215	0.0059438	0.070401	0.0042771	0.009757	0.0025894	0.02637	0.01236	0.01091	0.004381	0.011413	0.0048592	0.029784	0.0067153	0.049562	0.003836	0.005331
Bacteroides.pectinophilus	0.001479	0.001456	0.003638	0.001522	0.003793	0.005736	0.001339	0.001624	0.001492	0.001431	0.001683	0.001102	0.003834	0.001654	0.00178	0.002746	0.003885	0.002564	0.001236	0.0009613	0.001976	0.001579	0.0008915	0.001078	0.001787	0.002984	0.0009607	0.001283	0.001415	0.001316	0.0002756	0.0008816	0.001701
Bacteroides.plebeius	0.0009054	0.002106	0.002218	0.0002185	0.003641	0.0003238	0.08508	0.001267	0.002181	0.0004249	0.0009754	0.0009364	0.06089	0.0004871	0.0005741	0.007881	0.007075	0.00105	0.001298	0.0005257	0.0005494	0.0006191	0.006667	0.001336	0.001623	0.007114	0.001461	0.0313	0.001322	0.00118	0.003051	0.001452	0.05374
Bacteroides.propionicifaciens	1.04e-05	0	0	0	0	0	0	0	0	0	0	0	0	0	0	0	0	0	0	0	0	0	0	0	0	0	0	0	0	0	0	0	0
Bacteroides.pyogenes	0.0002746	0.00013051	0.00012924	6.23e-05	0.0001121	0.00014685	0.0001938	3.43e-05	0.00012981	0.00034	9.13e-05	0.00036531	0.00021942	0.00014833	0.0001823	0.0001786	7.6e-05	0.0002242	0.000143	6.07e-05	4.27e-05	3.52e-05	0.00019084	0.0001159	8.32e-05	3.19e-05	0.00016523	0.0002077	7.59e-05	3.93e-05	0.00027005	0.0002042	0.00019393
Bacteroides.salanitronis	6.63e-05	0.001424	0.0001497	0.0002167	0.0008836	0.0002062	0.0006706	0.0001352	0.002435	0.0001681	0.0008474	0.0002642	0.000818	0.0001842	0.0001834	0.0003144	0.0003469	0.0008111	0.0008491	0.0008062	0.0006399	0.0001304	0.0003991	0.0009217	0.0002395	0.0001362	0.0005247	0.0004417	0.0002353	0.0002221	0.002081	0.0004627	0.001367
Bacteroides.salyersiae	0.0002025	0.0006729	0.001452	9.56e-05	0.0001716	0.007374	0.0007448	0.000665	0.000576	0.00024602	0.0003133	0.0002897	0.0007225	0.0003307	0.00014274	0.000296	0.0003651	0.0005246	0.0006512	0.0007451	0.0002848	0.0002741	0.0159	0.0008323	0.0006852	0.0005422	0.0012271	0.0001694	0.001049	0.00020877	0.0010053	0.0002846	0.000371
Bacteroides.sp.1.1.14	0.000609	0.0004776	0.007298	0.0007032	0.00045	0.0004843	0.001025	0.001916	0.001578	0.0001686	0.001327	0.0001566	0.0003481	0.0004161	0.0001928	0.0006913	0.0006434	0.001831	0.005641	0.002717	0.0009987	0.001266	0.0007941	0.002123	0.00235	0.0004252	0.003213	0.0005432	0.002268	0.0003269	0.004548	0.000476	0.0003042
Bacteroides.sp.1.1.30	0.0006284	0.002441	0.001285	0.0002625	0.0002814	0.0005707	0.002435	0.001098	0.001263	0.0007385	0.001402	0.0004838	0.0003969	0.0009536	0.0009215	0.0008102	0.0004264	0.0007257	0.006956	0.0005185	0.0005725	0.0005921	0.0017	0.007966	0.001364	0.0006721	0.001643	0.0002399	0.00165	0.0006536	0.004558	0.0003763	0.000271
Bacteroides.sp.1.1.6	0.0007487	0.000534	0.007801	0.000821	0.000121	0.001275	0.001733	0.002575	0.001564	0.000399	0.002823	0.0002716	0.0006199	0.0005605	0.0002813	0.001093	0.0005478	0.001273	0.004328	0.002609	0.002122	0.0008929	0.001715	0.001362	0.006141	0.0004671	0.003697	0.0008681	0.002598	0.001022	0.00508	0.0005066	0.0005469
Bacteroides.sp.2.1.16	0.0005096	0.001358	0.004021	7.59e-05	0.0001426	0.0002651	0.0009955	0.0004033	0.002213	0.0005166	0.0003255	0.0002206	0.0003771	0.0006322	0.000341	0.0008779	0.0004199	0.0009897	0.0004922	0.0003369	0.0007852	0.000736	0.001901	0.002142	0.001301	0.0002515	0.0009616	0.0001383	0.001823	0.00109	0.004218	0.0002245	0.0002425
Bacteroides.sp.2.1.22	0.0003748	0.0009268	0.0007897	0.0001029	8.23e-05	0.0002017	0.001104	0.0004652	0.0007581	0.0004839	0.0009988	0.0003718	0.0002588	0.0004777	0.0003253	0.000525	0.0003081	0.0002978	0.003144	0.0003141	0.0002932	0.0003495	0.0008428	0.002311	0.0005708	0.0004753	0.0008856	0.0001451	0.001099	0.0003695	0.001868	0.0001791	0.0001682
Bacteroides.sp.2.1.33B	0.0002842	0.001204	0.0007115	6.48e-05	4.72e-05	0.0006779	0.0003321	7.7e-05	0.001381	0.001631	0.0003851	0.0001728	0.0001642	0.0003058	9.23e-05	0.0005018	0.0002545	0.0007645	0.002666	0.00403	0.0006886	0.002512	0.0008579	0.001438	0.006104	0.000169	0.001258	0.0001575	0.0005231	0.0003568	0.001771	0.0003181	0.0003161
Bacteroides.sp.2.1.56FAA	8.38e-05	0.000535	0.001454	4.47e-05	0.0001298	0.0002616	0.001789	0.0007312	0.0007077	0.0008813	0.0006706	0.0002795	0.0003198	0.000172	7.24e-05	0.0004541	0.0001169	0.0002354	0.0002897	0.0002227	0.0006731	0.0005479	0.0005121	0.001492	0.0006016	0.0009942	0.0003839	0.000118	0.0005416	0.001449	0.001636	0.0002012	0.000227
Bacteroides.sp.2.1.7	0.0008346	0.00131	0.0009299	0.000209	0.0003243	0.001076	0.001279	0.003044	0.001763	0.0009514	0.0004813	0.0005924	0.0006349	0.0002747	0.0003033	0.0004457	0.0005334	0.001287	0.00589	0.003376	0.001545	0.001316	0.00655	0.001899	0.01244	0.001505	0.003111	0.0008222	0.001725	0.001257	0.003714	0.001068	0.001143
Bacteroides.sp.2.2.4	0.001103	0.0008744	0.001791	0.0001692	0.0001198	0.0006828	0.001368	0.001125	0.002508	0.001168	0.002711	0.000286	0.0004566	0.001504	0.0006179	0.0004619	0.0004328	0.0006808	0.006784	0.000454	0.001323	0.00035	0.002768	0.004159	0.001701	0.001163	0.001782	0.0002496	0.003301	0.001332	0.009284	0.000407	0.0003044
Bacteroides.sp.3.1.19	0.0009683	0.001359	0.001005	0.0001702	0.0001794	0.001369	0.001159	0.0004873	0.001674	0.001082	0.0007705	0.00052	0.0004516	0.0003365	0.0002197	0.000488	0.0005092	0.001075	0.003215	0.003102	0.001495	0.001898	0.002266	0.002184	0.0116	0.0007039	0.003222	0.0004322	0.001228	0.000667	0.0037	0.000761	0.000769
Bacteroides.sp.3.1.23	0.001064	0.0004125	0.001285	0.0001518	5.23e-05	0.0005318	0.0007779	0.0005782	0.001727	0.00124	0.00134	0.0001089	0.0004625	0.001601	0.0005252	0.0004312	0.0003264	0.0006903	0.008537	0.0003453	0.001534	0.0002238	0.003037	0.002181	0.001292	0.000346	0.001033	0.0002641	0.004399	0.001396	0.01786	0.000216	0.0004219
Bacteroides.sp.3.1.33FAA	0.00126	0.00157	0.008547	0.0003329	0.0003507	0.00446	0.0006522	0.001348	0.001285	0.0006915	0.001098	0.0004184	0.0007822	0.0006957	0.0005345	0.002394	0.0004312	0.0005053	0.01497	0.0006982	0.0006991	0.004803	0.002825	0.00119	0.0005766	0.0003358	0.001502	0.0004784	0.01721	0.0006289	0.01	0.0006403	0.0005021
Bacteroides.sp.3.1.40A	0.00537	0.01346	0.004601	0.004166	0.003002	0.0006122	0.01026	0.01269	0.02144	0.003133	0.00625	0.001872	0.002953	0.007561	0.0033	0.008814	0.0047	0.007414	0.001965	0.004284	0.01166	0.001713	0.01865	0.01709	0.008881	0.005343	0.00876	0.004461	0.003462	0.008374	0.02611	0.004525	0.004351
Bacteroides.sp.3.2.5	3.57e-05	5.66e-05	0.008599	2.04e-05	1.66e-05	0.0002101	0.000126	9.47e-05	0.0001703	0.0002521	0.0001082	2.96e-05	4.43e-05	9.59e-05	3.48e-05	4.13e-05	4.23e-05	0.0002032	9.51e-05	0.0002233	0.002779	0.0007885	7.9e-05	0.001227	0.0001037	2.54e-05	7.09e-05	1.65e-05	0.0002971	9.7e-05	0.0005877	3.79e-05	2.43e-05
Bacteroides.sp.4.1.36	0.001558	0.00616	0.03184	0.001689	0.002505	0.008339	0.01141	0.007818	0.02409	0.0006247	0.002444	0.0006193	0.007913	0.003121	0.00262	0.001876	0.001849	0.005278	0.03022	0.004004	9.9e-05	0.005692	0.01275	0.01775	0.005475	0.007236	0.03514	0.003785	0.01715	0.02864	0.01636	0.001921	0.004743
Bacteroides.sp.4.3.47FAA	0.00486	0.01201	0.002304	0.004083	0.002948	0.0007809	0.00957	0.01468	0.02054	0.002778	0.006537	0.001661	0.002414	0.007329	0.003016	0.008598	0.004547	0.006086	0.00116	0.004227	0.01113	0.001149	0.01777	0.015	0.007154	0.005088	0.008401	0.004505	0.002881	0.008343	0.02176	0.004281	0.003953
Bacteroides.sp.9.1.42FAA	0.0005205	0.001386	0.009445	0.0003887	0.001004	0.004111	0.002438	0.002808	0.002123	0.0004388	0.001192	0.0005671	0.0008397	0.0007393	0.0003471	0.002608	0.0007714	0.001072	0.01504	0.003108	0.001716	0.006039	0.003343	0.001998	0.002311	0.0007971	0.002335	0.0004306	0.01939	0.0009559	0.01242	0.0007813	0.0005345
Bacteroides.sp.D1	0.0003781	0.0009455	0.0008093	0.0001087	8.06e-05	0.000206	0.001159	0.0004834	0.0007512	0.000508	0.001009	0.000383	0.000261	0.0004807	0.00035	0.0005423	0.000301	0.0002888	0.003136	0.0003193	0.0002891	0.0003669	0.0008646	0.002347	0.0005794	0.0005045	0.0009138	0.0001438	0.001097	0.0003749	0.001873	0.0001762	0.0001687
Bacteroides.sp.D2	0.0007112	0.0001609	0.0008252	0.0002118	2.13e-05	0.0003622	0.0003271	0.0003225	0.0008312	0.0007564	0.0004687	3.28e-05	0.0003306	0.0007703	0.0003731	0.0001429	0.0002125	0.0003889	0.004659	0.0001608	0.001147	0.0001906	0.001566	0.0008994	0.0006669	0.0001654	0.000445	0.0001293	0.002142	0.003025	0.005363	9.77e-05	0.0001778
Bacteroides.sp.D20	0.001691	0.006495	0.02969	0.00207	0.002442	0.003248	0.0114	0.008904	0.02446	0.000603	0.001683	0.0007561	0.009085	0.003138	0.002819	0.001665	0.002092	0.006817	0.03535	0.004853	0.0001151	0.007166	0.01286	0.02188	0.002872	0.00893	0.04004	0.003135	0.02117	0.03064	0.01339	0.0013	0.003892
Bacteroides.sp.D22	0.0002991	0.002905	0.0004641	0.0001239	9.5e-05	0.000278	0.001595	0.0007406	0.001252	0.0006258	0.00137	0.0003399	0.0003113	0.0008056	0.00131	0.0006751	0.0003019	0.000322	0.004822	0.0004077	0.0005418	0.000123	0.00134	0.00479	0.001241	0.0002151	0.001221	0.0002483	0.0009909	0.00041	0.002989	0.0005269	0.0002553
Bacteroides.sp.HPS0048	2.03e-05	8.43e-05	0.002264	3.42e-05	4.91e-05	2.48e-05	0.0001198	4.14e-05	0.0002589	4.41e-05	5.25e-05	1.21e-05	8.68e-05	0.000101	7.25e-05	2.7e-05	0.0002564	0.0001392	0.000227	0.001104	9.74e-06	0.0001143	0.0002761	0.0002756	5.29e-05	5.3e-05	0.0001604	2.28e-05	0.0003307	0.0002857	0.0001048	8.71e-05	2.37e-05
Bacteroides.stercoris	0.0012584	0.02379	0.002321	0.006955	0.0006958	0.003928	0.03787	0.1116	0.03484	0.0011654	0.0007429	0.00314	0.003084	0.001159	0.0067	0.003164	0.009803	0.0005991	0.001238	0.005421	0.06375	0.05205	0.04096	0.001985	0.018223	0.0008857	0.04462	0.002361	0.03632	0.004377	0.15433	0.009022	0.01583
Bacteroides.thetaiotaomicron	0.003532	0.000486	0.01258	0.001105	6.51e-05	0.001493	0.0005233	0.002602	0.001614	0.0003567	0.00382	0.0003477	0.001182	0.0007518	0.0004696	0.001157	0.0007549	0.001399	0.004733	0.003956	0.002811	0.000989	0.00211	0.00168	0.02092	0.0001464	0.004181	0.001204	0.004589	0.0003615	0.005189	0.0005713	0.0007632
Bacteroides.uniformis	0.007799	0.01653	0.06961	0.004179	0.00531	0.009643	0.024511	0.01836	0.04904	0.00186	0.004664	0.002821	0.020352	0.009901	0.008364	0.003205	0.017775	0.01972	0.08297	0.010271	0.0005973	0.023295	0.02879	0.04877	0.01846	0.02461	0.09749	0.011074	0.04405	0.06961	0.03874	0.0034423	0.013875
Bacteroides.vulgatus	0.035114	0.04775	0.009205	0.02187	0.01685	0.0029691	0.053616	0.06119	0.09562	0.017901	0.028335	0.009729	0.01565	0.047495	0.02094	0.050672	0.033082	0.04752	0.00825	0.02342	0.07416	0.004659	0.09573	0.1095	0.03805	0.02888	0.05253	0.02786	0.008737	0.04645	0.13201	0.02659	0.02573
Bacteroides.xylanisolvens	0.001413	0.0044302	0.0022685	0.00038802	0.0003523	0.0012054	0.005478	0.003106	0.0034951	0.0024234	0.0049958	0.0008275	0.0011982	0.002549	0.0019313	0.00447	0.001449	0.001302	0.01981	0.001297	0.002172	0.0007053	0.004498	0.01558	0.003063	0.001407	0.004163	0.0008291	0.00433	0.001904	0.010422	0.0009729	0.0013993
Bacteroidetes.bacterium.oral.taxon.272	1.71e-05	7.21e-05	0	1.23e-05	0	0	4.47e-05	0	0	2.01e-05	1.28e-05	9.12e-06	1.64e-05	3.83e-05	0	0	1.65e-05	0.0001208	4.12e-05	0	0	2.59e-05	1.24e-05	0	0.0003553	9.93e-06	1.27e-05	0	1.64e-05	0	7.07e-05	1.31e-05	1.67e-05
Bacteroidetes.oral.taxon.274	0	5.88e-06	0	0	0	0	0	0	0	0	1.59e-05	0	0	0	0	0	0	0	0	0	0	0	0	0	0	0	0	0	0	0	0	0	0
Balneola.vulgaris	0	0	0	0	0	0	0	0	0	0	0	0	0	0	0	7.94e-06	0	0	0	0	0	0	0	0	0	0	0	0	0	0	0	0	1.06e-05
Barnesiella.intestinihominis	0.00149	0.006858	0.0008078	0.0001482	0.003052	6.67e-05	0.03026	0.01046	0.0003022	5.54e-05	0.004407	0.004381	0.0006586	0.01997	0.001592	0.001563	0.01674	0.04715	0.0001972	0.006449	0.008323	0.0007511	0.001291	0.0004809	0.03996	0.0009195	0.001524	0.003182	0.0009985	0.03611	0.0009133	0.01189	0.003852
Bartonella.quintana	0	0	0	1.81e-05	0	0	0	0	0	0	0	0	0	0	0	0	0	0	0	0	0	0	0	0	0	0	0	0	0	0	0	0	0
Bibersteinia.trehalosi	0	0	0	0	0	0	1.51e-05	0	0	0	0	0	0	0	0	0	0	9.76e-06	0	0	0	0	0	0	0	0	0	0	0	0	0	0	0
Bifidobacterium.adolescentis	0.0006118	0.002204	0	0.02494	0.04749	0.00301	0.02783	0.000179	0.01469	0.0005328	0.06954	0.005429	0.003782	0.04751	0.0413	0.0006323	0.00736	0.0008173	0	0.001827	1.83e-05	0.006404	0.008585	0	0.0005433	0.002036	1.92e-05	0.002766	0.006121	0.0033	0.001529	0.0023349	0.01065
Bifidobacterium.angulatum	7.47e-06	1.1e-05	0	0.0004498	0.0002421	3.23e-05	0.000209	3.65e-05	8.39e-05	0	0.0004283	2.96e-05	0.0009516	0.0002169	0.0002669	8.73e-06	0.0001074	2.5e-05	0	0	0	4.65e-05	6.13e-05	0	0.000161	1.71e-05	0	1.54e-05	4.06e-05	2.03e-05	1.35e-05	1.59e-05	6.78e-05
Bifidobacterium.animalis	1.29e-05	6.13e-05	3.46e-05	6.97e-05	0.0001354	0.0002208	2.74e-05	3.44e-05	0.0001119	0	8.67e-05	0	0.000129	0.0025042	0.0001588	3.88e-05	0.0001634	0.00142925	4.29e-05	0.001146	6.53e-05	0.0001771	8.22e-05	0.0007898	0.0002056	3.94e-05	0	0	0	0	0	2.83e-05	0
Bifidobacterium.asteroides	0	0	0	0	0	0	0	0	0	0	0	0	0	0	0	0	0	0	0	0	0	1.78e-05	0	0	0	0	0	0	0	0	0	0	0
Bifidobacterium.bifidum	0.0002231	0.0001406	0.0002605	0.003564	0.00064397	0.0002973	0.000224246	0.0005237	0.000342824	8.51e-05	0.00094223	5.03e-05	0.0003648	0.0004143	0.00062082	9.48e-05	0.000276	0.0001606	0.0002613	9.96e-05	0.0001262	0.0003851	0.0002638	7.1e-05	0.0003089	2.61e-05	4.24e-05	4.5e-05	5.02e-05	7.63e-05	0.0020591	0.0012703	0.000108
Bifidobacterium.breve	2.15e-05	5.42e-05	3.53e-05	0.00046775	0.0002247	3.69e-05	0.0002778	0.000114423	7.43e-05	4e-05	0.00079722	0.0001932	4.6e-05	0.0006923	0.0004712	7.05e-05	4.59e-05	0.000141304	2.09e-05	6.72e-05	0.0001806	4.33e-05	3.43e-05	0	0.0002512	5.94e-05	2.43e-05	3.48e-05	3.77e-05	4.48e-05	0.0001032	9.18e-05	0.0001035
Bifidobacterium.catenulatum	2.19e-05	0.0001248	6.24e-05	0.01192	0.0008424	5.78e-05	0.01192	0.001492	0.0002729	1.6e-05	0.001927	0.0001415	0.0001788	0.001036	0.0008459	2.19e-05	0.001327	0.000739	0	0.0002951	7.16e-05	0.0001527	0.0001497	0	0.002129	0.0002204	0	6.29e-05	0.0001128	8.47e-05	3.53e-05	5.22e-05	0.0002128
Bifidobacterium.dentium	9.19e-06	0.0001715	0.0001094	0.00031744	9.3e-05	0	8.08e-05	4.81e-05	3.28e-05	0	0.0001171	1.02e-05	1.21e-05	5.19e-05	4.52e-05	4.92e-05	2.8e-05	1.3e-05	0	0	0	3.76e-05	0	0	3.48e-05	0	0	0	1.93e-05	1.12e-05	3.1e-05	7.91e-06	1.01e-05
Bifidobacterium.longum	0.0002462	0.00070724	0.0004075	0.003215	0.001141	0.00077352	0.006573	0.0062132	0.003167	8.44e-05	0.008426	0.00533727	0.0006396	0.001094	0.00248516	0.00108802	0.000567	0.004841	9.82e-05	0.00166101	0.008206	0.0006524	0.0003557	0.0001644	0.001674	0.00338845	0.0001836	0.000361	0.00174802	0.0001567	0.006077	0.00241	0.0003013
Bifidobacterium.magnum	0	1.19e-05	0	1.58e-05	2.66e-05	9.13e-06	0	7.59e-06	0	0	1.8e-05	0	0	0	0	0	0	0	0	0	0	0	0	0	0	0	0	0	0	0	0	0	0
Bifidobacterium.minimum	0	3.02e-05	0	0.0002434	2.65e-05	0	9.56e-05	0	0.00016	0	8.73e-05	3.3e-05	1.62e-05	4.23e-05	0.000564	0	0	0	0	0	0	0	0	0	0	0	0	3.09e-05	7.3e-05	0	0	0	0.0001149
Bifidobacterium.pseudocatenulatum	5.35e-05	0.0001197	8.3e-05	0.05935	0.001095	8.41e-05	0.001564	0.009594	0.0003463	1.68e-05	0.002251	7.62e-05	0.0001946	0.0008778	0.0007827	0.0001144	0.0001869	0.006064	3.74e-05	0.0009866	1.96e-05	0.0001439	0.0001254	1.34e-05	0.02442	0.0002194	2.06e-05	3.76e-05	7.38e-05	7.19e-05	2.73e-05	9e-05	0.0001313
Bifidobacterium.sp.12.1.47BFAA	9.47e-06	4.2e-05	6.41e-06	0.0001742	6.88e-05	1.25e-05	0.000464	0.0004429	0.0002106	0	0.0005916	0.0003766	2.89e-05	9.34e-05	0.0002088	7.36e-05	0	0.0003476	0	8.11e-05	0.0006071	0	2.01e-05	0	7.67e-05	0.000233	0	2.55e-05	0.0001159	0	0.0004616	0.0001557	2.71e-05
Bifidobacterium.subtile	0	6.84e-06	0	7.21e-05	7.78e-05	5.54e-06	2.4e-05	0	1.65e-05	0	0	0	0	2.69e-05	3.54e-05	0	0	0	0	4.69e-05	0	0	0	0	0	0	0	0	0	0	0	0	0
Bifidobacterium.thermacidophilum	0	0	9.57e-06	7.6e-05	0.0001345	1.02e-05	7.36e-05	0	3.93e-05	0	0.0002487	2.66e-05	0	0.0001098	0.0001589	0	1.9e-05	0	0	0	0	1.66e-05	2.42e-05	0	0	0	0	0	2.1e-05	0	0	1.33e-05	2.86e-05
Bifidobacterium.thermophilum	0	2.18e-05	9.69e-06	4.59e-05	4.13e-05	0.0001679	5.73e-05	0	1.83e-05	0	3.02e-05	0	1.28e-05	1.47e-05	5.65e-05	1.82e-05	1.69e-05	2.63e-05	0	4.96e-05	1.98e-05	2.13e-05	4.11e-05	0	2.15e-05	1.7e-05	0	0	1.12e-05	9.78e-06	0	4.37e-05	1.88e-05
Bilophila.sp.4.1.30	0.0002011	4.59e-05	0.0003775	9.48e-05	1.4e-05	0.000164	0.0007918	5.98e-05	0	4.62e-05	7.67e-05	7.71e-05	4.48e-05	9.47e-05	0.0002727	0.0005885	0.0003035	8.9e-06	0.000168	0.0008719	0.0001992	1.04e-05	0.0006017	0.000792	0.0005304	0.002054	0.001057	0.0006091	0.0003095	4.69e-05	0	0.001533	0.0005274
Bilophila.wadsworthia	0.0009946	0.0002627	0.001306	0.0001569	5.39e-05	3.5e-05	0.0008708	0.0003075	0	2.04e-05	0.000428	0.0004157	0.0001122	0.0005333	8.68e-05	0.000154	0.001149	4.99e-05	0.0008831	0.0008037	0.0008809	7.2e-06	0.003198	0.003875	0.002702	0.0006701	0.00581	0.0005676	0.0001917	0.0002314	0	0.0005644	0.0005107
Blautia.hansenii	0.0002238	0.0003103	0.000813	0.0004515	0.000564	0.0003502	0.0001482	0.0008597	0.0003639	0.0003736	0.0004296	0.0001867	0.0005376	0.0002285	0.0004064	0.0002816	0.0003812	0.0004743	0.000331	0.0002924	0.0005309	0.0007022	0.0001762	0.0001708	0.0004015	0.0001591	0.0002458	0.0001236	0.000296	0.0002362	0.00025	0.0001235	0.0001795
Blautia.hydrogenotrophica	0.0001302	0.000241	0.0001964	0.0001292	0.0003436	0.0001816	0.0001956	0.0001778	0.0001688	0.0001254	0.0001466	0.0001972	0.0002277	8.68e-05	0.0002634	0.0002836	0.0001488	0.0002132	0.0001054	0.000592	0.0001823	0.0007111	0.0002319	0.0001434	8.56e-05	0.0003398	0.0007462	7.97e-05	4.39e-05	0.0004248	0.0001104	9.25e-05	7.86e-05
Blautia.producta	3.93e-05	5.08e-05	0.0001357	8.89e-05	0.0001757	0.0001276	0.0001054	0.0001076	0.0002163	0.0001265	9.39e-05	0.0001443	0.0001459	7.94e-05	9.33e-05	0.0001059	0.0001093	0.0001661	0.000184	9.19e-05	0.000132	7.89e-05	9.26e-05	6.87e-05	8.27e-05	0.0001028	0.0001413	2.5e-05	7.21e-05	6.72e-05	3.62e-05	3.71e-05	5.8e-05
Blautia.sp.KLE.1732	0.001099	0.002149	0.004874	0.00135	0.001695	0.001678	0.002939	0.001822	0.003104	0.001588	0.002462	0.006124	0.004145	0.001938	0.002418	0.002941	0.002591	0.002866	0.001012	0.001496	0.006435	0.003206	0.001221	0.003923	0.001087	0.00447	0.001721	0.0007205	0.001807	0.002053	0.001072	0.001287	0.0017
Blautia.wexlerae	0.001155	0.0007519	0.007509	0.0009794	0.002753	0.001895	0.001494	0.00183	0.00513	0.004364	0.008715	0.006505	0.004777	0.002195	0.002735	0.004518	0.006669	0.0086	0.003679	0.001262	0.005144	0.002092	0.002728	0.003676	0.001461	0.004088	0.001907	0.0009035	0.001925	0.0009218	0.002034	0.0009998	0.002242
Bordetella.petrii	0	0	0	0	0	5.42e-06	0	0	0	0	0	0	0	0	0	0	0	0	0	0	0	0	0	0	0	0	0	0	0	0	0	0	0
Bordetella.sp.FB.8	0	0	0	0	0	0	0	0	0	0	0	0	0	0	0	0	0	0	0	0	0	0	0	0	0	0	0	0	0	0	0	0	0
Brachymonas.chironomi	0	0	0	0	0	0	0	0	0	0	0	0	0	0	0	0	0	0	5.28e-06	0	0	0	0	0	0	0	0	0	0	0	0	0	0
Brachyspira.hampsonii	0	0	0	0	4.66e-05	0	0	0	2.33e-05	0	0	0	0	0	0	0	0	7.16e-05	0	0	0	0	0	0	0	0	0	0	0	0	0	0	0
Brachyspira.hyodysenteriae	0	0	0	0	3.56e-05	0	0	0	1.79e-05	0	0	0	0	0	0	0	0	7.88e-05	0	0	0	0	0	0	0	0	0	0	0	0	0	0	0
Brachyspira.innocens	0	0	0	0	2.19e-05	0	0	0	1.41e-05	0	0	0	0	0	0	0	0	4.54e-05	0	0	0	0	0	0	0	0	0	0	0	0	0	0	0
Brachyspira.intermedia	0	0	0	0	2.83e-05	0	0	0	1.28e-05	0	0	0	0	0	0	0	0	4.25e-05	0	0	0	0	0	0	0	0	0	0	0	0	0	0	0
Brachyspira.murdochii	0	0	0	0	2.01e-05	0	0	0	1.32e-05	0	0	0	0	0	0	0	0	5.39e-05	0	0	0	0	0	0	0	0	0	0	0	0	0	0	0
Brachyspira.pilosicoli	0	8.73e-06	3.78e-05	0	0.0001416	1.18e-05	1.38e-05	1.94e-05	8.01e-05	1.43e-05	2.05e-05	0	4.79e-05	8.97e-05	1.52e-05	0	0.0001395	0.0003367	1.2e-05	0	0	2.51e-05	0	0	0	0	0	2.12e-05	0	0	1.21e-05	0	0
Brevundimonas.sp.BAL3	0	0	0	0	0	0	0	3.29e-06	0	0	0	0	0	0	0	0	0	0	0	0	0	0	0	0	0	0	0	0	0	0	0	0	0
Bulleidia.extructa	3.12e-05	0	0	5.81e-05	0	0	0	0	0	0	0	0	0	0	0	0	0	0	0	0	0	0	0	0	0	0	0	0	0	5.7e-05	0	0	2.07e-05
Burkholderiales.bacterium.1.1.47	0.0001516	0.001631	0.000342	6.49e-05	0.0002861	0.0009977	0.0001293	0.0004542	0	0.0001022	0.000235	0.002756	0.0002473	0.0007197	0.0001532	7.72e-05	0.0002251	0.001045	0.001128	0.001171	4.96e-05	0.0002892	7.72e-06	0.008132	0.0002771	0.0001013	0.0003829	8.12e-05	0.00012	0.0003522	5.13e-05	9.42e-05	4.94e-05
butyrate.producing.bacterium.SM4/1	0.0004092	0.0009736	0.0005937	0.0007942	0.0008483	0.000838	0.0005165	0.001067	0.0005049	0.0002483	0.0004335	0.000253	0.0004499	0.0003791	0.0003312	0.000481	0.0007005	0.0007588	0.0002707	0.0009787	0.0005412	0.001367	0.0007253	0.0004064	0.0006959	0.0006282	0.000615	0.0003125	0.0005367	0.0006542	0.0002573	0.0003793	0.0002945
butyrate.producing.bacterium.SS3/4	0.01215	0.002853	0.008952	0.00446	0.01364	0.00749	0.004168	0.01185	0.002597	0.005282	0.006741	0.003046	0.01124	0.004164	0.004719	0.008029	0.009264	0.006049	0.008484	0.003044	0.008715	0.005193	0.002842	0.006118	0.00402	0.004333	0.001702	0.00434	0.006827	0.01906	0.002603	0.003415	0.004739
butyrate.producing.bacterium.SSC/2	0.0002132	0.0002762	0.001282	0.0008485	0.0007437	0.000504	0.0006333	0.0008606	0.0034	0.0009104	0.002835	0.00491	0.002391	0.002426	0.00461	0.0004831	0.002838	0.01445	0.001094	0.0006047	0.002333	0.0005262	0.0006731	0.000856	0.0003861	0.0006398	0.0005041	0.0003025	0.0008693	0.000657	0.001823	0.0003248	0.0005245
Butyricicoccus.pullicaecorum	0.0001817	0.0006784	0.0004856	0.0005318	0.0008063	0.0008467	0.0002599	0.0004783	0.0002778	0.0001209	0.0003973	0.0001899	0.0002115	0.0001991	0.000325	0.0002163	0.0001966	0.000351	0.0001276	0.0008553	0.0003657	0.000619	0.0009419	0.0001603	0.0003328	0.0004024	0.0003058	0.0002117	8.66e-05	0.000464	8.15e-05	0.0002451	0.0002386
Butyricimonas.synergistica	0.0001407	0.000103	0.0001541	4.15e-06	0.0001736	0.0004052	0.0001497	2.1e-05	4.45e-06	2.59e-05	0.000575	6.43e-05	0.0001758	8.13e-06	6.38e-05	0.0001445	0.0001842	4.75e-05	0.0002618	0.0005015	9.7e-06	0	9.37e-05	7.1e-05	0.0002243	4.69e-05	0.0002055	6.5e-06	7.71e-05	3.96e-05	5.32e-06	5.94e-05	7.19e-05
Butyrivibrio.crossotus	0.0005492	0.001653	0.002953	0.0009942	0.008614	0.001304	0.0006426	0.0007465	0.000727	0.0006902	0.002855	0.0006595	0.003553	0.001026	0.0009787	0.002202	0.002976	0.001288	0.0007278	0.0005572	0.001224	0.001229	0.0005228	0.0003559	0.001025	0.000997	0.0004865	0.001036	0.0007671	0.001405	0.0001066	0.0005748	0.001183
Butyrivibrio.fibrisolvens	5.46e-05	3.6e-05	9.5e-05	5.1e-05	9.07e-05	5.7e-05	2.4e-05	5.22e-05	4.42e-05	3.51e-05	8.95e-05	3.72e-05	0.00015133	5.04e-05	8.15e-05	7.78e-05	0.0001266	6.58e-05	4.79e-05	0	6.39e-05	2.56e-05	2.38e-05	2.24e-05	4.4e-05	2.7e-05	2.48e-05	2e-05	3.51e-05	4.82e-05	1.32e-05	3.13e-05	4.66e-05
Butyrivibrio.hungatei	1.06e-05	1.9e-05	2.3e-05	8.84e-06	1.72e-05	7.41e-06	0	1.16e-05	7.46e-06	9.16e-06	1.26e-05	1.39e-05	2.3e-05	1.43e-05	1.3e-05	2.49e-05	1.83e-05	1.17e-05	9.86e-06	0	1.23e-05	0	0	7.72e-06	1.01e-05	9.46e-06	5.89e-06	0	5.85e-06	5.7e-06	0	1.05e-05	5.33e-06
Butyrivibrio.proteoclasticus	1.17e-05	5.6e-06	2.28e-05	1.95e-05	2.33e-05	1.78e-05	4.84e-06	7.91e-06	9.06e-06	1.61e-05	9.26e-06	5.99e-06	0.0001186	1.72e-05	1.13e-05	5.4e-05	2.45e-05	1.43e-05	8.41e-06	1.42e-05	1.18e-05	0	0	6.83e-06	0	4.63e-06	6.5e-06	5.39e-06	3.81e-06	1.26e-05	0	9.31e-06	1.14e-05
Butyrivibrio.sp.AC2005	0	0	7.91e-06	2.33e-06	4.41e-06	5.17e-06	0	8.6e-06	2.72e-06	0	5.39e-06	4.61e-06	6.04e-06	2.85e-06	0	7.2e-06	1.04e-05	2.64e-06	2.87e-06	0	4.92e-06	0	0	0	0	0	3.83e-06	0	0	3.2e-06	0	2.48e-06	0
Butyrivibrio.sp.AD3002	0	0	2.14e-05	6.66e-06	0	1.84e-05	7.68e-06	8.08e-06	0	5.51e-06	0	0	1.09e-05	1.15e-05	0	1.1e-05	1.63e-05	7.68e-06	4.55e-06	0	0	0	0	0	0	3.84e-06	0	5.25e-06	0	0	0	6.15e-06	0
Butyrivibrio.sp.AE2015	1.2e-05	8.6e-06	2.85e-05	1.22e-05	2.33e-05	2.11e-05	5.74e-06	9.63e-06	1.35e-05	7.36e-06	1.84e-05	1.17e-05	2.77e-05	1.16e-05	1.72e-05	2.09e-05	4.46e-05	1.63e-05	1.28e-05	0	7.47e-06	0	0	4.9e-06	1.58e-05	0	0	0	9.38e-06	1e-05	0	8.32e-06	1.26e-05
Butyrivibrio.sp.AE3006	0	3.79e-06	1.43e-05	4.01e-06	7.14e-06	1.03e-05	0	0	4.68e-06	4.57e-06	0	0	8.62e-06	8.13e-06	0	1.17e-05	2.23e-05	0	4.12e-06	0	0	0	0	0	0	0	0	0	0	5e-06	0	4.49e-06	0
Butyrivibrio.sp.AE3009	9.62e-06	7.37e-06	1.67e-05	9.49e-06	1.56e-05	1.72e-05	7.99e-06	1.62e-05	1.28e-05	8.64e-06	9.67e-06	1.59e-05	1.7e-05	1.09e-05	1.4e-05	3.1e-05	2.86e-05	6.32e-06	1.49e-05	0	9.54e-06	0	7.45e-06	0	0	4.09e-06	0	5.16e-06	7.95e-06	1.08e-05	0	6.74e-06	1.04e-05
Butyrivibrio.sp.FC2001	3.87e-06	4.16e-06	1.23e-05	2.76e-06	6.69e-06	6.71e-06	4.44e-06	2.75e-06	5.23e-06	3.48e-06	6.7e-06	3.99e-06	6.38e-06	4.1e-06	3.71e-06	1.3e-05	1.02e-05	4.8e-06	5.33e-06	0	5.92e-06	0	0	0	6.44e-06	3.64e-06	0	3.61e-06	3.74e-06	0	0	2.72e-06	4.35e-06
Butyrivibrio.sp.FCS006	0	0	5.21e-06	0	5.5e-06	4.07e-06	0	2.95e-06	4.49e-06	0	0	0	1.07e-05	3.34e-06	0	7.39e-06	7.76e-06	3.62e-06	0	0	0	0	0	0	0	0	0	0	0	0	0	3.27e-06	3.22e-06
Butyrivibrio.sp.LC3010	9.19e-06	4.33e-06	1.17e-05	6.84e-06	1.22e-05	1.61e-05	0	5.81e-06	7.21e-06	4.32e-06	6.5e-06	9.56e-06	1.11e-05	9.34e-06	9e-06	1.76e-05	2.06e-05	6.12e-06	5.96e-06	0	4.78e-06	0	0	0	0	0	0	0	4.52e-06	5.65e-06	0	5.45e-06	6.54e-06
Butyrivibrio.sp.MB2005	0	0	1.24e-05	4.92e-06	9.83e-06	6.86e-06	0	0	3.82e-06	4.85e-06	5.96e-06	0	8.89e-06	3.63e-06	5.74e-06	5.42e-06	8.09e-06	4.2e-06	0	0	3.46e-06	0	0	0	0	0	5.6e-06	0	0	4.31e-06	0	0	0
Butyrivibrio.sp.MC2013	0	6.16e-06	2.09e-05	8.46e-06	2.06e-05	3.67e-05	0	8.36e-06	1.17e-05	8.1e-06	8.11e-06	7.26e-06	3.12e-05	1.91e-05	6.78e-06	2.81e-05	3.11e-05	1.1e-05	9.51e-06	0	1.47e-05	8.94e-06	0	7.5e-06	9e-06	5.62e-06	0	5.5e-06	0	1.17e-05	0	1.14e-05	0
Butyrivibrio.sp.NC2007	0	0	1.32e-05	3.85e-06	8.86e-06	8.12e-06	0	6e-06	5.49e-06	0	0	8.37e-06	1.09e-05	0	7.72e-06	1.15e-05	1.13e-05	6.25e-06	7.06e-06	0	0	0	0	0	0	0	0	0	6.22e-06	0	0	0	1.07e-05
Butyrivibrio.sp.NC3005	5.88e-05	1.15e-05	4.38e-05	1.59e-05	4.48e-05	6.85e-05	6.11e-06	1.13e-05	8.75e-06	3.16e-05	1.96e-05	1.44e-05	4.62e-05	9.09e-05	3.69e-05	1.86e-05	8.08e-05	2.63e-05	1.46e-05	0	2.75e-05	1.81e-05	6.53e-06	1.12e-05	1.92e-05	1.44e-05	1.7e-05	1.31e-05	1.49e-05	1.06e-05	0	2.33e-05	2.29e-05
Butyrivibrio.sp.VCB2001	4.4e-06	0	1.4e-05	4.41e-06	1.2e-05	8.93e-06	5.85e-06	4.72e-06	0	5.91e-06	0	7.27e-06	1.03e-05	6.93e-06	1.05e-05	8.58e-06	1.62e-05	6.3e-06	9.05e-06	0	5.2e-06	0	0	0	0	0	0	0	0	0	0	5.9e-06	4.93e-06
Butyrivibrio.sp.VCB2006	5.92e-06	0	1.32e-05	7.9e-06	1.36e-05	1.22e-05	0	5.17e-06	4.71e-06	0	8.85e-06	0	1.53e-05	6.88e-06	9.36e-06	1.71e-05	2.36e-05	5.34e-06	7.68e-06	0	6.25e-06	0	0	0	0	0	0	5.12e-06	0	8.1e-06	0	7.02e-06	6.92e-06
Butyrivibrio.sp.VCD2006	6.47e-06	6.16e-06	1.76e-05	6.3e-06	9.96e-06	8.76e-06	4.38e-06	6.12e-06	7.36e-06	0	7.43e-06	4.63e-06	1.23e-05	7.21e-06	9.55e-06	6.87e-06	1.5e-05	8.23e-06	5.29e-06	0	5.98e-06	0	0	4.34e-06	0	4.29e-06	5.6e-06	0	4.54e-06	3.99e-06	0	7.6e-06	4.26e-06
Butyrivibrio.sp.WCD2001	6.43e-06	7.64e-06	1.37e-05	5.76e-06	1.57e-05	1.74e-05	0	2.08e-05	1.34e-05	1.05e-05	0	5.84e-06	1.38e-05	1.69e-05	7.2e-06	2.62e-05	3.9e-05	7.18e-06	6.52e-06	0	8.57e-06	8.72e-06	1.34e-05	1.78e-05	0	1.16e-05	9.15e-06	7.34e-06	1.63e-05	5.38e-06	0	1.37e-05	4.7e-06
Butyrivibrio.sp.WCD3002	4.17e-06	0	1.68e-05	9.02e-06	1.22e-05	1.56e-05	4.44e-06	7.34e-06	6.03e-06	4.78e-06	7.17e-06	4.29e-06	1.13e-05	9.41e-06	5.77e-06	1.16e-05	2.4e-05	5.74e-06	4.47e-06	0	0	0	0	0	0	0	8.6e-06	0	3.67e-06	6.66e-06	0	8.72e-06	0
Butyrivibrio.sp.XBB1001	5.75e-06	8.05e-06	2.18e-05	9.33e-06	1.33e-05	1.47e-05	8.1e-06	6.93e-06	6.21e-06	7.51e-06	9.01e-06	5.67e-06	2.49e-05	1.35e-05	1.24e-05	1.36e-05	2.99e-05	8.69e-06	5.83e-06	0	7.93e-06	0	0	0	0	0	0	5.12e-06	7.25e-06	1.18e-05	0	9.24e-06	1.46e-05
Butyrivibrio.sp.XPD2002	8.4e-06	4.71e-06	1.83e-05	3.36e-06	1.14e-05	5.33e-06	4.59e-06	1.27e-05	5.66e-06	5.77e-06	1.13e-05	7.58e-06	9.74e-06	1.08e-05	7.75e-06	3.51e-05	2.35e-05	9.16e-06	0	0	1.27e-05	0	0	1.36e-05	0	1.01e-05	0	4.54e-06	1.31e-05	0	0	5.2e-06	0
Butyrivibrio.sp.XPD2006	0	0	1.68e-05	4.76e-06	1.2e-05	1.54e-05	5.48e-06	7.61e-06	8.74e-06	0	0	7.2e-06	1.62e-05	1.01e-05	0	1.71e-05	2.8e-05	7.05e-06	9.7e-06	0	6.63e-06	0	0	0	0	0	0	0	0	0	0	1.29e-05	4.89e-06
Caldimonas.manganoxidans	0	0	0	0	0	0	0	0	0	0	0	0	0	0	0	0	0	0	0	0	0	0	0	0	0	0	0	0	0	0	0	0	0
Caloramator.australicus	0	1.68e-05	1.83e-05	1.43e-05	2.61e-05	1.05e-05	0	7.36e-06	0	0	0	0	9.69e-06	0	0	0	1.99e-05	0	0	0	0	1.97e-05	0	0	2e-05	0	0	0	0	0	0	0	0
Caloramator.sp.ALD01	0	0	1.24e-05	0	0	0	0	0	0	0	0	0	0	0	0	0	0	0	0	0	0	1.69e-05	0	0	1.62e-05	0	0	0	0	0	0	0	0
Calyptogena.okutanii.thioautotrophic.gill.symbiont	0	0	0	0	0	0	0	0	0	0	4.11e-05	0	0	0	0	0	0	0	0	0	0	0	0	0	0	0	0	0	0	0	0	0	0
Campylobacter.coli	0.0001283	0.0007489	0.0003823	0.0002417	0.0005227	0.0006438	0.0001059	0.0008333	0.0002272	0.0001106	0.0002423	0.0001288	0.0003335	0.0001827	0.0001219	0.0002564	0.0002873	0.0002163	0.0001109	0.0003471	0.000498	0.0003721	0.000165	0.0002625	0.0002327	0.0002415	0.000302	0.0001194	0.0001564	0.0002811	7.79e-05	0.000168	0.0001371
Campylobacter.concisus	0	0	0	0	0	0	0	0	0	4.27e-05	0	0	0	0	0	0	0	1.94e-05	0	0	0	0	0	0	0	0	0	0	1.6e-05	0	0	0	0
Campylobacter.hominis	1.63e-05	0	1.29e-05	0	0	0	0	9.78e-06	0	0	0	0	0	0	0	0	0	0	0	0	0	0	0	0	0	0	8.6e-05	0	1.32e-05	0	0	1.69e-05	0
Campylobacter.jejuni	0.0003077	0.0004605	0.000137	4.16e-05	8.83e-05	7.59e-05	0.000104	0.0005375	0.0003869	6.27e-05	0.0001026	0.0001219	0.0003515	0.0001628	9.26e-05	0.0002191	0.0002376	0.0001769	0.0001258	0.0002045	0.0004847	0.0001136	6.06e-05	0.0002353	0.000134	0.0001756	0.0001427	3.03e-05	0.0001622	5.09e-05	6.36e-05	4.06e-05	5.37e-05
Campylobacter.rectus	0	0	0	0.0001783	0	0	0	0	0	0	0	0	0	0	0	0	1.32e-05	0	0	0	0	0	0	0	0	0	0	0	0	9.06e-05	0	0	0
Campylobacter.sp.10.1.50	0	0	0	0	0	0	0	0	0	6.75e-06	0	0	0	0	0	0	0	7.16e-06	0	0	0	0	0	0	0	0	0	0	6.07e-06	0	0	0	0
Campylobacter.upsaliensis	0	0	0	0	0	0	0	0	0	0	0	0	0	0	0	0	0	0	0	0	0	0	0	0	0	0	0	0	0	0	0	0	0
Campylobacter.ureolyticus	0	0	0	0	0	0	0	0	0	0	0	0	0	0	0	0	0	0	0	0	0	0	7.6e-05	0	1.63e-05	0	0	0	0	0	0	0	9.29e-06
Candidatus.Alistipes.marseilloanorexicus	0.001601	0.007597	0.0003796	0.0001895	0.000153	3.92e-05	0.0002365	0.004192	0.0001389	0.000185	0.0001158	0.001214	0.01234	3.63e-05	3.44e-05	0.0001987	0.0001886	0.005118	8.1e-05	0.01287	0	0.001007	0.0001289	7.49e-05	0.01382	0.0002162	0.0002477	0.0004378	0.0003742	0.0001208	6.72e-05	0.001653	0.0007911
Candidatus.Arthromitus.sp.SFB.mouse	0	0	0	0	0	1.65e-05	0	0	0	0	0	0	0	0	0	0	0	0	0	0	0	0	0	0	0	0	0	0	0	0	0	0	0
Candidatus.Azobacteroides.pseudotrichonymphae	0	0	0	0	0	0	0	0	0	0	0	0	0	0	0	0	0	0	0	0	0	0	0	0	0	0	0	0	0	0	0	0	0
Candidatus.Methanomassiliicoccus.intestinalis	0	0	0	0	0	0	0	0	0	0	0	0	0	0	0	0	0	0	0	9.89e-05	0	0	0	0	0	0	0	0	0	0	0	0	0
Candidatus.Methanomethylophilus.alvus	0	0	0	0	0.0002762	0	0	0	0	0	0	0	0	0	0	0	0	0	0	0	0	0	0	0	0	0	0	0	0	0	0	0	0
Candidatus.Odyssella.thessalonicensis	0	0	0	0	1.17e-05	0	0	0	0	0	0	0	0	0	0	0	0	0	0	0	0	0	0	0	0	0	0	0	0	0	0	0	0
Candidatus.Phytoplasma.mali	0	0	0	0	7.15e-05	0	0	0	0	0	0	0	0	0	0	0	0	0	0	0	0	0	0	0	0	0	0	0	0	0	0	0	0
Candidatus.Poribacteria.sp.WGA.4C	3.4e-05	0	0	0	0	0	0	0	0	0	0	0	0	0	0	0	0	0	0	0	0	0	0	0	0	0	0	0	0	0	0	0	0
Candidatus.Prevotella.conceptionensis	0.0006554	1.96e-05	0	3.43e-06	6.65e-06	0	5.46e-05	0	0	3.19e-06	7.35e-05	0.0003301	6.78e-05	0	0	0.0001935	0	4.33e-06	0	0	0	0	0	3.95e-06	0	0	0	1.04e-05	0	9.31e-06	0	5.66e-06	3.61e-06
Candidatus.Puniceispirillum.marinum	0	0	0	0	0	0	0	0	0	0	0	0	0	0	0	0	0	0	0	0	0	0	0	0	0	0	0	0	0	0	0	0	0
Candidatus.Saccharimonas.aalborgensis	0	0	0	0	0	0	0	0	0	0	0	0	0	0	3.85e-05	0	0	0	0	0	0	0	0	0	0	0	0	0	0	0	0	0	0
Capnocytophaga.gingivalis	0	0	0	0	1.65e-05	0	0	0	0	0	2.32e-05	0	0	0	0	0	0	0	0	0	0	0	0	0	0	0	0	0	0	0	0	0	0
Capnocytophaga.sp.oral.taxon.332	3.59e-06	7.22e-06	0	0	0	0	3.86e-06	2.82e-06	0	0	0	0	0	0	0	0	0	0	0	0	0	0	0	0	0	0	0	0	0	0	0	0	0
Capnocytophaga.sp.oral.taxon.380	0	0	0	0	0	0	0	0	0	0	0	0	0	0	0	8.68e-06	0	0	0	0	0	0	0	0	0	0	0	0	0	0	0	0	0
Catenibacterium.mitsuokai	6.85e-05	9.27e-06	0.0001992	0.0002128	0.0002224	8.1e-05	7.97e-05	0.0003465	6.65e-05	0.01951	0.0008425	2.57e-05	0.0006162	0.0004141	0.0001434	0.009167	0.0001637	0.0003173	4.45e-05	0.00626	0.0001659	0.0001365	4.48e-05	8.44e-05	6.54e-05	0.0003305	0.0002436	0.002834	0.0001072	7.25e-05	9.69e-05	5.17e-05	0.005677
Catonella.morbi	1.7e-05	1.96e-05	4.66e-05	2.46e-05	4.27e-05	5.65e-05	6.32e-06	3.57e-05	4.23e-05	2.72e-05	3.24e-05	3.81e-05	3e-05	1.86e-05	3.86e-05	3.38e-05	4.21e-05	6.03e-05	2.56e-05	4.53e-05	2.29e-05	2.91e-05	2.13e-05	8.89e-06	3.19e-05	8.69e-06	1.34e-05	1.25e-05	6.3e-06	2.69e-05	1.6e-05	1.22e-05	1.39e-05
Caulobacter.segnis	0	0	0	0	0	4.44e-06	0	0	0	0	0	0	0	0	0	0	0	0	0	0	0	0	0	0	0	0	0	0	0	0	0	0	0
Caulobacter.vibrioides	0	0	0	0	0	0	0	0	0	0	0	0	0	0	0	0	0	0	0	0	0	0	0	0	0	0	0	0	0	0	0	0	0
Cecembia.lonarensis	0	0	0	7.96e-06	0	0	0	0	0	0	0	0	0	0	0	0	0	0	0	0	0	0	0	0	0	0	0	0	0	0	0	0	0
Cellulomonas.massiliensis	5.07e-06	0	0	0	4.93e-06	3.21e-06	0	0	0	0	0	0	0	0	0	0	0	0	0	0	0	0	0	0	0	0	0	0	0	7.01e-06	0	0	0
Cellulosilyticum.lentocellum	6.88e-06	5.38e-06	1.57e-05	7.67e-06	1.56e-05	5.32e-06	0	6.91e-06	0	0	9.81e-06	0	1.22e-05	5.94e-06	0	0	2.53e-05	1.32e-05	0	1.9e-05	0	1.31e-05	5.51e-06	0	1.15e-05	0	0	6.78e-06	0	6.26e-06	0	3.21e-06	2.26e-05
Centipeda.periodontii	3.96e-06	3.63e-06	0	0	0	6.21e-06	0	0	0	0	0	0	0	0	0	0	0	0	0	0	0	0	1.57e-05	0	0	0	0	0	0	7.25e-06	0	0	0
Chitinimonas.koreensis	0	2.27e-06	0	0	0	0	0	0	0	0	0	0	0	0	0	0	0	0	0	0	0	0	0	0	0	0	0	0	0	0	0	0	0
Chitiniphilus.shinanonensis	0	0	6.07e-06	3.7e-06	7.26e-06	1.1e-05	0	9.25e-06	0	0	0	0	2.99e-06	0	0	0	7.5e-06	0	0	0	0	8.17e-06	0	0	0	0	0	0	0	3.67e-06	0	0	0
Chryseobacterium.caeni	0	0	0	0	0	0	0	0	0	0	5.93e-06	0	0	0	0	0	0	0	0	0	0	0	0	0	0	0	0	0	0	0	0	0	0
Chthonomonas.calidirosea	0	0	0	0	0	0	0	0	0	0	0	0	0	0	0	0	0	5.91e-06	0	0	0	0	0	0	0	0	0	0	0	0	0	0	0
Citrobacter.freundii	0	7.22e-06	0.0005394	0	0	0	0	0	0	0	0	0	0	0	0	8.85e-06	0	0	0	0	0	0	2.69e-05	4.75e-06	0	0	0	0	0	0	0	0	0
Citrobacter.koseri	0	4.59e-06	0	0	0	0	0	0	0	0	0	0	0	0	0	0	0	0	0	0	0	0	6.26e-06	0	0	0	0	0	0	0	0	0	0
Citrobacter.rodentium	0	3.61e-06	0	0	0	0	0	0	0	0	0	0	0	0	0	0	0	0	0	0	0	0	0	0	0	0	0	0	0	0	0	0	0
Citrobacter.sp.30.2	0	0	3.29e-06	0	0	0	0	0	0	0	0	0	0	0	0	0	0	0	0	0	0	0	0	0	0	0	0	0	0	0	0	0	0
Citrobacter.youngae	0	0	2.41e-06	0	0	0	0	0	0	0	0	0	0	0	0	0	0	0	0	0	0	0	0	0	0	0	0	0	0	0	0	0	0
Clostridiaceae.bacterium.JC118	3.16e-05	8.27e-05	0.000137	3.2e-06	7.31e-06	2.41e-06	5.32e-05	5.71e-06	9.58e-06	0	0.0002565	4.32e-05	3.77e-06	0	6.53e-06	5.19e-05	0	2.53e-06	0	0.0009463	0.0001191	3.62e-05	0.0001103	0.0001094	5.93e-05	4.36e-06	3.79e-05	7.05e-06	1.01e-05	0	0	5e-05	3.71e-06
Clostridiales.bacterium.1.7.47FAA	5.8e-05	0.0001395	0.0001131	0.0001875	0.0002305	0.0002569	0.0002675	0.0001289	4.45e-05	6.15e-05	8.6e-05	6.3e-05	0.0001557	0.0001003	4.85e-05	0.0001315	0.0004314	0.000139	0.0001633	0.0004489	0.0001563	0.000471	0.0005503	0.0004141	0.0001616	0.0002934	8.85e-05	4.48e-05	8.72e-05	0.000231	0.0001482	3.09e-05	0.0001046
Clostridiales.genomosp.BVAB3	0.0001173	8.61e-05	0.000125	0.0002702	0.0001827	0.0001326	4.34e-05	9.06e-05	3.21e-05	3.49e-05	0.0001006	2.56e-05	6.71e-05	5.01e-05	1.66e-05	2.58e-05	4.39e-05	6.3e-05	1.18e-05	7.73e-05	4.07e-05	9.67e-05	0.0001866	1.88e-05	0.0001649	6.53e-05	8.35e-05	5.69e-05	2.34e-05	0.0001188	0	3.38e-05	5.93e-05
Clostridium.acetobutylicum	0	0	0	0	1.14e-05	0	0	5.27e-06	0	0	0	0	0	0	0	0	0	8.34e-06	0	1.93e-05	0	0	0	0	0	0	0	0	0	0	0	0	0
Clostridium.asparagiforme	0.0002256	0.0004003	0.0005111	0.0004084	0.000377	0.001042	0.0001952	0.0004528	0.0001291	9.54e-05	0.0002173	8.96e-05	0.0002057	0.0001305	0.0001074	0.0001362	0.0004153	0.0001422	0.0004797	0.0003122	0.0002421	0.001023	0.0001964	0.0003021	0.000576	0.0003613	0.0003171	9.17e-05	3.43e-05	0.0009184	3.56e-05	0.0001792	0.00012
Clostridium.autoethanogenum	0	0	8.11e-06	8.87e-06	0	0	0	4.55e-06	4.1e-06	0	0	0	0	1.58e-05	0	0	0	5.88e-06	0	0	0	0	0	0	0	0	0	0	0	0	0	0	0
Clostridium.beijerinckii	0	0	0	0	6.33e-06	0	0	0	0	0	0	0	0	6.32e-06	0	4.27e-06	6.65e-05	6.05e-06	0	0	3.37e-06	0	0	0	0	0	0	3.7e-06	0	0	0	0	0
Clostridium.bifermentans	0	0	0	5.88e-06	7.65e-05	0	0	5.19e-06	2.05e-05	0.00013494	9.14e-05	9.9e-05	3.33e-05	0.00017882	1.27e-05	3.8e-05	6.94e-05	7.56e-06	1.77e-05	0	1.92e-05	1.79e-05	0	0	1.41e-05	1.02e-05	2.03e-05	0	0	0	0	1.03e-05	0
Clostridium.bolteae	0.00042197	0.001097	0.00098891	0.00106145	0.001038	0.001347	0.001228	0.00149713	0.0005976	0.00030164	0.0005915	0.00046783	0.0007485	0.00037507	0.0003224	0.0007054	0.00098076	0.0006801	0.0007098	0.00117434	0.000767	0.0015825	0.001725	0.0009874	0.0006794	0.00086733	0.0009871	0.00037216	0.0004676	0.001076	0.0006986	0.0003522	0.0006732
Clostridium.botulinum	2.19e-05	4.44e-05	5.42e-05	2.33e-05	8.2e-05	2.18e-05	0	3.94e-05	3.49e-05	2.07e-05	3.16e-05	0	2.46e-05	6.16e-05	0	4.97e-05	0.000612	6.12e-05	0	0	1.48e-05	7.29e-05	2.79e-05	1.19e-05	8.95e-05	0	0	3.95e-05	0	0	0	2.07e-05	1.67e-05
Clostridium.butyricum	1.26e-05	2.77e-05	8.7e-05	6.58e-05	3.85e-05	2.87e-05	7.25e-06	2.69e-05	3.65e-05	4.01e-05	2.09e-05	2.23e-05	7.05e-05	6.18e-05	2.9e-05	6.07e-05	0.0003526	4.03e-05	3.09e-05	0	2.79e-05	4.86e-05	1.27e-05	1.19e-05	3.48e-05	1.44e-05	1.7e-05	2.03e-05	7.19e-06	9.23e-05	3.12e-05	2.58e-05	1.28e-05
Clostridium.cadaveris	0	0	0	0	0	0	0	0	4.47e-06	0	0	0	0	5.07e-06	0	0	6.56e-05	0	0	0	0	0	0	0	0	0	0	5.52e-06	8.78e-06	0	0	6.38e-06	0
Clostridium.carboxidivorans	0	0	4.31e-06	2.65e-06	0	0	0	3.34e-06	0	0	0	0	0	7.01e-06	0	0	1.17e-05	6.47e-06	0	0	0	8.95e-06	0	0	9.63e-06	0	0	0	0	0	0	0	0
Clostridium.celatum	2.78e-06	5.37e-06	8.99e-06	4.41e-06	2.73e-05	1.9e-05	3.92e-06	0	1.48e-05	4.48e-05	3.11e-05	3.94e-05	4.82e-05	6.28e-05	6.81e-06	0.0001968	0.0002411	0.0002398	6.69e-06	0	6.19e-05	1.64e-05	0	4.49e-05	1.54e-05	1.05e-05	5.69e-06	1.34e-05	0	0	0	1.32e-05	1.7e-05
Clostridium.cellulolyticum	0	8.74e-06	1.83e-05	5.82e-06	1.26e-05	7.7e-06	0	1.42e-05	0	5.6e-06	0	0	0	9.48e-06	0	0	0	7.35e-06	0	0	0	1.61e-05	7.89e-06	0	1.43e-05	0	0	0	0	0	0	0	0
Clostridium.cellulovorans	0	0	4.83e-06	5.1e-06	0	2.93e-06	0	2.74e-06	0	0	5.99e-06	0	0	5.94e-06	0	6.44e-06	1.84e-05	3.95e-06	0	0	0	0	0	0	0	0	0	0	0	0	0	0	0
Clostridium.citroniae	0.0001492	0.0001598	0.0002184	0.0002464	0.0001836	0.0001796	0.0001512	0.0002314	7.58e-05	5.26e-05	8.14e-05	7.99e-05	9.97e-05	6.1e-05	9.92e-05	0.0004586	0.0001458	0.0001123	0.0003002	0.0006261	0.0001764	0.0002703	0.0001283	0.000158	0.000144	0.0002387	0.0001296	6.86e-05	7.47e-05	0.0006649	0.0006336	5.06e-05	6.88e-05
Clostridium.clariflavum	8.68e-06	1.34e-05	2.76e-05	8.47e-06	2.41e-05	1.06e-05	7.27e-06	2.61e-05	1.08e-05	8.68e-06	1.01e-05	4.31e-06	8.24e-06	1.91e-05	0	8.37e-06	1.19e-05	1.08e-05	0	1.77e-05	0	1.81e-05	6.07e-06	0	2.24e-05	5.71e-06	6.86e-06	8.53e-06	0	7.14e-06	0	1.17e-05	0
Clostridium.clostridioforme	0.0009876	0.00165	0.00211702	0.00183035	0.003164	0.003025	0.001742	0.00254407	0.00114244	0.0006664	0.001348	0.0008788	0.001889	0.00121735	0.0009605	0.00203934	0.00201032	0.0019813	0.001053	0.0029443	0.00214515	0.003543	0.002313	0.00200318	0.001528	0.001586	0.00113925	0.0009672	0.00076512	0.00211227	0.0009282	0.00104524	0.0009715
Clostridium.colicanis	2.2e-06	8.19e-06	0	0	5.66e-06	3.45e-06	0	4.24e-06	3.55e-06	0	0	3.39e-06	0	1.2e-05	0	9.54e-06	0.0001344	1.1e-05	0	0	2.52e-06	5.19e-06	0	0	6.5e-06	0	0	6.16e-06	0	0	0	0	0
Clostridium.hathewayi	5.85e-05	0.0001368	0.0002141	0.00024881	0.00017923	0.00023504	0.000121	0.0001359	9.69e-05	6.35e-05	0.00015382	6.4e-05	0.0001124	5.13e-05	4.1e-05	8.08e-05	8.07e-05	6.85e-05	0.00025118	0.0035053	8.79e-05	0.00147218	0.0001677	9.73e-05	8.6e-05	0.0002719	0.0001403	5.78e-05	4.06e-05	0.0001563	7.52e-05	4.52e-05	5.78e-05
Clostridium.hiranonis	0	5.37e-06	4.71e-06	3.31e-06	1.14e-05	4.62e-06	0	4.4e-06	0	9.36e-06	1.16e-05	7.32e-06	5.67e-06	9.43e-06	0	8.38e-06	6.7e-06	0	0	0	0	7.67e-06	6.75e-06	9.01e-06	8.24e-06	0	5.19e-06	4.53e-06	0	0	0	0	4.97e-06
Clostridium.hylemonae	1.03e-05	8.39e-06	1.65e-05	1.14e-05	1.46e-05	1.31e-05	1.25e-05	7.06e-06	7.37e-06	6.92e-06	1.05e-05	1.49e-05	1.09e-05	1.79e-05	6.59e-06	8.49e-06	2.3e-05	1.36e-05	1.15e-05	1.03e-05	1.29e-05	9.14e-06	8.89e-06	3.5e-05	8.1e-06	1.14e-05	2.31e-05	1.04e-05	1e-05	1.18e-05	0	7.8e-06	7.07e-06
Clostridium.innocuum	4.09e-05	0.0001128	0.0001559	0.0001611	0.0003691	0.0001749	0.0002913	0.0001715	0.0001196	5.34e-05	0.00011	4.49e-05	9.35e-05	0.0001082	5.88e-05	6.95e-05	6.73e-05	7.48e-05	4.84e-05	0.0005447	6.23e-05	0.0003668	0.0001094	5.61e-05	0.0001516	0.0001035	9.06e-05	4.25e-05	6.75e-05	0.0001365	3.39e-05	5.63e-05	5.64e-05
Clostridium.kluyveri	0	6.73e-06	7.35e-06	0	0	0	0	7.12e-06	0	0	0	0	0	0	0	0	0	0	0	0	0	0	0	0	0	0	0	0	0	0	0	0	0
Clostridium.leptum	0.0003108	0.002616	0.0007352	0.001631	0.001218	0.001221	0.0007856	0.002609	0.0007166	0.0001543	0.000468	0.0009004	0.0004252	0.0005194	0.0002414	0.0003499	0.000249	0.0006387	0.0004132	0.001271	0.0003804	0.004271	0.0008929	0.0008024	0.0007931	0.0008712	0.0005177	0.0002966	0.0001362	0.0004055	5.74e-05	0.0004613	0.0001669
Clostridium.ljungdahlii	0	0	0	0	0	0	0	0	0	0	0	0	0	0	0	0	0	4.23e-06	0	0	0	0	0	0	0	0	0	0	0	0	0	0	0
Clostridium.methoxybenzovorans	2.29e-05	1.92e-05	3.86e-05	2.65e-05	5.89e-05	3.84e-05	1.79e-05	4.09e-05	1.69e-05	2.67e-05	2.94e-05	2.31e-05	4.72e-05	1.63e-05	1.63e-05	2.71e-05	3.96e-05	3.83e-05	1.69e-05	1.23e-05	2.43e-05	1.76e-05	5.54e-05	2.16e-05	2.45e-05	2.14e-05	2.18e-05	1.46e-05	3.1e-05	4.15e-05	1.58e-05	1.13e-05	2.22e-05
Clostridium.methylpentosum	0.001153	0.0003085	0.0001689	0.0002817	0.0005656	0.001194	0.001488	0.0002312	6.58e-05	0.0003032	0.000153	7.98e-05	0.0002388	0.000159	4.91e-05	0.0001032	4.68e-05	0.0001312	0.000123	0.0005896	0.0009343	0.0003149	0.002472	0.001343	0.0002098	8.97e-05	0.0006901	0.0001154	2.92e-05	0.000513	2.98e-05	0.000121	0.0002092
Clostridium.novyi	0	0	0	0	0	0	0	0	0	0	0	0	0	0	0	0	2.1e-05	0	0	0	0	0	0	0	0	0	0	0	0	0	0	0	0
Clostridium.papyrosolvens	0	4.88e-06	8.84e-06	8.1e-06	0	0	0	5.03e-06	0	0	0	0	0	7.83e-06	0	0	0	0	0	0	0	0	0	0	0	0	0	0	0	0	0	0	0
Clostridium.paraputrificum	0	1.92e-05	0	0	0	5.21e-05	0	0	9.48e-06	0	2.5e-05	8.4e-06	0	3.03e-05	0	3.2e-05	0.0004636	1.12e-05	4.47e-06	0	6.12e-06	0	7.33e-06	0	0	0	0	1.71e-05	0	0	0	0	0
Clostridium.pasteurianum	0	4.74e-06	0	0	0	0	0	0	0	0	0	0	0	0	0	0	1.66e-05	0	0	0	0	1.22e-05	0	0	0	0	0	0	0	0	0	0	0
Clostridium.perfringens	0	1.86e-05	1.55e-05	1.01e-05	2.44e-05	0.0004396	0	1.11e-05	1.16e-05	1.27e-05	9.06e-05	7.95e-05	1.53e-05	3e-05	0	2.89e-05	0.0002372	4.92e-05	0	0	0	0	0	0	0	0	0	1.53e-05	0	2e-05	0	0	0
Clostridium.saccharolyticum	0.0005978	0.001836	0.0018718	0.001122	0.002674	0.002992	0.001796	0.0017714	0.0005965	0.00042235	0.0010853	0.0005384	0.0009285	0.0007712	0.000441	0.0008686	0.0009009	0.0008226	0.00078632	0.002103	0.0011304	0.003405	0.001672	0.001176	0.0010374	0.0022418	0.0007191	0.0005848	0.0006479	0.0011814	0.0003724	0.0007875	0.000972
Clostridium.saccharoperbutylacetonicum	0	4.37e-06	3.4e-06	0	0	0	0	0	0	0	0	0	0	9.29e-06	0	5.08e-06	6.95e-05	5.14e-06	0	0	0	0	0	0	6.31e-06	0	0	3.71e-06	0	0	0	0	0
Clostridium.sartagoforme	0	1.02e-05	0	0	1.22e-05	0	0	1.89e-05	1.46e-05	0	2.08e-05	4.89e-06	0	2.75e-05	0	1.76e-05	0.0001644	3.15e-05	0	1.64e-05	6e-06	0	0	7.75e-06	2.03e-05	0	0	9.07e-06	0	0	0	0	0
Clostridium.scindens	8.72e-05	0.0002055	0.0001717	0.0001061	0.0002949	0.0001911	0.0001189	0.0001812	0.0001274	0.0001208	0.0001837	7.64e-05	0.0001106	7.49e-05	5.07e-05	0.0001045	0.000287	0.0001227	0.000212	0.0001729	8.26e-05	0.0006226	9.86e-05	4.91e-05	0.0001384	0.0001539	0.0001058	4.41e-05	4.83e-05	0.0001619	1.47e-05	5.11e-05	6.29e-05
Clostridium.senegalense	0	0	0	0	0	0	0	0	0	0	0	0	4.34e-06	3.13e-06	0	0	1.69e-05	0	0	0	3.43e-06	6.86e-06	0	0	6.72e-06	0	0	0	0	0	0	0	0
Clostridium.sordellii	0	0	6.95e-06	0	3.48e-05	0	0	0	1.97e-05	9.69e-05	6.89e-05	7.19e-05	2.1e-05	0.0001384	1.21e-05	2.55e-05	6.31e-05	7.8e-06	1.51e-05	0	1.09e-05	0	0	0	0	4.64e-06	1.22e-05	6.09e-06	0	0	0	5.26e-06	0
Clostridium.sp.7.2.43FAA	0	7.43e-06	0	0	4.87e-06	2.49e-06	0	0	7.01e-06	8.01e-06	8.74e-06	5.13e-06	4.81e-06	2.45e-05	0	2.07e-05	0.0001411	1.78e-05	0	7.74e-06	6.8e-06	6.15e-06	0	3.43e-06	0	2.27e-06	0	7.26e-06	0	0	0	7.64e-06	0
Clostridium.sp.7.3.54FAA	0.00025	0.0004083	0.000434	0.000326	0.0006039	0.0006058	0.0003479	0.0004602	0.0002947	0.0002078	0.000233	0.0001746	0.000621	0.0002025	0.0002493	0.0002916	0.0003971	0.0003945	0.0002449	0.0006373	0.0004249	0.001307	0.0003038	0.0002749	0.0003154	0.0002682	0.0002552	0.0002712	0.0001219	0.0003474	0.0002345	0.0001856	0.0002196
Clostridium.sp.BNL1100	3.44e-06	5.95e-06	1.44e-05	4.71e-06	9.79e-06	4.33e-06	0	1.72e-05	4.03e-06	0	0	5.81e-06	0	6.5e-06	0	0	0	7.89e-06	0	0	0	1e-05	5.5e-06	0	1.43e-05	0	0	0	0	0	0	0	0
Clostridium.sp.D5	3.68e-05	4.08e-05	0.0001325	0.0002352	0.0001887	0.0001681	6.58e-05	0.0003462	9.31e-05	4.89e-05	0.0001195	6.14e-05	0.0001105	5.17e-05	4.34e-05	5.67e-05	0.0001821	0.0001276	5.11e-05	0.0001873	6.43e-05	0.0001153	8.33e-05	5.01e-05	0.0001281	7.76e-05	6.06e-05	4.04e-05	1.64e-05	7.77e-05	2.6e-05	4.05e-05	3.77e-05
Clostridium.sp.DL.VIII	0	2.69e-06	0	0	0	0	0	0	0	0	0	0	0	4.27e-06	0	0	3.59e-05	1.76e-06	0	0	0	0	0	0	0	0	0	2.36e-06	0	0	0	0	0
Clostridium.sp.HGF2	3.04e-05	0.0001222	0.0001283	0.0001358	0.0001285	0.0001144	7.5e-05	0.0001108	5.42e-05	9.23e-05	6.58e-05	9.18e-05	0.0001363	7.77e-05	4.41e-05	3.94e-05	0.000476	8.68e-05	0.0001773	0.0001482	0.0001055	0.0002817	0.0002258	5.57e-05	8.63e-05	6.94e-05	0.0001195	4.05e-05	6.62e-05	5.89e-05	1.83e-05	4.94e-05	7.38e-05
Clostridium.sp.L2.50	0.001111	0.0006258	0.001781	0.005482	0.09835	0.001086	0.0005764	0.001068	0.0007949	0.02365	0.001429	0.001363	0.01751	0.001039	0.0007807	0.001143	0.001614	0.002685	0.007438	0.0009877	0.001075	0.0009846	0.00085	0.0003847	0.008104	0.0008315	0.0005445	0.0003647	0.0003693	0.001056	0.0001873	0.0003487	0.0004988
Clostridium.sp.M62/1	0.00139	0.002269	0.003218	0.001388	0.002452	0.002409	0.001984	0.003242	0.001548	0.0005982	0.001784	0.0008003	0.001446	0.0006373	0.0006033	0.002139	0.002182	0.001183	0.001134	0.00256	0.001579	0.003796	0.00263	0.001567	0.001613	0.00174	0.0007769	0.0007449	0.0019	0.0019	0.0003382	0.0005477	0.001663
Clostridium.sp.Maddingley.MBC34.26	0	3.03e-06	0	0	4.87e-06	0	0	3e-06	0	0	0	0	0	4.86e-06	0	4.59e-06	6.25e-05	0	0	0	0	0	0	0	0	0	0	4.04e-06	0	0	0	0	0
Clostridium.sp.MSTE9	2.4e-05	4.03e-05	6.63e-05	6.16e-05	7.16e-05	6.54e-05	4.46e-05	4.02e-05	3.96e-05	1.26e-05	3.79e-05	1.32e-05	2.14e-05	2.62e-05	9.79e-06	1.2e-05	1.78e-05	2.71e-05	1.46e-05	6.32e-05	1.3e-05	8.22e-05	3.43e-05	2.02e-05	3.26e-05	2.32e-05	2.15e-05	9.92e-06	6.06e-06	1.81e-05	0	7.39e-05	6.45e-06
Clostridium.sp.SS2/1	0.0002488	0.000308	0.001324	0.0008695	0.0007767	0.0005381	0.0006243	0.0009092	0.003321	0.0009239	0.002876	0.004764	0.002373	0.002378	0.00426	0.0005597	0.00287	0.01363	0.001078	0.0005768	0.002311	0.0005556	0.0006662	0.0008652	0.0003927	0.0007263	0.0005074	0.0003535	0.0008831	0.00065	0.001675	0.0003181	0.00053
Clostridium.sp.SY8519	0.0001671	0.0001226	0.0008406	0.0003482	0.0003541	0.0002859	0.0001297	0.0004764	0.0002666	0.0001392	0.0003797	0.0001712	0.0005402	0.000137	0.0002101	0.0002063	0.0003366	0.0002986	0.000276	0.0001614	0.0002618	0.0002239	8.36e-05	0.0002923	0.0002417	0.0001366	0.0001328	0.0001423	0.0001193	0.0001707	4.66e-05	0.000485	0.0002418
Clostridium.spiroforme	3.27e-05	0.0004132	0.0002543	0.0001006	7.11e-05	2.23e-05	0.0001786	0.000118	0.0004206	0.0003306	2.1e-05	0.0002058	6.66e-05	0.0001002	0.0001524	0.0001914	8.55e-05	5.99e-05	2.38e-05	0	0.001077	0.003338	0.0003395	0.0004848	0.0006697	0.0005249	0.000532	0.000288	4.13e-05	3e-05	0.001025	7.06e-05	0.0001281
Clostridium.sporogenes	0	0	0	0	0	0	0	2.19e-06	0	0	0	0	0	0	0	0	6.41e-06	0	0	0	0	0	0	0	0	0	0	0	0	0	0	0	0
Clostridium.sporosphaeroides	1.76e-05	4.58e-05	9.29e-05	8.28e-05	9.07e-05	7.28e-05	4.13e-05	5.03e-05	3.17e-05	1.29e-05	5.02e-05	1.65e-05	1.96e-05	3.1e-05	1.04e-05	1.59e-05	2.82e-05	3.1e-05	1.4e-05	9.37e-05	1.46e-05	0.0001096	3.28e-05	2.11e-05	3.79e-05	4.67e-05	2.4e-05	2.37e-05	4.26e-06	2.44e-05	0	4.62e-05	9.78e-06
Clostridium.stercorarium	5.29e-06	1.03e-05	2.08e-05	1.45e-05	2.77e-05	2.31e-05	0	1.54e-05	0	0	1.56e-05	0	0	6.19e-06	0	0	1.15e-05	1.14e-05	0	1.98e-05	0	2.31e-05	0	0	1.88e-05	0	0	0	0	0	0	0	0
Clostridium.sticklandii	0	0	0	0	1.26e-05	0	0	0	0	0	0	0	0	7.76e-06	0	0	0	0	0	0	0	0	0	0	0	0	0	0	0	0	0	0	0
Clostridium.symbiosum	0.0004335	0.001099	0.000676	0.0007537	0.0009162	0.0009024	0.0004733	0.001656	0.0005262	0.0004553	0.0007378	0.00023888	0.0005105	0.00030812	0.00032997	0.00160208	0.0009231	0.0006861	0.0006288	0.0011662	0.0006364	0.0016887	0.0009544	0.0003593	0.0007348	0.000896	0.0004138	0.0002515	0.00024341	0.0007121	0.00020472	0.00036461	0.0003648
Clostridium.termitidis	3.13e-06	0	3.4e-06	0	5.51e-06	3.12e-06	0	3.83e-06	0	0	0	0	0	6.25e-06	0	0	0	3.03e-06	0	0	0	0	0	0	0	0	0	0	0	3.92e-06	0	0	0
Clostridium.tetani	0	0	0	5.91e-06	0	5.53e-06	0	0	0	0	0	0	0	0	0	0	0	6.55e-06	0	0	0	0	0	0	0	0	0	0	0	0	0	0	0
Clostridium.tunisiense	0	0	0	0	7e-06	4.18e-06	0	3.36e-06	0	0	0	0	0	0	0	0	0	4.16e-06	0	1.75e-05	0	0	0	0	0	0	0	0	0	0	0	0	0
Clostridium.tyrobutyricum	0	0	0	0	0	0	0	0	0	0	0	0	0	8.72e-06	0	0	0	0	0	0	0	0	0	0	0	0	0	0	0	0	0	0	0
Cohnella.thermotolerans	0	0	0	0	0	0	0	0	0	0	0	0	0	0	0	0	4.66e-06	0	0	0	0	0	0	0	0	0	0	0	0	0	0	0	6.46e-06
Coleofasciculus.chthonoplastes	0	0	0	0	0	0	0	0	0	0	0	0	0	0	0	0	3.6e-06	0	0	0	0	0	0	0	0	0	0	0	0	0	0	0	4.16e-06
Collinsella.aerofaciens	0.004161	3.26e-05	0.008333	0.002641	0.02158	0.004196	0.01372	0.0198	0.01322	0.007395	0.02561	0.01037	0.007126	0.0109	0.01696	0.006731	0.006176	0.0136	1.91e-05	0.009924	0.0109	0.01834	1.4e-05	0.008546	0.003001	0.01246	0.000149	0.004802	0.006391	0.006965	0.001366	0.009611	0.006739
Collinsella.intestinalis	2.63e-05	1.31e-05	3.43e-05	1.17e-05	2.47e-05	0.0001466	1.01e-05	4.1e-05	1.91e-05	1.36e-05	2.95e-05	7.57e-06	1.51e-05	1.06e-05	0.0001007	0.0005644	1.53e-05	2.66e-05	0	3.87e-05	6.57e-05	2.98e-05	0	0.0001161	4.17e-05	2.11e-05	0.01538	1.08e-05	2.27e-05	2.29e-05	0	1.68e-05	6.64e-06
Collinsella.sp.GD3	0.0001106	4.45e-05	7.48e-05	7.09e-05	0.0001179	9.77e-05	1.73e-05	8.19e-05	3.05e-05	1.79e-05	6.86e-05	9.98e-06	4.74e-05	3.85e-05	1.64e-05	1.69e-05	2.61e-05	5.46e-05	0	0.0001064	2.4e-05	0.0001176	2.23e-05	1.47e-05	3.85e-05	1.9e-05	1.51e-05	2.45e-05	9.1e-06	0.0001084	0	2.87e-05	1.67e-05
Collinsella.stercoris	3.58e-05	9.78e-05	5.22e-05	1.91e-05	3.27e-05	3.05e-05	2.87e-05	3.41e-05	5.78e-05	1.3e-05	4.4e-05	1.94e-05	1.64e-05	2.46e-05	2.74e-05	3e-05	1.32e-05	2.12e-05	0	4.28e-05	2.17e-05	4.98e-05	1.02e-05	0.0001376	0.0002024	1.89e-05	0.000192	1.02e-05	2.52e-05	1.85e-05	0	2.31e-05	9.56e-06
Collinsella.tanakaei	1.62e-05	4.84e-05	2.6e-05	1.5e-05	3.1e-05	5.47e-05	1.25e-05	2.88e-05	1.34e-05	7.51e-06	3.73e-05	7.12e-06	1.06e-05	2.04e-05	5.21e-05	5.7e-05	1.02e-05	1.69e-05	4.05e-06	0.0001098	2.07e-05	6.54e-05	1.88e-05	2.78e-05	6.06e-05	3.29e-05	0.005346	6.31e-06	1.25e-05	7.17e-06	0	1.65e-05	7.05e-06
Comamonas.composti	0	0	7.02e-06	0	0	2.25e-05	0	0	0	0	0	0	0	0	0	0	5.72e-06	0	0	0	0	0	0	0	0	0	0	0	0	0	0	0	0
Comamonas.testosteroni	0	0	0	0	0	0	0	0	0	0	0	0	0	0	0	0	0	0	0	0	0	0	0	0	0	0	0	0	0	0	0	0	0
Conexibacter.woesei	8.12e-06	0	1.34e-05	7.06e-06	1.25e-05	1.71e-05	0	8.17e-06	0	0	6.48e-06	0	0	0	0	0	7.36e-06	0	0	0	0	1.38e-05	0	0	0	0	0	0	0	6.14e-06	0	0	0
Coprobacillus.sp.29.1	0.000119	0.0001086	0.0001962	0.0001108	0.0004601	0.0002251	6.4e-05	0.0001564	0.0001832	9.97e-05	0.0001384	0.0001309	0.0001798	0.0001461	0.0001435	0.0001029	0.0001996	0.00016	0.0001091	0.0003213	9.61e-05	9.45e-05	6.23e-05	0.0002721	8.19e-05	0.0001723	0.0001008	0.0001538	7.91e-05	0.0001091	3.36e-05	9.79e-05	9.86e-05
Coprobacillus.sp.3.3.56FAA	1.17e-05	4.29e-05	6.32e-05	0.0001047	5.79e-05	3.21e-05	1.45e-05	7.97e-05	6.89e-05	5.89e-05	0.0001552	2.62e-05	6.25e-05	4.26e-05	7.56e-05	8.82e-05	7.91e-05	5.43e-05	3.72e-05	1.79e-05	5.69e-05	8.65e-05	5.45e-05	3.6e-05	2e-05	0.0001094	0.0001171	1.62e-05	5.01e-05	1.95e-05	3.88e-05	2.31e-05	1.94e-05
Coprobacillus.sp.8.2.54BFAA	0.0001143	0.0001944	0.0003121	0.0002169	0.0003004	0.0004719	0.0001586	0.0002125	0.0001524	0.0001088	0.0003146	0.0001834	0.0002119	9.98e-05	0.0002075	0.0002286	0.0002905	0.0001628	0.0001084	0.0001875	0.0001978	0.0002018	0.0002543	0.0001823	0.0001584	0.0001374	0.0002483	8.35e-05	0.0001601	0.0001428	7.42e-05	0.0001147	0.000121
Coprobacillus.sp.D6	0.0001296	0.0001169	0.0002178	0.0001202	0.0005017	0.0002259	6.89e-05	0.0001728	0.0001952	0.0001138	0.0001438	0.0001365	0.0001909	0.0001461	0.000161	0.0001204	0.0002022	0.0001708	0.0001196	0.0003294	0.0001231	9.62e-05	6.14e-05	0.0002827	9.68e-05	0.000189	0.0001231	0.0001387	8.13e-05	0.0001037	4.8e-05	0.0001221	0.0001066
Coprobacillus.sp.D7	6.24e-05	2.52e-05	5.13e-05	3.86e-05	3.06e-05	1.79e-05	1.57e-05	4.66e-05	3.28e-05	3.05e-05	8.33e-05	8.67e-05	2.85e-05	2.18e-05	3.9e-05	0.0001397	4.07e-05	2.37e-05	5.5e-05	8.39e-06	5.69e-05	2.35e-05	5.4e-05	3.29e-05	1.21e-05	3.1e-05	6.37e-05	9.03e-06	1.97e-05	1.11e-05	4.27e-05	7.4e-06	1.17e-05
Coprococcus.catus	0.001725	0.002101	0.008213	0.003891	0.007134	0.003623	0.001447	0.00376	0.002647	0.003572	0.004341	0.004231	0.004916	0.003547	0.004205	0.002135	0.005488	0.004451	0.002067	0.004025	0.003716	0.005138	0.001717	0.002267	0.003176	0.003584	0.001639	0.00165	0.001803	0.00264	0.0005867	0.001935	0.002557
Coprococcus.comes	0.0004589	0.001814	0.005	0.004261	0.005993	0.004307	0.0007717	0.005033	0.003509	0.003441	0.005516	0.0009635	0.004073	0.00177	0.002246	0.001173	0.003045	0.003575	0.002763	0.002547	0.001271	0.005663	0.0005953	0.002236	0.00127	0.003256	0.003222	0.001569	0.001636	0.00151	0.001072	0.002581	0.002355
Coprococcus.eutactus	0.000445	0.0004404	0.00176	0.004883	0.001243	0.005443	0.0004038	0.00457	0.003587	0.0004134	0.003691	0.003376	0.03638	0.006914	0.002292	0.0005717	0.01998	0.000779	0.000278	0.002099	0.000446	0.0009954	0.0001921	0.0003988	0.003408	0.0002206	0.0002116	0.0002144	0.0001827	0.0005988	8.4e-05	0.0001352	0.0002746
Coprococcus.sp.ART55/1	0.0008491	0.0009576	0.01693	0.07144	0.006074	0.001221	0.0006351	0.06397	0.04602	0.000854	0.001664	0.04334	0.006325	0.0906	0.02623	0.001412	0.004028	0.005574	0.0004844	0.0268	0.000756	0.00112	0.0005045	0.0004892	0.001121	0.0006352	0.0003631	0.000565	0.0004084	0.0005774	0.0001678	0.0004266	0.0005806
Coprococcus.sp.HPP0048	4.18e-05	5.44e-05	0.0001988	0.000117	0.0001512	0.0001168	6.51e-05	0.0001348	8.32e-05	0.0001237	0.0001457	0.0001508	0.0001519	9.06e-05	0.0001195	7.77e-05	0.0001262	0.0001025	6.68e-05	0.0001006	9.6e-05	8.94e-05	5.26e-05	0.0001107	8.45e-05	0.0001009	9.6e-05	9.41e-05	4.27e-05	5.55e-05	7.97e-05	2.57e-05	8.81e-05
Coprococcus.sp.HPP0074	0.0002124	0.0001655	0.0003862	0.0001302	0.0003803	0.0001954	0.0001149	0.0004394	0.0002306	0.0001561	0.0004123	0.0001407	0.0002793	0.0001561	0.0002528	0.0002435	0.0004005	0.0002647	0.000331	0.0001732	0.0002408	0.0004002	0.0002553	0.000142	0.0001235	9.76e-05	0.0001516	9.8e-05	8.47e-05	0.0001119	0.0001807	7.77e-05	0.0001398
Coriobacterium.glomerans	0	0	0	9.96e-06	0	9.6e-06	0	0	0	0	0	0	0	0	0	0	0	0	0	0	0	0	0	0	0	0	0	0	0	0	0	0	0
Corynebacterium.diphtheriae	0	0	0	0	0	1.08e-05	0	0	0	0	0	0	0	0	0	0	0	0	0	0	0	0	0	0	0	0	0	0	0	0	0	0	0
Corynebacterium.durum	0	0	0	0	0	0	0	0	0	0	0	0	0	0	0	0	0	0	0	0	0	0	0	0	0	0	0	0	0	0	0	0	0
Corynebacterium.glucuronolyticum	0	4.1e-06	0	7.9e-06	1.23e-05	1.58e-05	4.76e-06	0	0	0	0	0	0	0	0	5.52e-06	0	4.67e-06	0	0	7.08e-06	0	8.18e-06	0	0	4.13e-06	0	0	0	0	0	0	0
Corynebacterium.glutamicum	0	0	0	0	0	0	0	0	0	1.58e-05	0	0	0	0	0	0	0	0	0	0	0	0	0	0	0	0	0	0	0	0	0	0	0
Corynebacterium.jeikeium	0	0	0	0	0	0	0	0	0	0	0	0	0	0	0	0	0	0	0	0	0	1e-05	0	0	0	0	0	0	0	0	0	0	0
Corynebacterium.mastitidis	6.45e-06	0	0	0	0	0	0	0	0	0	0	0	0	0	0	0	0	0	0	0	0	0	0	0	0	0	0	0	0	0	0	0	0
Corynebacterium.pyruviciproducens	2.93e-06	1.06e-05	0	0	0	0	0	0	0	0	0	0	0	0	0	0	0	0	0	0	0	1.11e-05	0	0	0	0	0	0	0	0	0	0	0
Cryocola.sp.340MFSha3.1	0	0	0	3.98e-06	0	0	0	0	0	0	0	0	0	0	0	0	0	0	0	0	0	0	0	0	0	0	0	0	0	0	0	0	0
Cryptobacterium.curtum	0	0	0	0	0	9.89e-06	0	0	0	0	0	0	0	0	0	0	0	0	0	0	0	0	0	0	0	0	0	0	0	0	0	0	0
Cucumibacter.marinus	0	4.41e-06	0	0	0	0	0	0	0	0	0	0	0	0	0	0	0	0	0	0	0	0	0	0	0	0	0	0	0	0	0	0	0
Cupriavidus.metallidurans	0	0	0	0	0	0	0	0	0	0	0	0	0	0	0	0	0	0	0	0	0	0	0	0	0	0	0	0	0	0	0	0	0
Cupriavidus.sp.HMR.1	0	0	0	0	0	0	0	0	0	0	0	0	0	0	0	0	0	0	0	0	0	0	0	0	0	0	0	0	0	0	0	0	0
Curvibacter.lanceolatus	0	0	4.16e-06	1.24e-06	3.94e-06	2.51e-06	0	2.46e-06	0	0	0	0	0	0	0	0	3.43e-06	0	0	0	0	3.28e-06	0	0	0	0	0	0	0	0	0	0	0
cyanobacterium.PCC.7702	0	0	0	0	0	0	0	0	0	0	0	0	0	0	0	0	6.25e-06	0	0	0	0	0	0	0	0	0	0	0	0	0	0	0	5.86e-06
Cyanobium.gracile	0	5.76e-06	0	0	0	0	0	0	0	0	0	0	0	0	0	0	0	0	0	0	0	0	0	0	0	0	0	0	0	0	0	0	0
Cyanothece.sp.PCC.7822	0	0	0	0	0	0	0	0	0	0	0	0	0	0	0	0	0	0	0	0	0	0	0	0	0	0	0	0	0	0	0	0	3.16e-06
Cyanothece.sp.PCC.8801	0	0	0	0	0	0	0	0	0	0	0	0	0	0	0	0	0	0	0	0	0	0	0	0	0	0	0	0	0	0	0	0	4.66e-06
Cystobacter.fuscus	2.22e-06	0	0	0	0	1.25e-06	0	0	0	0	0	0	0	0	0	0	0	0	0	0	0	0	0	0	0	0	0	0	0	3.57e-06	0	0	0
Dehalobacter.sp.CF	0	0	9.86e-06	1.18e-05	0	1.1e-05	0	1.45e-05	0	0	0	0	0	0	0	0	2.07e-05	0	0	0	0	2.09e-05	0	0	0	0	0	0	0	0	0	0	0
Dehalobacter.sp.DCA	0	6.4e-06	9.63e-06	1.22e-05	1.08e-05	1.39e-05	0	1.39e-05	0	0	0	0	0	0	0	0	1.52e-05	0	0	0	0	2.41e-05	0	0	0	0	0	0	0	8.37e-06	0	0	0
Dehalobacter.sp.FTH1	0	7.33e-06	3.5e-06	1.16e-05	1.35e-05	2.96e-06	0	2.94e-06	0	0	0	0	0	0	0	0	5.02e-06	0	0	0	0	0	0	0	8.24e-06	0	0	0	0	0	0	0	4.18e-06
Deinococcus.deserti	0	0	6.44e-06	6.36e-06	1.12e-05	2.53e-05	0	1.44e-05	0	0	0	0	0	0	0	0	1.26e-05	0	0	0	0	0	0	0	0	0	0	0	0	0	0	0	0
Desmospora.sp.8437	0	0	0	0	0	0	0	1.99e-06	0	0	0	0	0	0	0	0	0	0	0	0	0	0	0	0	0	0	0	0	0	0	0	0	0
Desulfitobacterium.hafniense	0	3.8e-06	0	0	0	5.91e-06	0	0	4.02e-06	0	0	0	0	4.04e-06	0	0	0	0	0	0	0	0	0	0	0	0	3.94e-06	0	0	0	0	0	0
Desulfitobacterium.metallireducens	0	0	0	0	0	0	0	0	0	0	9.94e-06	0	0	0	0	0	0	0	0	0	0	0	0	0	0	0	0	0	0	0	0	0	0
Desulfobulbus.sp.oral.taxon.041	0	0	0	0	0	0	0	0	0	0	0	0	0	0	0	0	0	0	0	0	0	0	0	0	0	1.03e-05	0	0	0	0	0	0	0
Desulfomicrobium.baculatum	0	0	0	0	0	0	0	0	0	0	0	0	0	0	0	0	0	0	0	0	0	0	0	0	0	0	0	0	0	0	0	0	0
Desulfosporosinus.acidiphilus	0	0	6.26e-06	3.45e-06	0	5.31e-06	0	4.09e-06	0	0	0	0	0	0	0	0	0	0	0	0	0	0	0	0	0	0	0	0	0	0	0	0	0
Desulfosporosinus.meridiei	0	0	0	0	0	0	0	2.95e-06	0	0	0	0	0	0	0	0	0	0	0	0	0	0	0	0	0	0	0	0	0	0	0	0	0
Desulfosporosinus.sp.OT	0	0	0	0	0	0	0	2.81e-06	0	0	0	0	0	0	0	0	0	0	0	0	0	0	0	0	0	0	0	0	0	0	0	0	0
Desulfosporosinus.youngiae	0	0	0	1.47e-06	0	2.12e-06	0	2.86e-06	0	0	0	0	0	0	0	0	0	0	0	0	0	0	0	0	0	0	0	0	0	0	0	0	0
Desulfotomaculum.acetoxidans	0	0	0	4.9e-06	6.8e-06	0	0	0	0	0	0	0	0	0	0	0	0	0	0	0	0	0	0	0	0	0	0	0	0	0	0	0	0
Desulfotomaculum.alcoholivorax	7.29e-06	0	6.99e-06	0	0	0	0	0	0	0	0	0	0	0	0	0	0	0	0	0	0	0	0	0	0	0	0	0	0	0	0	0	0
Desulfotomaculum.gibsoniae	0	0	0	0	0	0	0	3.82e-06	0	0	0	0	0	0	0	0	0	0	0	0	0	0	0	0	0	0	0	0	0	0	0	0	0
Desulfotomaculum.reducens	0	0	6.03e-06	0	0	0	0	0	0	0	0	0	0	0	0	0	0	0	0	0	0	0	0	0	0	0	0	0	0	0	0	0	0
Desulfovibrio.aespoeensis	0	0	0	0	0	0	0	0	0	0	0	0	0	0	0	0	0	0	0	0	0	0	0	0	0	0	0	0	0	0	0	0	0
Desulfovibrio.africanus	0	7.97e-06	0	0	0	6.19e-06	0	0	0	0	0	0	0	0	0	0	0	0	0	0	0	0	0	0	0	0	0	0	0	0	0	0	0
Desulfovibrio.alkalitolerans	0	7.02e-06	0	0	0	0	0	0	0	0	0	0	0	0	0	0	0	0	0	0	0	0	0	0	0	0	0	0	0	0	0	0	0
Desulfovibrio.desulfuricans	0	0.000989	0.0003639	0.001163	2.24e-05	0	0	0	0	0	0	0	1.66e-05	0	0	0	0	0	0	2.99e-05	0	0.002946	0	0.0001129	0	7.74e-06	1.25e-05	0	0	1.21e-05	0	7.33e-06	0
Desulfovibrio.gigas	0	0	5.87e-06	0	0	4.57e-06	0	0	0	0	0	0	0	0	0	0	0	0	0	0	0	0	0	0	0	0	0	0	0	0	0	0	0
Desulfovibrio.piezophilus	0	0	0	0	0	0	0	0	0	0	0	0	0	0	0	0	0	0	0	0	0	0	0	0	0	0	0	0	0	0	0	0	2.1e-05
Desulfovibrio.piger	0.0001558	0	5.1e-05	5.16e-06	0.002794	3.8e-06	0	3.86e-06	0	0	0.002447	0.00198	0.00878	0	0.000838	0	0	3.17e-06	5.44e-06	1.95e-05	2.95e-06	1.52e-05	5.81e-06	0	0	0.002192	0.00553	0.001701	0	8.36e-06	0	6.97e-06	0.003059
Desulfovibrio.putealis	0	2.92e-06	0	0	0	0	0	0	0	0	0	0	0	0	0	0	0	0	0	0	0	0	0	0	0	0	0	0	0	0	0	0	0
Desulfovibrio.sp.3.1.syn3	0	0	8.12e-05	0	4.97e-06	0	0	0	0	0	5.34e-06	0	1.04e-05	6.81e-05	0	0	6.98e-05	0.0002077	0	0.0044	0	0	0	5.36e-06	0	0	5.76e-06	0	0	0.001549	0	2.19e-06	2.57e-06
Desulfovibrio.sp.6.1.46AFAA	0	0	7.24e-05	0	6.84e-06	0	8.53e-06	0	0	0	0	0	4.5e-06	6.46e-05	0	0	6.97e-05	0.0002197	0	0.004389	0	0	0	0	0	0	4.55e-06	9.3e-06	0	0.001493	0	2.01e-06	6.36e-06
Desulfovibrio.sp.A2	0	0	5.36e-06	0	0	0	0	0	0	0	0	0	0	0	0	0	0	0	0	0	0	0	0	0	0	0	0	0	0	0	0	0	0
Desulfovibrio.sp.Dsv1	0	0	0.0001385	0	0	0	1.03e-05	0	0	0	1.22e-05	0	1.13e-05	0	0	0	0	0	0	0.0003152	0	0	1.06e-05	1.13e-05	0	5.05e-05	1.26e-05	3.72e-05	9.56e-06	8.07e-05	0	1.45e-05	3.82e-05
Desulfovibrio.sp.X2	0	5.74e-06	0	0	0	0	0	0	0	0	0	0	0	0	0	0	0	0	0	1.63e-05	0	0	0	0	0	0	0	0	0	0	0	0	0
Desulfovibrio.vulgaris	0	0	1.07e-05	0	2.11e-05	0	0	0	0	0	0	0	0	0	0	0	0	0	0	2.95e-05	0	0	0	0	0	0	0	0	0	0	0	0	0
Desulfovirgula.thermocuniculi	0	5.8e-06	0	0	0	0	0	0	0	0	0	0	0	0	0	0	0	0	0	0	0	0	0	0	0	0	0	0	0	0	0	0	0
Dethiobacter.alkaliphilus	0	0	9.75e-06	8.58e-06	1.18e-05	1.7e-05	0	1.5e-05	0	0	0	0	0	0	0	0	1.16e-05	0	0	0	0	0	0	0	0	0	0	0	0	0	0	0	0
Dethiosulfovibrio.peptidovorans	0	1.09e-05	0	1.16e-05	0	0	0	0	0	0	1.63e-05	0	0	0	0	0	0	0	0	0	0	0	0	0	0	0	0	0	0	0	0	0	0
Dialister.invisus	0.06909	0	6.55e-06	0.1493	0	0.0001021	1.1e-05	4.27e-06	0.01146	0	0	0.0001372	0	0.000162	0.03236	7.98e-06	0.000135	0.004044	0	7.09e-05	0.03794	0.0281	2.09e-05	0.02181	0.005084	1.96e-05	0	2.18e-05	4.63e-06	0.08074	2.17e-05	9.31e-06	1.03e-05
Dialister.micraerophilus	1.84e-05	0	2.18e-05	3.14e-05	0	5.45e-05	0	2.13e-05	0	0	0	5.61e-05	0	6.28e-05	0	0	0	0	0	0	0	2.02e-05	0	0	0	2.06e-05	0	0	0	0	0	0	0
Dialister.succinatiphilus	6.06e-05	2.9e-05	5.37e-06	1.52e-05	9.26e-06	0.0008538	3.82e-06	5.2e-06	9.46e-06	0	1.55e-05	0.001173	0.002152	0.001373	0	5.73e-06	8.27e-06	4.41e-06	0	1.54e-05	6.51e-06	0.000129	0	4.95e-06	2.15e-05	2.57e-05	1.85e-05	0	0	4.41e-06	0	0.01268	0
Dickeya.dadantii	0	0	0	0	0	0	0	0	0	0	0	0	0	0	0	0	0	0	7.59e-06	0	0	0	0	0	0	0	0	0	0	0	0	0	0
Dorea.formicigenerans	0.0021951	0.001513	0.006793	0.004218	0.007536	0.006154	0.001468	0.008571	0.00212	0.003267	0.003827	0.004719	0.004261	0.003133	0.003849	0.005233	0.006007	0.004455	0.002223	0.0016555	0.003636	0.002994	0.0032895	0.001844	0.00392	0.004945	0.002659	0.0027555	0.003598	0.003462	0.0005884	0.0016082	0.0026305
Dorea.longicatena	0.001606	0.002815	0.006176	0.004314	0.005854	0.00746	0.0007303	0.004331	0.004706	0.008783	0.01536	0.008975	0.003503	0.007548	0.006599	0.007014	0.00781	0.007697	0.001188	0.003319	0.00607	0.004717	0.0014371	0.003003	0.002271	0.003901	0.002783	0.003068	0.003857	0.002504	0.0020923	0.002717	0.004055
Dorea.sp.AGR2135	0.0007062	0.0006346	0.002266	0.001574	0.002976	0.003366	0.001041	0.002813	0.001138	0.001067	0.001681	0.00152	0.001767	0.001141	0.001499	0.001669	0.002127	0.002338	0.001126	0.00134	0.003366	0.002334	0.001205	0.001215	0.001533	0.001568	0.0008735	0.0009698	0.001208	0.001097	0.0003496	0.0005875	0.001317
Dyadobacter.fermentans	0	0	0	0	0	0	0	0	0	0	0	0	3.75e-06	0	0	0	0	0	0	0	0	0	0	0	0	0	0	0	0	0	0	0	0
Dyella.ginsengisoli	0	0	0	0	0	0	0	0	0	0	0	0	0	0	0	0	0	0	0	0	0	0	0	0	0	0	0	0	0	6.91e-06	0	0	0
Dysgonomonas.capnocytophagoides	0	0	6e-06	0	0	0	0	0	0	0	3.52e-05	0	7.15e-06	0	0	0	0	0	0	0	0	0	0	0	0	0	0	0	0	0	0	0	0
Dysgonomonas.gadei	0	1.65e-06	6.79e-06	0	4.7e-06	0	0	0	0	0	1.85e-05	0	4.22e-06	0	0	0	7.42e-06	0	0	8.21e-06	0	0	0	0	0	0	0	0	0	2.63e-06	0	0	0
Dysgonomonas.mossii	0	2.66e-06	2.58e-06	0	0	0	0	0	0	0	4.99e-06	0	3.41e-06	0	0	0	0	0	0	0	0	0	0	0	0	0	0	0	0	0	0	0	0
Echinicola.vietnamensis	0	0	0	0	0	0	0	0	0	0	6.1e-06	0	0	0	0	0	0	0	0	0	0	0	0	0	0	0	0	0	0	0	0	0	0
Eggerthella.lenta	8.41e-05	3.27e-05	5.63e-05	9.06e-05	1.63e-05	8.92e-05	4.98e-05	4.96e-05	0.0002839	8.98e-05	5.4e-05	0.000175	2.06e-05	4.66e-05	3.79e-05	1.72e-05	4.66e-05	2.65e-05	0.0004267	2.98e-05	7.11e-05	0.0001171	0.0001433	9.58e-06	3.03e-05	3.1e-05	8.13e-05	4.05e-05	1.03e-05	4.3e-05	9.95e-05	0.0001076	8.2e-06
Eggerthella.sp.1.3.56FAA	9.35e-06	2.25e-05	4.28e-05	2.49e-05	2.23e-05	3.34e-05	1.99e-05	3.28e-05	0.0001379	6.76e-06	1.17e-05	2.38e-05	7.91e-06	1.94e-05	9.46e-06	1.54e-05	8.45e-06	2.21e-05	0.0002981	3.19e-05	2.25e-05	7.72e-05	0.0001305	8.49e-06	1.85e-05	2.3e-05	5.06e-05	6.74e-06	1.22e-05	2.74e-05	7.08e-05	5.09e-06	7.86e-06
Eggerthella.sp.HGA1	5.25e-06	3.4e-05	5.28e-05	2.59e-05	2.03e-05	3.58e-05	2.56e-05	3.96e-05	0.0001726	1.07e-05	1.56e-05	2.59e-05	0	1.75e-05	1.59e-05	2.37e-05	0	1.7e-05	0.0003409	3.3e-05	2.2e-05	7.89e-05	0.0001621	7.3e-06	1.94e-05	1.9e-05	6.56e-05	6.25e-06	1.1e-05	2.39e-05	8.79e-05	6e-06	8.37e-06
Eggerthella.sp.YY7918	0	2.91e-05	6.24e-05	0.0001542	2.47e-05	5.1e-05	3.54e-05	8.64e-05	4.84e-05	7.6e-06	0	1.32e-05	8.15e-06	2.18e-05	1.05e-05	1.23e-05	2.96e-05	6.55e-05	2.18e-05	1.77e-05	2.44e-05	5.32e-05	3.62e-05	1.2e-05	3.41e-05	1.5e-05	8.75e-05	0	8.89e-06	4.14e-05	1.59e-05	9.99e-06	0
Eggerthia.catenaformis	0	0	9.15e-06	1.88e-05	7.77e-06	1.12e-05	7.96e-06	1.51e-05	1.06e-05	1.6e-05	1.15e-05	7.7e-06	0	5.35e-06	9.83e-06	7.11e-06	8.29e-06	0	0	0	9.38e-06	1.16e-05	0	1.09e-05	0	6.23e-06	1.4e-05	0	0	0	7.97e-06	5.68e-06	0
Elizabethkingia.anophelis	0	0	0	0	0	0	9.03e-06	0	0	0	1.56e-05	5.21e-06	0	5.24e-06	0	0	0	0	0	0	0	0	0	0	0	0	0	0	3.88e-06	0	0	0	0
Elusimicrobium.minutum	0	0	0	0	0	0	0	0	0	0	0	0	0	0	0	0	0	0	0	0	0	0	0	0	0	0	0	0	0	0	0	0	1.41e-05
Empedobacter.brevis	0	4.59e-06	5.97e-06	0	0	0	3.95e-06	0	0	0	0	0	0	0	0	0	0	0	1.52e-05	0	0	0	1.95e-05	5.11e-06	0	0	1.44e-05	0	1.25e-05	0	4.9e-06	0	0
Emticicia.oligotrophica	0	0	0	0	0	0	0	0	0	0	8.08e-06	0	0	0	0	0	0	0	0	0	0	0	0	0	0	0	0	0	0	0	0	0	0
Enorma.massiliensis	1.23e-05	4.56e-05	1.97e-05	1.69e-05	4.77e-05	4.2e-05	1.62e-05	2.66e-05	1.69e-05	7.5e-06	3.06e-05	7.46e-06	9.75e-06	1.52e-05	1.63e-05	1.24e-05	1.43e-05	2e-05	1.21e-05	9.45e-05	2.01e-05	6.42e-05	1.68e-05	9.36e-06	4.07e-05	2.08e-05	5.01e-05	9.97e-06	7.73e-06	1.53e-05	1.24e-05	1.64e-05	1.36e-05
Enterobacter.aerogenes	0	5.87e-06	0	0	0	0	0	0	0	0	0	0	0	0	0	0	0	0	0	0	0	0	0	0	0	0	0	0	0	0	0	0	0
Enterobacter.asburiae	0	3.66e-06	0	0	0	0	0	0	0	0	0	0	0	0	0	0	0	0	0	0	0	0	0	0	0	0	0	0	0	0	0	0	0
Enterobacter.cancerogenus	0	2.69e-06	0	0	0	0	0	0	0	0	0	0	0	0	0	0	0	0	0	0	0	0	0	0	0	0	0	0	0	0	0	0	0
Enterobacter.cloacae	2.96e-06	1.79e-05	0	3.67e-05	0	2.68e-05	0	0	6.5e-06	0	0	0	0	2.34e-05	0	3.22e-05	0	1.01e-05	0	0	2.89e-05	0	9.07e-06	0	0	7.7e-06	0	2e-05	7.62e-06	0	2.11e-05	0	0
Enterobacter.hormaechei	0	3.71e-06	0	0	0	0	0	0	0	0	0	0	0	0	0	0	0	0	0	0	0	0	0	0	0	0	0	6.06e-06	0	0	0	0	0
Enterobacter.lignolyticus	0	6.22e-06	0	0	0	0	0	0	0	0	0	0	0	0	0	0	0	0	0	0	0	0	0	0	0	0	0	0	0	0	0	0	0
Enterobacter.mori	0	2.23e-06	0	0	0	0	0	0	0	0	0	0	0	0	0	0	0	0	0	0	0	0	0	0	0	0	0	0	0	0	0	0	0
Enterobacter.sp.SST3	0	0	0	0	0	0	0	0	0	0	0	0	0	4.14e-06	0	1.29e-05	0	6.02e-06	0	0	0	0	0	0	0	0	0	0	0	0	0	0	0
Enterobacteria.phage.P1	0	0	0	0	0	0.0005905	0	0	0	0	0	0	0	0	0	0	0	0	0	0	0	0	0	0	0	0	0	0	0	0	0	0	0
Enterococcus.asini	0	0	0	0	0	0	0	0	0	0	0	0	0	0	0	0	0	0	0	0	0	0	0	0	0	0	0	0	0	0	0	0	1.97e-05
Enterococcus.cecorum	0	1.16e-05	9.03e-06	0	4.65e-05	1.23e-05	0	1.05e-05	2.26e-05	0	2.46e-05	1.96e-05	6.72e-05	0	0	2.13e-05	4.34e-05	1.07e-05	1.23e-05	0	8.8e-06	1.86e-05	0	1.18e-05	0	0.0001404	0	0	0	0	0	0	9.63e-06
Enterococcus.columbae	6.76e-06	0	2.78e-05	1.24e-05	3.75e-05	2.32e-05	1.21e-05	9.55e-06	4.24e-06	0	0	1.83e-05	0	8.21e-06	0	0	1.07e-05	4.77e-06	0	0	1.5e-05	2.18e-05	1.28e-05	5.75e-06	0	1.32e-05	1.53e-05	4.79e-06	3.48e-06	0	1.09e-05	0	3.95e-06
Enterococcus.durans	0	0	0	0	0	0	0	0	0	0	4.6e-05	0	0	0	0	0	0	0	0	0	0	0	0	0	0	0	0	0	0	0	0	0	0
Enterococcus.faecalis	7.1e-06	0.0001622	4.42e-05	4.48e-05	6.08e-05	4.26e-05	2.54e-05	0.0001096	5.56e-05	1.54e-05	6.06e-05	2.65e-05	1.97e-05	4.16e-05	2.91e-05	4.82e-05	0.0001065	4.36e-05	0.0001429	0.000116	2.61e-05	0.0002358	7.36e-05	4.19e-05	0.0001638	4.26e-05	4.34e-05	1.88e-05	1.72e-05	8.53e-05	0	2.14e-05	3.79e-05
Enterococcus.faecium	8.61e-05	0.0004475	0.0002978	0.0002968	0.0004316	0.0006459	0.0001631	0.0005125	0.0001907	0.0001325	0.0009822	0.0001955	0.0001792	0.0003248	0.0002715	0.0002127	0.000511	0.0003097	0.0002863	0.0008886	0.0004289	0.0004745	0.0007059	0.0002784	0.0005147	0.0005977	0.0001954	0.0001354	0.0001049	0.0004329	0.0001098	0.0002484	0.0001926
Enterococcus.gallinarum	6.18e-06	0	3.94e-05	2.84e-06	2.71e-05	0	4.51e-06	7.14e-06	4.02e-06	0	1.76e-05	1.03e-05	5.14e-06	1e-05	3.79e-06	2.98e-05	1.49e-05	5.39e-06	0	1.65e-05	2.01e-05	2.23e-05	0	0	0	4.36e-06	0	0	2.8e-05	0	0	0	4.13e-06
Enterococcus.gilvus	1.19e-05	0	1.3e-05	0	1.08e-05	4.32e-06	0	0	9.79e-06	9.81e-06	0	5.05e-06	3.04e-05	1.32e-05	1.04e-05	0	0	0	0	0	8.56e-06	1.48e-05	0	6.82e-06	0	0	6.79e-06	0	9.62e-06	0	2.38e-05	7.24e-06	0
Enterococcus.saccharolyticus	0	0	0	0	0	0	0	0	0	0	1.75e-05	0	0	0	0	0	0	0	0	0	0	0	0	0	0	0	0	0	0	0	0	0	0
Enterococcus.sp.7L76	0	0	0	0	0	0	0	0	0	0	0	0	0	6.04e-06	0	0	0	0	0	0	0	0	0	0	0	0	0	0	0	0	0	0	0
Enterococcus.villorum	0	0	0	0	0	1.05e-05	0	0	0	0	0	0	0	0	0	0	7.48e-06	0	0	0	0	0	2.13e-05	0	0	0	0	0	0	1.15e-05	0	0	0
Enterorhabdus.mucosicola	2.47e-05	6.13e-05	5.11e-05	4.65e-05	5.22e-05	8.94e-05	2.09e-05	6.46e-05	0.00012	4.14e-05	3.94e-05	6.47e-05	1.94e-05	4.45e-05	3.2e-05	2.02e-05	2.7e-05	6.24e-05	0	3.75e-05	2e-05	7.01e-05	2.4e-05	2.7e-05	3.01e-05	1.88e-05	4.59e-05	1.56e-05	1.1e-05	5.99e-05	0.0001102	1.01e-05	1.15e-05
Epulopiscium.sp.'N.t.morphotype.B'	0	0	1.56e-05	6.84e-06	2.49e-05	1.84e-05	0	1.72e-05	0	0	0	0	1.02e-05	7.81e-06	0	0	1.65e-05	0	0	0	0	0	0	0	0	0	0	0	0	0	0	0	0
Erysipelatoclostridium.ramosum	1e-05	1.45e-05	3.85e-05	3.88e-05	2.36e-05	9.06e-06	3.8e-06	4.09e-05	9.68e-06	1.04e-05	7.93e-05	7.96e-06	2.13e-05	1.2e-05	2.61e-05	7.37e-06	2.63e-05	5.12e-06	3.76e-05	0	3.72e-05	1.1e-05	4.46e-05	2.41e-05	7.02e-06	3.22e-05	6.01e-05	3.91e-06	1.56e-05	7.46e-06	3.39e-05	6.35e-06	3.71e-06
Erysipelothrix.rhusiopathiae	0	0	0	0	2.04e-05	0	0	0	0	0	2.36e-05	0	0	0	0	0	2.32e-05	1.38e-05	0	0	0	0	0	0	0	0	0	0	0	0	0	0	2e-05
Erysipelothrix.tonsillarum	0	0	0	0	0	0	0	0	0	0	0	0	0	0	0	0	9.94e-06	0	0	0	0	0	0	0	0	0	0	0	0	0	0	0	0
Erysipelotrichaceae.bacterium.2.2.44A	0.0001366	0.0002124	0.0002731	0.0002635	0.0006418	0.0007308	0.0003634	0.0003611	0.0002132	0.0001009	0.0002967	0.0001009	0.0001856	0.0001724	8.08e-05	0.0001449	0.000251	0.0002724	8.98e-05	0.0005902	0.0001254	0.000649	0.0001966	0.0001067	0.0003225	0.0002648	0.0001523	9.2e-05	8.89e-05	0.0001705	8.44e-05	9.67e-05	8.98e-05
Erysipelotrichaceae.bacterium.21.3	8.47e-06	0.0001892	5.4e-05	5.68e-05	3.96e-05	7.69e-05	5.32e-05	3.97e-05	6.11e-05	9.73e-06	3.85e-05	2.53e-05	1.34e-05	1.73e-05	3.92e-05	4.76e-05	1.88e-05	7.32e-05	0.0001619	0.0001173	6.52e-05	0.000607	4.4e-05	2.71e-05	9.01e-05	4.23e-05	3.34e-05	1.57e-05	2.96e-05	1.71e-05	5.26e-06	6.44e-05	8.4e-06
Erysipelotrichaceae.bacterium.3.1.53	9.39e-05	0.0001015	0.0003229	0.0002027	0.0001853	0.0005091	9.63e-05	0.0002681	7.46e-05	6.35e-05	0.0001511	0.0001055	0.0001111	9.28e-05	6.6e-05	0.0002655	0.0001576	0.0001769	9.38e-05	0.0002965	0.0002027	0.0002367	0.0002217	8.01e-05	0.0001743	7.74e-05	0.0001407	9.48e-05	0.0001095	0.0001165	0.0001191	5.65e-05	5.63e-05
Erysipelotrichaceae.bacterium.5.2.54FAA	0.0001785	0.0005359	0.0002463	0.0003684	0.0003352	0.0002495	0.0001162	0.0003197	0.0001427	6.74e-05	0.0001956	0.0001032	0.0002035	9.29e-05	0.0001435	6.03e-05	0.0002792	0.0002066	0.0001052	0.0008994	0.0001892	0.000811	0.0002299	9.52e-05	0.0002338	0.00027	0.0001599	0.0001546	6.3e-05	0.0001663	7.85e-05	0.0001015	0.0001455
Erysipelotrichaceae.bacterium.6.1.45	0.0005014	0.001008	0.001201	0.0007414	0.001303	0.001434	0.0005141	0.001533	0.000426	0.0002727	0.0004723	0.0003556	0.0003402	0.0004227	0.0003327	0.000393	0.0005167	0.0005517	0.0001899	0.001024	0.0004259	0.002022	0.0006287	0.0004	0.00113	0.0007365	0.000441	0.0002212	0.0002834	0.0007999	0.0001994	0.0005818	0.0002727
Escherichia.coli	0	0.005849	0.001423	0.001412	1.11e-05	0.01669	0.001585	0.0001115	0	0	0.001557	8.82e-05	0	0.0001341	2.32e-05	0.0001044	5.4e-05	0.0003978	1.43e-05	0.000406	6.57e-05	0.002242	0.00530201	0.0003815	0.01172	0.001807	0.004304	2.48e-05	0.0003537	0.003823	0.001229	0.0001569	2.52e-05
Escherichia.fergusonii	0	6.36e-06	0	0	0	4.71e-05	0	0	0	0	0	0	0	0	0	0	0	0	0	0	0	0	0	0	1.61e-05	0	5.31e-06	0	0	0	0	0	0
Escherichia.sp.1.1.43	0	0	0	0	0	3.07e-06	0	0	0	0	4.82e-06	0	0	0	0	0	0	0	0	0	0	0	0	0	3.83e-05	0	0	0	0	0	0	0	0
Escherichia.sp.3.2.53FAA	0	5.36e-06	1.68e-05	0	0	0	2.61e-06	0	0	0	0	0	0	0	0	0	0	0	0	0	0	0	0	0	0	5.85e-06	5.32e-06	0	0	0	0	0	0
Escherichia.sp.4.1.40B	0	0	0	0	0	5.64e-06	0	0	0	0	6.29e-06	0	0	0	0	0	0	0	0	0	0	0	0	0	5.48e-05	0	0	0	0	0	0	0	0
Escherichia.sp.TW09231	0	0	0	0	0	3.24e-06	0	0	0	0	0	0	0	0	0	0	0	0	0	0	0	0	0	0	0	0	0	0	0	0	0	0	0
Escherichia.sp.TW09276	0	0	0	0	0	6.05e-06	0	0	0	0	0	0	0	0	0	0	0	0	0	0	0	0	0	0	0	0	0	0	0	0	0	0	0
Escherichia.sp.TW09308	0	0	0	0	0	6.05e-06	0	0	0	0	3.93e-05	0	0	0	0	0	0	0	0	0	0	0	0	0	0	0	0	0	0	0	0	0	0
Escherichia.sp.TW10509	0	6.01e-06	0	0	0	2.32e-05	0	0	0	0	0	0	0	0	0	0	0	0	0	0	0	0	0	0	0	0	0	0	0	0	0	0	0
Escherichia.sp.TW14182	0	0	0	0	0	5.37e-06	0	0	0	0	0	0	0	0	0	0	0	0	0	0	0	0	0	0	0	0	0	0	0	0	0	0	0
Escherichia.sp.TW15838	0	5.64e-06	0	0	0	3.67e-05	0	0	0	0	0	0	0	0	0	0	0	0	0	0	0	0	0	0	0	0	4.99e-06	0	0	0	0	0	0
Ethanoligenens.harbinense	2.11e-05	4.63e-05	2.63e-05	7.92e-05	0.0001229	5.02e-05	3.64e-05	3.48e-05	1.99e-05	1.77e-05	5.93e-05	8.58e-05	3.63e-05	8.6e-05	1.14e-05	3.05e-05	1.63e-05	4.99e-05	3.28e-05	6.68e-05	1e-05	0.0001279	4.16e-05	1.33e-05	5.35e-05	2.48e-05	3.82e-05	1.21e-05	8.99e-06	3.01e-05	0	7.2e-05	1.05e-05
Eubacterium.biforme	0.002104	8.99e-05	0.0003805	0.002258	0.006372	0.0002695	6.66e-05	0.0004458	0.0001321	0.0008054	0.001686	0.0003249	0.004706	0.0002634	0.001629	0.002162	0.003082	0.004931	0.0001278	0.0002692	0.0003057	0.0003522	0.007388	0.0003287	0.0002856	0.03532	0.0001875	0.001452	0.004856	0.0001083	7.69e-05	0.0001239	0.001601
Eubacterium.cellulosolvens	1.38e-05	6.64e-06	5.42e-05	2.1e-05	2.87e-05	4.57e-05	1.36e-05	3.55e-05	2.19e-05	1.91e-05	3.29e-05	2.24e-05	8.08e-05	2.72e-05	1.75e-05	4.12e-05	4.35e-05	3.86e-05	1.68e-05	1.18e-05	3.3e-05	1.47e-05	7.08e-06	1.95e-05	2.51e-05	1.54e-05	5.59e-05	8.89e-06	1.2e-05	2.68e-05	1.2e-05	1.49e-05	1.43e-05
Eubacterium.cylindroides	0.0003636	0.004848	0.009412	0.003706	0.002662	0.002367	0.0004641	0.002985	0.001438	0.0006223	0.001567	0.0007629	0.001109	0.0007706	0.0004481	0.001192	0.002761	0.001272	0.0003698	0.0009076	0.0006477	0.003154	0.00172	0.0005899	0.002153	0.00113	0.0006702	0.0002659	0.001334	0.001088	0.0003338	0.0003772	0.0005299
Eubacterium.dolichum	0.0002024	0.0001086	0.0004258	0.00043	0.0005057	0.0006065	0.0001376	0.0008474	0.0001815	0.0001107	0.0002916	0.0001099	0.000246	0.0001427	9.7e-05	0.0003124	0.0004808	0.0003656	0.0001177	0.0001905	0.0001858	0.0004072	0.0004304	0.000564	0.0003249	0.0008597	0.0001763	0.0001462	5.95e-05	0.0001503	5.7e-05	9.06e-05	0.000134
Eubacterium.eligens	0.001494	0.008066	0.03861	0.05954	0.05723	0.01873	0.0005621	0.005817	0.05921	0.02726	0.02503	0.01445	0.005163	0.03953	0.008339	0.07308	0.1209	0.01525	0.02956	0.003909	0.00507	0.01594	0.01391	0.002344	0.002855	0.003626	0.004558	0.06174	0.01339	0.02351	0.0006919	0.009264	0.06935
Eubacterium.hallii	0.0006025	0.0005459	0.003658	0.00316	0.006242	0.002214	0.003777	0.003108	0.007878	0.004237	0.01082	0.01524	0.005203	0.01353	0.0217	0.004709	0.008134	0.02045	0.003781	0.001637	0.005713	0.002317	0.002932	0.004075	0.002216	0.001152	0.003906	0.0006602	0.002319	0.003063	0.004152	0.0004655	0.003838
Eubacterium.infirmum	5.85e-06	1.81e-05	3.62e-05	7.79e-05	5.84e-05	1.98e-05	2.7e-05	1.44e-05	1.24e-05	1.95e-05	2.3e-05	6.32e-05	9.63e-06	1.4e-05	9.25e-06	1.3e-05	1.39e-05	1.7e-05	7.52e-06	0	1.01e-05	9.37e-06	1.01e-05	0	1.46e-05	1.22e-05	3.16e-05	6.79e-06	1.88e-05	1.4e-05	0	8.78e-06	1.15e-05
Eubacterium.limosum	2.56e-05	5.49e-05	0.0001313	7.24e-05	7.1e-05	7.07e-05	5.01e-05	0.0001611	3.32e-05	2.84e-05	7.5e-05	2.37e-05	3.94e-05	2.35e-05	2.47e-05	4.67e-05	3.12e-05	4.73e-05	7.93e-06	0.0001549	1.76e-05	0.0002813	0.0001189	3.19e-05	4.54e-05	4.63e-05	0.0002257	2.77e-05	1.42e-05	2.96e-05	2.36e-05	1.08e-05	3.07e-05
Eubacterium.rectale	0.02012	0.1022	0.04329	0.007318	0.05836	0.04667	0.03955	0.1028	0.008565	0.04715	0.008829	0.06324	0.1069	0.01982	0.03748	0.04968	0.03903	0.01806	0.03331	0.01661	0.1651	0.05743	0.001596	0.04	0.07153	0.2574	0.02433	0.0869	0.05653	0.005279	0.03046	0.07034	0.03942
Eubacterium.saphenum	0	1.26e-05	1.8e-05	3.13e-05	2.07e-05	1.5e-05	0	6.63e-06	0	0	0	0	1.14e-05	0	0	0	1.56e-05	1.17e-05	0	0	0	0	0	0	0	0	1.31e-05	0	0	1.03e-05	0	0	0
Eubacterium.siraeum	0.002356	0.02762	0.006118	0.01287	0.008658	0.01778	0.001648	0.002723	0.1078	0.00161	0.09366	0.00249	0.006981	0.001926	0.002801	0.005947	0.004866	0.1016	0.002108	0.04283	0.004386	0.0438	0.004136	0.002225	0.006261	0.003525	0.003506	0.04983	0.001429	0.01717	0.0004063	0.009085	0.008731
Eubacterium.sp.3.1.31	6.93e-05	5.4e-05	0.0003839	0.0001066	0.0001966	6.32e-05	7.83e-05	0.0001415	8.96e-05	7.39e-05	8.09e-05	0.0001068	0.0001226	0.0001038	0.0001641	9.68e-05	0.0001532	0.0002429	0.000251	9.76e-05	0.0002436	0.0001417	0.0001274	0.0002728	0.0004407	6.83e-05	0.0001131	4.07e-05	5.32e-05	5.73e-05	0.0002919	6.09e-05	3.31e-05
Eubacterium.ventriosum	0.0009066	0.001404	0.002795	0.001668	0.001905	0.003369	0.001675	0.001086	0.002559	0.0008754	0.001429	0.003353	0.00173	0.001012	0.001233	0.000901	0.003642	0.001572	0.004092	0.00549	0.003226	0.005944	0.001197	0.00169	0.006638	0.0009495	0.0005786	0.0008888	0.001553	0.0004926	0.000244	0.004365	0.000733
Eubacterium.yurii	0	0	0	0	0	3.92e-06	0	0	0	0	0	0	0	6.07e-06	0	0	0	0	0	0	7.04e-06	7.38e-06	0	0	0	0	0	0	0	0	0	0	0
Facklamia.hominis	0	0	0	0	0	5.68e-06	0	0	0	0	0	0	0	0	0	0	0	0	0	0	0	0	0	0	0	0	0	0	0	0	0	0	0
Facklamia.languida	0	0	0	0	0	0	0	0	1.04e-05	0	1.19e-05	0	0	1.28e-05	0	0	0	0	0	0	0	0	0	0	0	0	0	0	0	0	0	0	0
Faecalibacterium.prausnitzii	0.1113	0.1566	0.1194	0.1978	0.2345	0.1837	0.1644	0.1518	0.04872	0.09923	0.1037	0.1008	0.1674	0.06597	0.06159	0.07642	0.1398	0.05027	0.06202	0.1251	0.3253	0.1462	0.1433	0.06371	0.1259	0.2211	0.01625	0.05226	0.1073	0.02975	0.09751	0.05918	0.1559
Fibrisoma.limi	2.43e-06	0	0	0	0	0	0	0	0	0	0	0	0	0	0	0	0	0	0	0	0	0	0	0	0	0	0	0	0	0	0	0	0
Filifactor.alocis	0	0	1.12e-05	2.91e-05	1.87e-05	0	4.09e-05	2.31e-05	0	0	1.83e-05	0	0	0	0	0	0	0	7e-05	0	0	0	0	0	0	0	0	0	0	1.67e-05	0	0	0
Finegoldia.magna	0	3.52e-05	0	0	2.61e-05	1.19e-05	0	1.11e-05	0	0	0	0	0	1.25e-05	0	3.8e-05	3.36e-05	1.34e-05	0	0	0	7.13e-05	3.52e-05	0	0	0	0	0	0	0	0	0	1.24e-05
Firmicutes.bacterium.M10.2	3.34e-06	0	0	3.75e-06	0	0	0	2.9e-06	0	7.46e-06	7.76e-06	0	7.59e-06	0	0	0	0	7.43e-06	1.71e-05	0	0	0	0	0	0	1.99e-05	0	0	0	4.8e-06	0	0	6.69e-06
Flavobacterium.branchiophilum	0	0	0	0	0	0	0	0	0	0	0	0	0	0	0	0	0	0	0	0	0	0	0	5.55e-06	0	0	0	0	0	0	0	0	0
Flavonifractor.plautii	0.0006353	0.002004	0.00115	0.0006664	0.000801	0.00069	0.0003434	0.0006896	0.0005741	0.0002371	0.0003427	0.0002712	0.0003912	0.0003109	0.0002693	0.0003582	0.0002859	0.0004082	0.0005496	0.001031	0.001315	0.001677	0.0008285	0.001612	0.00106	0.001064	0.001741	0.0002189	0.0002291	0.0005007	0.0028	0.0002956	0.000279
Flectobacillus.major	0	0	0	0	0	0	0	0	0	0	1.01e-05	0	0	0	0	0	0	0	0	0	0	0	0	0	0	0	0	0	0	0	0	0	0
Fretibacterium.fastidiosum	0	1.2e-05	2.31e-05	6.79e-06	0	0	0	9.23e-06	0	0	0	0	0	1.02e-05	0	0	0	1.27e-05	0	1.99e-05	0	0	0	0	2.1e-05	0	0	0	0	0	0	7.62e-06	0
Fusobacterium.gonidiaformans	0	0	0	0	0	0	0	0	0	0	0	0	0	0	0	0	1.88e-05	0	0	0	0	0	0	0	0	0	5.42e-05	0	0	0	0	0	0
Fusobacterium.mortiferum	0	0	0	0	0	0	0	0	0	0	0	0	0	0	0	1.94e-05	0	0	0	0	0	0	0	0	0	0	0	0	0	0	0	0	0
Fusobacterium.nucleatum	0	0	0	0	0	0	0	0	0	0	0	0	0	0	0	3.08e-05	0	0	0	0	0	0	0	0	0	0	0	0	0	0	0	1.33e-05	0
Fusobacterium.periodonticum	0	0	0	0	0	0	0	0	0	1.67e-05	0	0	0	0	0	0	0	0	0	0	0	0	0	0	0	0	1.07e-05	0	5.45e-06	0	0	5.32e-06	0
Fusobacterium.sp.oral.taxon.370	0	0	0	0	0	0	0	0	0	0	0	0	0	0	0	0	2.34e-05	4.87e-06	0	0	0	0	0	0	0	0	0	0	0	0	0	0	0
Fusobacterium.ulcerans	0	0	0	0	0	0	0	0	0	0	0	0	0	0	0	0	0	0	0	0	0	0	0	0	0	0	0	0	0	0	0	0	0
Fusobacterium.varium	0	0	0	0	0	0	0	0	0	0	0	0	0	0	0	0	0	0	0	0	0	0	0	0	0	0	0	0	0	0	0	0	0
gamma.proteobacterium.HdN1	0	0	0	0	0	0	0	0	0	0	0	0	0	0	0	0	0	0	0	0	0	0	0	0	0	3.46e-06	0	0	0	0	0	0	0
Gardnerella.vaginalis	0	4.07e-05	0	0	1.98e-05	4.67e-05	0	0	0	0	2.78e-05	0	0	0	0	2.59e-05	0	0	0	0.0003878	0	0	0	0	0	3.36e-05	0	0	0	0	0	0	0
Gayadomonas.joobiniege	0	0	0	0	0	0	0	0	0	0	0	0	0	0	0	0	0	0	0	0	0	0	0	0	0	0	0	0	0	0	0	0	5.08e-06
Geitlerinema.sp.PCC.7105	0	0	0	0	0	0	0	0	0	0	0	0	0	0	0	0	3.02e-06	0	0	0	0	0	0	0	0	0	0	0	0	0	0	0	2.29e-06
Gemella.haemolysans	0	0	0	0	0	0	0	0	0	0	0	0	0	0	0	0	0	0	0	0	0	0	0	0	0	0	1.06e-05	0	0	0	8.65e-06	6.98e-06	0
Gemella.morbillorum	0	0	1.31e-05	0	0	0	0	0	0	0	0	0	0	0	0	0	1.85e-05	0	0	0	0	0	0	0	0	0	0	0	0	0	0	0	0
Gemella.sanguinis	0	0	7.45e-06	0	0	9.82e-06	0	0	5.26e-06	2.42e-05	1.42e-05	0	0	6.33e-06	0	0	0	7.04e-06	1.09e-05	0	0	0	0	0	0	0	8.5e-06	0	7.3e-06	0	0	8.55e-06	0
Geminocystis.herdmanii	0	0	0	0	0	0	0	0	0	0	0	0	0	0	0	0	0	0	0	0	0	0	0	0	0	0	0	0	0	0	0	0	3.51e-06
Geobacter.sp.M18	3.62e-06	0	0	0	0	0	0	0	0	0	0	0	0	0	0	0	0	0	0	0	0	0	0	0	0	0	0	0	0	0	0	0	0
Geothrix.fermentans	0	4.76e-06	0	7.2e-06	0	0	0	0	0	0	0	0	0	0	0	0	0	0	0	0	0	1.05e-05	0	0	0	0	0	0	0	0	0	0	0
Gloeobacter.violaceus	0	0	0	0	1.09e-05	0	0	0	0	0	0	0	0	0	0	0	2.82e-05	8.49e-06	0	0	0	0	0	0	0	0	0	0	0	0	0	0	3.56e-05
Gluconobacter.oxydans	0	0	0	0	0	0	0	4.77e-06	0	0	0	0	0	0	0	0	0	0	0	0	0	0	0	0	0	0	0	0	0	0	0	0	0
Gordonia.polyisoprenivorans	5.58e-06	0	0	0	0	0	0	0	0	0	0	0	0	0	0	0	0	0	0	0	0	0	0	0	0	0	0	0	0	0	0	0	0
Gordonibacter.pamelaeae	0.0001065	8.24e-05	0.0005224	0.0001371	0.0001253	0.0004439	0.0004448	0.0001378	0.0006125	0.000134	0.0001284	0.000241	5.28e-05	0.0001094	7.08e-05	0.0001062	8.76e-05	0.0001126	3.96e-05	8.79e-05	0.0003763	0.0001557	0.0008626	0.0001846	0.000285	0.0007906	0.001387	0.0001997	4.66e-05	0.0001312	2.09e-05	0.0001421	0.0001562
Gottschalkia.acidurici	0	1.8e-05	1.48e-05	2.12e-05	1.91e-05	1.71e-05	0	8.1e-06	0	0	1.86e-05	0	0	0	0	0	0	6.06e-06	0	1.75e-05	0	2.55e-05	0	0	1.3e-05	0	0	0	0	0	0	0	0
Granulicatella.adiacens	0	0	1.08e-05	1.17e-05	0	7.92e-06	0	7.29e-06	1.3e-05	2.21e-05	1.39e-05	1.29e-05	0	0.0001239	1.36e-05	7.08e-05	8.89e-06	2.63e-05	8.25e-06	0	8.88e-06	0	1.74e-05	0	1.74e-05	2.89e-05	2.12e-05	7.42e-06	1.9e-05	1.11e-05	0	9.13e-06	1.09e-05
Granulicella.mallensis	0	0	0	0	0	0	0	0	0	0	0	0	0	0	0	0	0	0	0	0	0	0	0	0	0	0	0	0	0	4.35e-06	0	0	0
Haemophilus.aegyptius	0	0	0	0	0	0	0	0	0	0	0	0	0	0	0	0	0	0	0	0	0	0	0	0	0	0	0	0	0	0	0	0	0
Haemophilus.haemolyticus	4.72e-05	0	0	2.95e-05	8e-05	0	0	6.34e-05	2.43e-05	0.0002251	8.96e-05	0	0	3.48e-05	6.09e-05	0.0001289	3.16e-05	4.43e-05	0.0001536	0	0.0001276	0	0	0	0	0	0	8.64e-05	0.00010305	0	0	4.78e-05	0
Haemophilus.influenzae	2.5e-05	0	0	0	0	0	0	3.12e-05	0	7.84e-05	0	0	0	0	0	5.49e-05	0	0	9.52e-05	0	4.34e-05	0	0	0	0	0	0	3.7e-05	5.81e-05	0	0	0	0
Haemophilus.parahaemolyticus	0	0	0	0	0	0	0	0	0	7.91e-05	0	0	0	0	0	1.22e-05	0	0	0	0	0	0	0	0	0	0	0	0	0	0	0	0	0
Haemophilus.parainfluenzae	0.000842	0.0001563	0.00033977	0.000609	0.001163	5.75e-05	0.0002873	0.001642	0.00057883	0.005526	0.002326	0.0001045	0.00051805	0.0003901	0.001195	0.0026992	0.000626	0.0007384	0.003776	0	0.003304	3.38e-05	2.1e-05	4.67e-05	5.55e-05	1.74e-05	4.09e-05	0.00203	0.002625	3.09e-05	0.0001472	0.0006154	0.0002524
Haemophilus.paraphrohaemolyticus	1.63e-05	0	0	0	0	0	0	0	0	1.94e-05	0	0	0	0	0	0	0	0	0	0	0	0	0	0	0	0	0	0	1.48e-05	0	0	1.18e-05	0
Haemophilus.pittmaniae	1.34e-05	0	2.82e-05	6.98e-06	0.000536	1.07e-05	0	4.51e-05	0	7.21e-05	2.15e-05	0	0	0	2.19e-05	4.5e-05	5.54e-05	7.62e-05	6.19e-05	0	0.0002258	0	0	0	0	0	0	2.74e-05	0.0001984	0	0	1.1e-05	3.34e-05
Haemophilus.sp.oral.taxon.851	0	0	0	0	0	0	0	0	0	5.74e-06	0	0	0	0	0	6.77e-06	0	0	7.92e-06	0	5.99e-06	0	0	0	0	0	0	6.79e-06	4.97e-06	0	0	0	0
Haemophilus.sputorum	1.73e-05	0	0	5.98e-05	0	0	0	3.43e-05	0	7.26e-05	4.73e-05	0	0	0	2.98e-05	3.75e-05	0	1.75e-05	6.23e-05	0	6.29e-05	0	0	0	0	0	0	4.6e-05	0.000154	0	0	1.55e-05	3.86e-05
Halanaerobium.hydrogeniformans	0	0	1.75e-05	0	0	0	0	0	0	0	0	0	0	0	1.18e-05	0	0	0	0	0	0	0	0	0	0	0	0	0	0	0	0	0	0
Haloplasma.contractile	0	0	8.96e-06	0	0	7.27e-06	0	0	0	0	1.98e-05	0	0	0	0	0	1.1e-05	6.75e-06	0	0	0	0	0	0	0	0	0	0	0	0	0	0	7.93e-06
Helcococcus.kunzii	0	0	0	4.5e-06	0	0	0	0	0	0	0	0	0	0	0	0	0	0	0	0	0	0	0	0	0	0	0	0	0	0	0	0	0
Helcococcus.sueciensis	0	0	0	0	0	0	0	9.32e-06	0	0	0	0	0	0	0	0	0	0	0	0	0	0	0	0	0	0	0	0	0	0	0	0	0
Helicobacter.acinonychis	0	0	0	0	2.19e-05	0	0	0	0	0	0	0	0	0	0	0	0	0	0	0	0	0	0	0	0	0	0	0	0	0	0	0	0
Helicobacter.bilis	0	0	0	0	0	0	0	0	0	0	0	0	0	0	0	0	0	0	0	0	0	0	0	0	0	0	0	0	0	0	0	0	0
Helicobacter.cinaedi	0	0	0	0	0	0	0	0	0	0	0	0	0	0	0	0	0	0	0	0	0	0	0	0	0	0	0	0	0	0	0	0	0
Helicobacter.winghamensis	0	0	0	0	0	0	0	0	0	0	0	0	0	0	0	0	0	0	0	0	0	0	0	0	0	0	0	0	0	0	0	0	0
Heliobacterium.modesticaldum	0	1.11e-05	1.13e-05	9.77e-06	0	2.86e-05	0	0	0	0	0	0	0	0	0	0	1.75e-05	0	0	0	0	0	0	0	1.26e-05	0	0	0	0	0	0	0	0
Herbaspirillum.frisingense	0	0	0	0	0	0	0	0	0	0	0	0	0	0	0	0	0	0	0	0	0	0	0	0	0	0	0	0	0	0	0	0	0
Herbaspirillum.massiliense	0	0	0	0	0	0	0	0	0	0	0	0	0	0	0	0	0	0	0	0	0	0	0	0	0	0	0	0	0	0	0	0	0
Histophilus.somni	2.55e-05	0	0	0	0	0	0	0	0	0	0	0	0	0	0	0	0	0	2.11e-05	0	0	0	0	1.58e-05	0	0	0	0	0	0	0	0	0
Holdemania.filiformis	0.0002592	0.002712	0.00134	0.0008615	0.0006984	0.0008797	0.001008	0.000451	0.0004314	0.0002994	0.0007965	0.0002661	0.0005021	0.0005243	0.0002731	0.0003906	0.0006618	0.0006229	0.0004949	0.0006255	0.0009248	0.001402	0.002485	0.001114	0.0009029	0.002712	0.0003294	0.0002994	0.0002308	0.0004233	0.001336	0.0004693	0.0003957
Holdemania.massiliensis	0.0001555	0.0001063	8.64e-05	0.0002176	0.0001289	0.0001691	0.0001668	0.0004386	3.99e-05	3.08e-05	7.97e-05	4.22e-05	0.0001612	0.000115	0.0001421	0.0001687	0.0001215	6.14e-05	4.84e-05	0.000184	0.0002348	0.0002891	0.0001071	0.0001066	0.0001181	0.0001794	9.4e-05	4.75e-05	5.41e-05	8.82e-05	0.0001122	4e-05	8.4e-05
Holophaga.foetida	0	0	0	0	0	0	0	0	0	0	0	0	0	0	0	0	0	0	0	0	0	5.24e-06	0	0	0	0	0	0	0	0	0	0	0
Hymenobacter.aerophilus	0	0	4.29e-06	0	0	0	0	2.68e-06	0	0	0	0	0	0	0	0	0	0	0	0	0	0	0	0	0	0	0	0	0	0	0	0	0
Ideonella.sp.B508.1	0	0	0	0	0	0	0	0	0	0	0	0	0	0	0	0	0	0	0	0	0	0	0	0	0	0	0	0	0	0	0	0	0
Intestinibacter.bartlettii	6.53e-05	2.74e-05	0.0002069	0.0001415	0.0002174	0.0006828	2.04e-05	0.0001329	0.0004465	0.0001066	0.001825	0.001438	0.0001768	0.006188	0.0002136	0.0001592	0.002307	5.62e-05	0.001192	4.05e-05	0.0003625	0.0001183	6.44e-05	3.04e-05	0.0001498	0.0002828	0.0002653	5.2e-05	5.37e-05	3.5e-05	1.04e-05	1.8e-05	6.57e-05
Janibacter.sp.HTCC2649	2.05e-06	0	0	0	4.04e-06	0	0	0	0	0	0	0	0	0	0	0	0	0	0	0	0	0	0	0	0	0	0	0	0	0	0	0	0
Janthinobacterium.sp.CG3	0	0	0	0	0	0	0	0	0	0	0	0	0	0	0	0	0	0	0	0	0	0	0	0	0	0	0	0	0	0	0	0	0
Janthinobacterium.sp.HH01	0	0	0	0	0	0	0	0	0	0	0	0	0	0	0	0	0	0	0	0	0	0	0	0	0	0	0	0	0	0	0	0	0
Johnsonella.ignava	0.0001261	0.0002362	0.0003644	0.0004291	0.0004068	0.001087	4.75e-05	0.000446	9e-05	8.71e-05	0.0002227	9.75e-05	0.0001624	0.0001147	7.02e-05	0.000109	0.0004704	0.0001555	0.0002865	0.0002082	0.0001903	0.0004128	8.89e-05	9.21e-05	0.0005761	0.0002118	8.65e-05	8.79e-05	6.04e-05	0.0007102	2.78e-05	0.0001512	7.9e-05
Jonquetella.anthropi	0	0	0	0	1.84e-05	0	0	6.18e-06	0	0	0	0	0	0	2.11e-05	0	0	0	0	0	0	0	0	0	0	0	0	0	0	0	0	0	0
Kallipyga.massiliensis	4.7e-06	0	5.79e-06	1.13e-05	1.98e-05	2.16e-05	0	0	0	0	1.14e-05	0	7.04e-06	9.83e-06	0	2.74e-05	0	6.42e-06	0	0	0	1.93e-05	7.84e-06	2.14e-05	0	0	0	0	0	0	0	0	0
Kingella.denitrificans	0	0	0	4.2e-06	0	0	0	0	0	0	0	0	0	0	0	0	0	4.35e-06	0	0	0	0	0	0	0	0	0	0	0	0	0	0	0
Klebsiella.oxytoca	0	7.59e-05	0	1.25e-05	0	0	0	0	0	0	0	0	0	0	0	0	0	0	0	0	0	0	0	0	0	4.61e-05	0	0	0	0	0	0	0
Klebsiella.pneumoniae	0	2.25e-05	7.04e-06	3.32e-05	0	1.84e-05	0	0	0	0	1.72e-05	0	0	0	0	6.95e-05	0	1.87e-05	0	0	0	3.14e-05	1.43e-05	0	1.94e-05	1.13e-05	5.07e-05	0	5.28e-05	0	0	0	0
Klebsiella.sp.1.1.55	0	0	0	9.56e-06	0	0	0	0	0	0	0	0	0	0	0	3.25e-05	0	0	0	0	0	1.7e-05	2.43e-06	0	0	0	0	0	0	0	0	0	0
Klebsiella.sp.4.1.44FAA	0	0	1.85e-06	0	0	0	0	0	1.69e-06	0	0	0	0	1.96e-06	0	0	0	2.53e-06	0	0	0	0	0	0	0	0	0	0	0	0	0	2.06e-06	0
Klebsiella.sp.OBRC7	0	0	0	0	0	0	0	0	0	0	0	0	0	0	0	0	0	0	0	0	0	0	0	0	0	2.87e-05	0	0	0	0	0	0	0
Klebsiella.variicola	0	0	0	1.85e-05	0	0	0	0	0	0	0	0	0	0	0	4.91e-05	0	0	0	0	0	2.23e-05	0	0	0	0	0	0	0	0	0	0	0
Kurthia.sp.JC8E	0	0	0	0	0	0	0	0	0	0	0	0	0	0	0	0	0	0	0	0	0	0	0	0	0	0	0	0	0	0	0	0	4.86e-06
Lachnoanaerobaculum.saburreum	2.57e-05	9.67e-05	8.94e-05	6.17e-05	0.00012322	0.0001648	0.00010772	0.00015871	8.47e-05	5.29e-05	6.68e-05	8.79e-05	0.00013594	6.53e-05	4.43e-05	5.73e-05	8.69e-05	5.34e-05	4.07e-05	0.00011004	8.17e-05	9.78e-05	3.59e-05	0.00015261	4.64e-05	0.00013971	4.2e-05	6.73e-05	8.23e-05	8.89e-05	2.46e-05	6.72e-05	0.0001011
Lachnoanaerobaculum.sp.ICM7	0	7.07e-06	8.77e-05	1.18e-05	8.05e-05	2.06e-05	2.49e-05	1.25e-05	2.73e-05	2.59e-05	3.65e-05	7.97e-05	4.33e-05	5.29e-05	2.7e-05	1.85e-05	2.67e-05	2.13e-05	2.96e-05	0	8.43e-05	0	0	9.12e-06	2.85e-05	0.0001298	1.06e-05	0.0001037	4.67e-05	1.02e-05	4.22e-05	2.38e-05	3.75e-05
Lachnoanaerobaculum.sp.OBRC5.5	0.0002138	0.0004108	0.0003203	0.000266	0.0005047	0.0006603	0.0002376	0.0005829	0.0001166	0.0001053	0.0002851	0.0001449	0.0001805	0.0001542	8.92e-05	0.0002394	0.0001348	0.0001495	6.18e-05	0.0008163	8.67e-05	0.001068	0.0004298	0.0002313	0.0003457	0.0001227	0.0001495	0.0001928	9.72e-05	0.0007931	8.36e-05	7.67e-05	0.0002018
Lachnobacterium.bovis	2.97e-05	2.61e-05	9.54e-05	3.22e-05	0.0001094	5.98e-05	1.6e-05	2.44e-05	4.14e-05	2.32e-05	0.0001446	4.91e-05	5.71e-05	6.45e-05	0.0001133	7.99e-05	7.11e-05	0.0001258	2.98e-05	3.2e-05	5.74e-05	2.87e-05	1.53e-05	1.15e-05	7.81e-05	9.54e-05	4.05e-05	7.9e-05	3.78e-05	3.93e-05	2.25e-05	2.64e-05	3.55e-05
Lachnoclostridium.phytofermentans	2.51e-05	1.09e-05	5.8e-05	2.18e-05	3.3e-05	2.69e-05	9.39e-06	1.97e-05	1.47e-05	1.6e-05	2.31e-05	1.11e-05	4.29e-05	1.95e-05	1.91e-05	1.62e-05	5.44e-05	2.63e-05	2.45e-05	0	1.64e-05	9.89e-06	7.58e-06	7.51e-06	1.71e-05	9.73e-06	1.53e-05	9.36e-06	1.49e-05	3.11e-05	0	7.88e-06	2.03e-05
Lachnospira.multipara	9.15e-05	6.77e-05	0.0001298	0.0003746	0.0006402	0.0001374	2.98e-05	0.0001204	9.28e-05	0.0001124	0.0001066	0.0002287	0.0002237	0.0001069	0.0002213	0.0002652	0.0005264	0.0001051	0.0005385	0.0001139	0.0002797	0.0001179	1.14e-05	0.0001306	0.0002126	0.0001362	8.71e-05	0.0001937	0.0005477	7.14e-05	2.97e-05	9.84e-05	0.0006838
Lachnospiraceae.bacterium.1.1.57FAA	0.0002323	0.000489	0.000686	0.001073	0.0005901	0.0006991	0.0004154	0.0006281	0.0003032	0.0002855	0.0007036	0.0007627	0.0003884	0.0002246	0.0004131	0.0009324	0.0003716	0.0003004	0.0002991	0.0004496	0.0006284	0.0005514	0.000272	0.001109	0.0004397	0.00217	0.001663	0.0004006	0.000593	0.0003522	0.000596	0.0003284	0.0004863
Lachnospiraceae.bacterium.1.4.56FAA	0.0001612	0.0001522	0.0002613	0.0001798	0.0002453	0.0002479	0.0001482	0.0003991	0.0002689	0.000112	0.0002051	0.0002729	0.0004232	0.0001194	0.0001481	0.0002538	0.0002071	0.0002659	0.0001281	0.0002178	0.0004871	0.0001719	0.0001296	0.000338	0.0001775	0.000412	0.0004801	8.93e-05	0.0001316	0.0001163	0.0001474	8.3e-05	0.0001101
Lachnospiraceae.bacterium.2.1.46FAA	2.66e-05	2.5e-05	0.0002374	5.05e-05	0.0001461	0.00123	4.95e-05	8.28e-05	7.77e-05	7.97e-05	0.0001159	9.16e-05	0.000101	7.52e-05	0.0001879	9.64e-05	9.85e-05	0.0001673	3.73e-05	0.0001221	9.14e-05	7.65e-05	2.91e-05	0.000119	5.81e-05	5.16e-05	8.08e-05	3.38e-05	2.62e-05	5.8e-05	3.59e-05	0.0003909	0.0001123
Lachnospiraceae.bacterium.2.1.58FAA	0.0001872	0.0002796	0.000842	0.000352	0.0004392	0.0006284	0.0002983	0.0004999	0.000283	0.0003193	0.0004236	0.0003606	0.0004272	0.0002573	0.0003178	0.0003384	0.0004192	0.0004744	0.0007195	0.0002764	0.0004127	0.0005086	0.0002008	0.0008678	0.0002263	0.0004764	0.001062	0.0003514	0.0002683	0.0003632	0.001563	0.0005257	0.0005387
Lachnospiraceae.bacterium.3.1.46FAA	0.0001016	0.0002022	0.0006803	0.000715	0.0007431	0.0005245	0.000228	0.0004435	0.0001993	0.000272	0.0006602	0.000459	0.0004567	0.0002638	0.0002901	0.0006475	0.0006398	0.0002839	0.0002392	0.0005911	0.0008285	0.0003026	9.74e-05	0.001094	0.0003088	0.00257	0.001587	0.0002471	0.0008587	0.0008549	0.000768	0.0002292	0.000142
Lachnospiraceae.bacterium.3.1.57FAA.CT1	0.0002196	0.000294	0.0004295	0.0004174	0.0004631	0.0004645	0.0001551	0.0004672	0.0001489	0.0001093	0.0002378	0.0001379	0.000195	0.0001828	0.0001151	0.0002769	0.0003269	0.000201	7.06e-05	0.0006812	0.0002317	0.000613	0.0003026	0.000161	0.0006728	0.0003748	0.0003198	8.76e-05	0.0001052	0.0003006	0.0001654	0.0001545	7.96e-05
Lachnospiraceae.bacterium.4.1.37FAA	2.7e-05	2.76e-05	6.08e-05	3.8e-05	0.0001126	6.89e-05	5.85e-05	0.000109	7.13e-05	0.0001263	8.72e-05	4.1e-05	0.0001064	6.97e-05	0.0001343	0.0001827	6.63e-05	5.73e-05	5.6e-05	5.45e-05	8.99e-05	6.5e-05	4.86e-05	5.51e-05	4.75e-05	0.0001156	5.23e-05	3.87e-05	7.69e-05	2.99e-05	6.95e-05	0.00013	5.72e-05
Lachnospiraceae.bacterium.5.1.57FAA	1.43e-05	5.91e-05	0.0001418	6.91e-05	0.0001098	0.0002134	8.33e-05	6.42e-05	0.0001417	3.97e-05	5.93e-05	0.0001126	5.52e-05	4.62e-05	5.22e-05	6.62e-05	8.25e-05	9.57e-05	0.0001125	0.0001295	5.14e-05	7.35e-05	6.44e-05	3.25e-05	9.94e-05	5.69e-05	0.0001412	1.25e-05	3.75e-05	4.92e-05	2.1e-05	4.9e-05	2.74e-05
Lachnospiraceae.bacterium.5.1.63FAA	0.0002284	0.0002825	0.001358	0.0009589	0.001093	0.000597	0.0006317	0.001442	0.003581	0.0008217	0.002996	0.005143	0.002566	0.002606	0.004486	0.0005549	0.002973	0.01454	0.001235	0.0005084	0.002299	0.0005138	0.0006657	0.0007662	0.0003933	0.0004539	0.0004466	0.0002588	0.0009341	0.0007543	0.001929	0.0003134	0.0004904
Lachnospiraceae.bacterium.6.1.63FAA	0.0002221	0.0001774	0.0003287	0.0001282	0.0003377	0.0001565	7.43e-05	0.0004356	0.0001338	0.0001639	0.0004442	0.0001034	0.0002503	0.0002047	0.0004292	0.0002126	0.0003221	0.0002208	0.0003362	0.0001899	0.0001465	0.0001592	0.0001156	0.0001461	0.0001424	4.97e-05	0.0001313	4.5e-05	0.0001353	0.0001012	0.0001925	6.78e-05	0.0001165
Lachnospiraceae.bacterium.7.1.58FAA	0.001097	0.003359	0.001518	0.001325	0.001582	0.002186	0.0005467	0.002448	0.001634	0.0003186	0.000683	0.000556	0.0005796	0.0006038	0.0005187	0.0006459	0.0006783	0.001256	0.0005704	0.002325	0.002068	0.005756	0.001765	0.003277	0.002096	0.002089	0.003106	0.0006608	0.0006415	0.0008863	0.003082	0.0006938	0.0007329
Lachnospiraceae.bacterium.8.1.57FAA	0.0002259	0.0004851	0.0007021	0.001073	0.000555	0.0006818	0.0004165	0.0006393	0.0003142	0.0002986	0.0007021	0.0007685	0.0004083	0.0002358	0.0003986	0.000939	0.0003561	0.0003112	0.0002791	0.000461	0.0006292	0.0005693	0.000278	0.001126	0.000427	0.002222	0.001687	0.0003997	0.0005919	0.0003475	0.0006105	0.0003243	0.0005174
Lachnospiraceae.bacterium.9.1.43BFAA	0.0001293	0.0001959	0.0002163	9.28e-05	0.0002044	0.0001398	8.64e-05	0.0001773	0.0001923	0.0001466	0.0001253	0.0001248	0.0002131	0.0001483	0.0001078	0.0001441	0.0002489	0.0001228	0.0001107	6.93e-05	0.0001833	0.0001871	0.0001122	0.0001816	0.0001007	0.0002793	0.000149	9.41e-05	0.0001041	0.0001791	0.0001583	5.64e-05	9.93e-05
Lachnospiraceae.bacterium.oral.taxon.082	1.37e-05	2.97e-05	2.86e-05	0.0001751	0.0001007	8.05e-05	2.09e-05	3.99e-05	2.95e-05	2.07e-05	3.14e-05	3.86e-05	2.46e-05	2.61e-05	1.89e-05	9.61e-06	3.73e-05	0.0001753	3.2e-05	9.84e-05	0.0001905	4.95e-05	1.7e-05	9.65e-06	5.95e-05	5.2e-05	2.81e-05	5.69e-05	1.6e-05	2.64e-05	0	2.59e-05	5.1e-05
Lachnospiraceae.oral.taxon.107	4.08e-05	4.34e-05	9.82e-05	0.0001015	0.0001477	0.0001318	5.89e-05	0.0001856	4.03e-05	2.79e-05	5.51e-05	2.62e-05	6.19e-05	3.4e-05	2.67e-05	3.56e-05	9.67e-05	4.91e-05	4.42e-05	5.8e-05	4.12e-05	0.0002496	2.74e-05	5.13e-05	5.6e-05	2.92e-05	2.56e-05	6.11e-05	2.17e-05	0.0001204	1.1e-05	5.42e-05	5.53e-05
Lactobacillus.acidophilus	0	2.84e-05	0	2.3e-05	3.16e-05	0.0001555	3.2e-05	0	1.46e-05	0	2.28e-05	0	1.45e-05	0.0002589	1.34e-05	3.64e-05	2.17e-05	8.09e-05	0	5.7e-05	1.48e-05	0	0	0	3.34e-05	1.36e-05	0	0	0	1.82e-05	0	2.16e-05	0
Lactobacillus.amylovorus	0	0	0	0	0	1.11e-05	0	0	0	0	0	0	0	0	0	0	0	0	1.24e-05	0	8.51e-06	0	0	0	0	0	0	0	0	0	0	0	0
Lactobacillus.casei	0	0	0	0	0	0	0	0	0.0002552	5.1e-05	0	0	0	3.12e-05	0.0004821	0	0	2.54e-05	0	0	0	0	0	0.000116	4.46e-05	0	0	3.19e-05	0	0	0	0	0
Lactobacillus.crispatus	4.93e-06	9.43e-06	5.15e-05	0	0	9.88e-06	1.89e-05	1.4e-05	7.15e-06	0	0	6.57e-06	8.71e-06	6.46e-06	0	1.74e-05	0	1.03e-05	9.9e-06	2.04e-05	1.69e-05	0	1.17e-05	8.36e-06	0	9.28e-05	1.56e-05	0	3.11e-05	1.17e-05	1.79e-05	5.01e-06	1.48e-05
Lactobacillus.curvatus	0	0	0	0	0	0	0	0	0	0	0	0	0	0	0	0	0	0	0	0	0	0	0	0	0	0	0	0	0	0	0	0	0
Lactobacillus.delbrueckii	0	0	0	0	0	0	0	0	0	0	0	0	0	0	3.77e-05	0	0	0	0	0	0	0	0	0	0	0	0	0	0	0	0	0	0
Lactobacillus.fermentum	0	0	0	0	0	0	0	0	0	0	0	0	0	0.00019004	0	0	0	0	0	0	0	0	0	0	0	0	0	0	0	0	0	0	0
Lactobacillus.florum	0	0	0	0	0	0	0	0	0	0	0	0	0	0	0	0	0	0	0	0	0	0	0	0	0	0	0	0	0	0	0	0	2.01e-05
Lactobacillus.gasseri	0	0	0	0	0	0	0	0	0	0	0	0	0	0	0	6.22e-05	0	0	0	0	0	0	0	0	0	0	0	0	0	0	0	0	0
Lactobacillus.iners	0	0	2.89e-05	3.86e-05	0	0	0	0	2.58e-05	0	0	0	0	3.24e-05	0	0	0	0	0	0	0	0	0.0001802	0	0	0	0	0	0	0.0001045	0	0	0
Lactobacillus.johnsonii	0	0	0	0	0	0	0	0	0	0	0	0	0	0	0	0	0	0	0	0	0	0	0	0	0	0	0	0	0	0	0	0	1.13e-05
Lactobacillus.mucosae	0	8.52e-06	1.08e-05	0	2.06e-05	1.67e-05	1.11e-05	0	0	9.89e-06	1.44e-05	0	0	0	0	0	0	0	0	0	0	0	0	0	0	0	0	0	0	0	1.17e-05	0	0
Lactobacillus.oris	0	0	0	7.24e-06	2.47e-05	0	0	0	1.48e-05	0	1.96e-05	0	0	0	0	0	0	0	0	3.72e-05	0	0	0	0	0	0	0	0	0	0	0	0	0
Lactobacillus.paracasei	0	0	0	0	0	0	0	0	7.97e-05	0	0	0	0	0	0.000179562	0	0	0	0	0	0	0	0	4.13e-05	0	0	0	0	0	0	0	0	0
Lactobacillus.pasteurii	0	0	0	0	0	1.89e-05	0	0	0	0	0	0	0	0	0	0	0	0	0	0	0	0	0	0	0	0	0	0	0	0	0	0	0
Lactobacillus.psittaci	0	0	0	0	0	0	0	0	0	0	0	0	0	0	0	0	0	9.33e-06	0	0	0	0	0	0	0	0	0	0	0	0	0	0	0
Lactobacillus.reuteri	0	0	0	1.2e-05	1.71e-05	3.15e-05	0	0	0	0	0	0	0	7.65e-05	0	0	0	0	0	0	1.52e-05	0	0	0	0	0	0	0	0	0	0	0	0
Lactobacillus.rhamnosus	0	0	0	0	0	0	0	0	0	0	0	0	0	0	0.0005002	0	0	5.32e-05	0	0	0	0	0	0	0	0	0	5.45e-05	0	0	0	0	0
Lactobacillus.ruminis	0.0001048	0.0001122	0.00017534	8.11e-05	0.00032531	0.00032853	8.52e-05	0.00013184	6.79e-05	5.44e-05	0.0003418	0.00080734	0.000178	9.3e-05	0.0004323	0.0001051	0.0001589	0.0001409	6.32e-05	0.00016371	0.00018891	0.0001022	0.0001	4.38e-05	0.0001649	0.0003504	5.54e-05	6.12e-05	0.0001249	9.9e-05	4.9e-05	0.0001794	0.00018401
Lactobacillus.salivarius	0	0.000183322	2.91e-05	0	2.22e-05	0	2.25e-05	0	0	2.18e-05	2.08e-05	0	0	0	1.91e-05	1.98e-05	3.88e-05	0	0	0	0	2.49e-05	0	0	0	0	0	0	0	0	1.71e-05	0	0
Lactobacillus.sp.7.1.47FAA	0	0	0	0	0	0	0	0	0	0	0	0	0	0	0	0	0	0	0	0	0	0	1.3e-05	0	0	0	0	0	0	0	0	0	0
Lactococcus.garvieae	0	0	0	0	0	0	0	0	0	0	0	0	0	2.8e-05	0	0	0	0	0	0	0	0	0	0	0	0	0	0	0	0	0	0	0
Lactococcus.lactis	6e-05	0.00010911	9.72e-05	4.62e-05	0.0001334	4.78e-05	8.6e-06	0.00039904	0.0001052	0.0001538	8.21e-05	7.39e-05	8.01e-05	0.00019674	5.94e-05	0.00067982	0.0004651	0.00010492	6.5e-05	0.0001083	0.00013402	5.54e-05	8.05e-05	3.04e-05	5.32e-05	6.99e-05	0.0002565	5.57e-05	0.00021391	1.08e-05	4.62e-05	0.00014908	2.87e-05
Lactococcus.phage.936.sensu.lato	0	0	0	0	0	0	0	0	0	0	0	0	0	0	0	0.00309	0	0	0	0	0	0	0	0	0.003021	0	0	0	0	0	0	0	0
Lactococcus.phage.bIL67	0	0.009857	0	0	0	0	0	0	0	0	0	0	0	0	0	0.04404	0	0.001043	0	0	0	0	0	0	0	0	0	0	0	0	0	0	0
Lactococcus.phage.BM13	0	0	0	0	0	0	0	0	0	0	0	0	0	0	0	0.0008849	0	0	0	0	0	0	0	0	0	0	0	0	0	0	0	0	0
Lactococcus.phage.c2	0	0.003701	0	0	0	0	0	0	0	0	0	0	0	0	0	0.01386	0	0	0	0	0	0	0	0	0	0	0	0	0	0	0	0	0
Lactococcus.phage.jm2	0	0	0	0	0	0	0	0	0	0	0	0	0	0	0	0.0007768	0	0	0	0	0	0	0	0	0	0	0	0	0	0	0	0	0
Lactococcus.phage.P680	0	0	0	0	0	0	0	0	0	0	0	0	0	0	0	0.001325	0	0	0	0	0	0	0	0	0	0	0	0	0	0	0	0	0
Laribacter.hongkongensis	0	0	0	0	0	0	0	0	0	0	0	0	0	0	0	0	0	0	0	0	0	0	0	0	0	0	0	0	0	0	0	0	0
Lautropia.mirabilis	0	0	0	0	0	0	1.02e-05	4.48e-06	0	4.78e-06	0	0	0	0	0	0	0	0	0	0	0	0	0	0	1.47e-05	0	0	0	0	0	3.12e-05	1.11e-05	0
Lawsonia.intracellularis	0	0.0002298	2.79e-05	9.74e-05	6.29e-05	2.42e-05	0	3.21e-05	0.0001351	0	0	0	0	0	0	0	0	4.34e-05	0	0	0	0.0001599	4.19e-05	1.66e-05	2.84e-05	2.18e-05	2.1e-05	7.09e-05	2.09e-05	5.31e-05	0	2.36e-05	3.61e-05
Leadbetterella.byssophila	0	0	0	0	0	0	0	0	0	0	3.8e-05	0	0	0	0	0	0	0	0	0	0	0	0	0	0	0	0	0	0	0	0	0	0
Lentisphaera.araneosa	0	0	0	0	0	0	0	0	0	0	0	0	0	0	0	0	5.71e-06	0	0	0	0	0	0	0	0	0	0	0	0	0	0	0	0
Leptolyngbya.sp.PCC.7375	0	0	0	0	0	0	0	0	0	0	0	0	0	0	0	0	0	0	0	0	0	0	0	0	0	0	0	0	0	0	0	0	2.28e-06
Leptothrix.cholodnii	0	0	0	0	0	0	0	0	0	0	0	0	0	0	0	0	0	0	0	0	0	0	0	0	0	0	0	0	0	0	0	0	0
Leptotrichia.wadei	0	0	0	0	0	0	0	0	0	0	0	0	0	0	0	0	0	0	0	0	0	0	0	0	0	0	0	4.89e-06	0	0	0	0	0
Leuconostoc.gasicomitatum	0	0	0	1.71e-05	0	0	0	0	0	0	0	0	0	0	0	0	0	0	0	0	0	0	0	0	0	0	0	0	0	0	0	0	0
Leuconostoc.gelidum	0	0	0	8.32e-05	0	0	0	0	0	0	0	0	0	0	0	0	0	0	0	0	0	0	0	0	6.13e-05	0	0	0	0	0	0	0	0
Leuconostoc.inhae	0	0	0	9.2e-06	0	0	0	0	0	0	0	0	0	0	0	0	0	0	0	0	0	0	0	0	0	0	0	0	0	0	0	0	0
Leuconostoc.lactis	0	0	0	3.82e-05	0	0	0	0	0	0	0	0	0	0	0	0	0	0	0	0	0	0	0	0	0	0	0	0	0.0004937	0	0	0	0
Leuconostoc.mesenteroides	0	0	0	0	0	0	0	0	0	1.76e-05	0	0	0	0	0	0	0	0	0	0	0	0	0	0	0	0	0	0	0	0	0	0	0
Listeria.monocytogenes	0	0	0	0	0	0	0	0	0	0	0	0	0	0	0	0	0	0	0	0	0	0	0	0	0	0	0	0	0	0	0	0	3.26e-05
Lysobacter.antibioticus	1.32e-06	0	0	0	0	0	0	0	0	0	0	0	0	0	0	0	0	0	0	0	0	0	0	0	0	0	0	0	0	0	0	0	0
Lysobacter.defluvii	0	0	9.77e-06	0	0	0	0	0	0	0	0	0	0	0	0	0	0	0	0	0	0	0	0	0	0	0	0	0	0	0	0	0	0
Lysobacter.sp.URHA0019	0	0	0	4.16e-06	0	0	0	9.72e-06	0	0	0	0	0	0	0	0	0	0	0	0	0	0	0	0	0	0	0	0	0	0	0	0	0
Macrococcus.caseolyticus	0	0	0	0	0	0	0	0	0	0	0	0	0	0	0	0	0	0	0	0	0	0	0	0	0	0	0	0	0	0	0	0	0
Magnetospirillum.magneticum	0	0	4.82e-06	0	0	0	0	0	0	0	0	0	0	0	0	0	0	0	0	0	0	0	0	0	0	0	0	0	0	0	0	0	0
Mahella.australiensis	0	2.45e-05	2.52e-05	1.72e-05	2.14e-05	2.82e-05	6.04e-06	2.8e-05	0	0	2.09e-05	0	1.37e-05	6.75e-06	0	7.18e-06	3.25e-05	7.44e-06	0	2.25e-05	0	2.08e-05	0	0	2.37e-05	5.95e-06	1.37e-05	6.38e-06	0	1.27e-05	0	0	0
Mannheimia.haemolytica	0	0	0	0	0	0	0	0	0	0	0	0	0	0	1.47e-05	0	0	0	0	0	0	0	0	0	0	0	0	0	0	0	0	0	0
Marine.bacterium.HIMB624	0	0	0	0	0	0	0	0	0	0	0	0	0	0	0	0	0	0	0	0	0	0	0	0	0	0	0	0	0	0	0	0	0
Marinilabilia.salmonicolor	0	0	4.63e-06	0	0	0	4.12e-06	0	0	0	0	0	0	0	0	0	0	0	0	0	0	0	0	0	0	0	0	0	0	0	0	0	0
Marinimicrobia.bacterium.SCGC.AAA003.E22	0	0	0	0	0	0	0	0	0	0	0	0	0	0	0	0	0	0	0	0	0	0	0	0	0	0	0	0	0	0	0	0	4.07e-05
Marinimicrobia.bacterium.SCGC.AAA003.L08	0	0	0	0	0	0	0	0	0	0	0	0	0	0	0	0	0	0	0	0	0	0	0	0	0	0	0	0	0	0	0	0	1.74e-05
Mariniradius.saccharolyticus	0	0	0	0	0	0	3.92e-06	0	0	0	0	0	5.41e-06	0	0	0	0	5.06e-06	0	0	0	0	0	0	0	0	0	0	0	0	0	4.49e-06	0
Marvinbryantia.formatexigens	0.0002863	0.0004349	0.0005986	0.0003395	0.0003812	0.001746	0.0004859	0.0007913	0.0003486	0.0001258	0.0002122	0.0001526	0.0002611	0.0002525	0.0001666	0.0002	0.0007048	0.0002527	0.001032	0.0005668	0.0008462	0.0006741	0.0002499	0.0002487	0.0003073	0.0002995	0.0001777	8.66e-05	0.0001578	0.0001395	6.36e-05	6.25e-05	9.64e-05
Megamonas.funiformis	0	8.06e-05	5.9e-06	0	7.98e-06	0	0.00399	0.001655	0	0	0	0	4.25e-05	0	0.00788	0.000417	5.33e-05	0	0	0.0001893	0	0	0	0	0	3.58e-06	0	0.002303	0	0	0	0	0.003918
Megamonas.hypermegale	0	0.0001951	0	0	0	0	0.01781	0.007949	0	0	0	0	0.0001741	0	0.03122	0.001626	0.0002446	1.44e-05	1.11e-05	0.0001666	0	0	0	0	0	0	0	0.003465	0	0	0	0	0.01732
Megamonas.rupellensis	0	7.07e-05	0	0	0	0	0.002393	0.001082	0	0	0	0	2.49e-05	0	0.004498	0.000255	3.9e-05	0	0	0.0003165	0	0	0	0	0	0	0	0.00226	0	0	0	0	0.002648
Megasphaera.elsdenii	0	0	0	0	3.23e-05	0	1.17e-05	0	0	0	0	0	0	0	0	0	0	0	0	0	0	0	0	0	0	0	0	0	0	0	0	1.46e-05	0
Megasphaera.genomosp.type.1	0	4.38e-05	2.47e-05	6.41e-05	8.37e-05	3.15e-05	8.26e-05	0.0001273	1.52e-05	0	4.51e-05	1.56e-05	2.81e-05	2.91e-05	7.04e-05	1.86e-05	1.95e-05	4.01e-05	1.58e-05	7.38e-05	3.36e-05	9.94e-05	3.21e-05	1.56e-05	4.74e-05	2.42e-05	2.72e-05	1.85e-05	1.91e-05	0	0	4.66e-05	2.8e-05
Megasphaera.micronuciformis	2.07e-05	0	0	0	0	0	0	0	0	8e-06	0	0	0	0	0	6.49e-06	0	0	0	0	0	0	0	0	0	2.19e-05	0	1.05e-05	4.97e-06	0	0	6.42e-06	0
Megasphaera.sp.BL7	0	0	0	0	0	0.0006072	0	0	0	0	0	0.0007796	0	0.0005395	0	0	0	0	0	0	0	0	0	0	0	0	0	0	0	0	0	0	0
Megasphaera.sp.NM10	0	0	0	0	0	0.0006271	0	0	0	0	0	0.0008212	0	0.0005223	0	0	0	0	0	0	0	0	0	0	0	0	0	0	0	0	0	0	0
Megasphaera.sp.NP3	0	0	0	0	0	0	0.0003149	0	0	0	0	0	0	0	0	0	0	0	0	0	0	0	0	0	0	0	0	0	0	0	0	0	0
Megasphaera.sp.UPII.135.E	0	1.1e-05	2.84e-05	5.12e-05	6.44e-05	3.49e-05	0	4.51e-05	1.67e-05	1.77e-05	6.49e-05	3.68e-05	3.86e-05	6.38e-05	6.88e-05	2.28e-05	3.37e-05	2.21e-05	1.54e-05	5.43e-05	4.12e-05	4.67e-05	2.81e-05	1.49e-05	0	0	2.06e-05	1.54e-05	0	2.14e-05	0	2.15e-05	3.76e-05
Megasphaera.sp.UPII.199.6	1.36e-05	0	0	0	0	0	0	0	0	0	0	0	0	0	0	0	0	0	0	0	0	0	0	0	0	0	0	0	0	0	0	0	0
Melissococcus.plutonius	0	0	0	0	0	0	0	0	0	0	0	0	0	0	1.03e-05	0	0	0	0	0	0	0	0	0	0	0	0	0	0	0	0	0	0
Mesoplasma.florum	0	0	0	0	5.09e-05	0	0	0	0	0	0	0	0	0	0	0	0	0	0	0	0	0	0	0	0	0	0	0	0	0	0	0	4.17e-05
Metascardovia.criceti	0	0	0	9.51e-06	0	0.0001436	0	0	5.22e-05	0	0	0	0.0001202	0	0	0	0	0	0	0	0	0.0001049	0	0	0	0	0	0	0	0	0	0	0
Methanobrevibacter.smithii	0	0.003307	0	0	0.01258	0	0.002395	0.0005906	0	8.45e-05	0.006107	0	0.001005	0	0	0	0	0.0110021	0	0.00349	0	0.01028	0	0	0.006617	0.0007343	0	0	0	0	0	0.0003988	0
Methanosphaera.stadtmanae	0	0	0	0	0	0	0	0	0	0	0	0	0	0	0	0	0	0	0	0.0002268	0	0	0	0	0	0	0	0	0	0	0	0	0
Methylobacterium.sp.WSM2598	0	0	0	0	0	0	0	0	0	0	0	0	0	0	0	0	0	0	0	0	0	0	0	0	0	0	0	0	0	0	0	0	0
Methylocella.silvestris	0	0	0	0	0	0	0	0	0	0	0	0	0	0	0	0	1.58e-05	0	0	0	0	0	0	0	0	0	0	0	0	0	0	0	1.98e-05
Methylocystis.sp.ATCC.49242	0	2.46e-06	0	0	0	0	0	0	0	0	0	0	0	0	0	0	0	0	0	5.74e-06	0	0	0	0	0	0	0	0	0	0	0	0	0
Methylophilales.bacterium.HTCC2181	0	0	0	0	0	0	0	0	0	0	0	0	0	0	0	0	0	0	0	0	0	0	0	0	0	0	0	0	0	0	0	0	0
Methylotenera.sp.73s	0	0	0	0	0	0	0	0	0	0	0	0	0	0	0	0	0	0	0	0	0	0	0	0	0	0	0	0	0	0	0	0	0
Microbacterium.barkeri	0	0	0	0	0	0	0	0	0	0	1.37e-05	0	0	6.3e-06	0	0	0	0	0	0	0	0	0	0	0	0	0	0	0	0	0	0	0
Microbacterium.laevaniformans	0	0	0	0	0	0	0	0	0	0	1.38e-05	0	0	0	0	0	0	0	0	0	0	0	0	0	1.57e-05	0	0	0	0	0	0	0	0
Microcystis.aeruginosa	0	0	0	0	0	0	0	0	0	0	0	0	0	0	0	0	1.17e-05	0	0	0	0	0	0	0	0	0	0	0	0	0	0	0	1.06e-05
Micromonospora.sp.CNB394	0	0	0	0	0	0	0	0	0	0	0	0	0	0	0	0	0	0	0	0	0	0	0	0	0	0	0	0	0	1.8e-06	0	0	0
Mitsuokella.multacida	0.006532	7.31e-06	1.17e-05	6.87e-06	1.22e-05	1.13e-05	0	8.56e-06	0	0	7.65e-06	0	0	4.34e-06	0	0	8.22e-06	0	0	0	3.27e-06	1.45e-05	5.35e-06	0	0	0	0.0009717	0	0	1.57e-05	0	1.47e-05	0
Mobiluncus.curtisii	7.66e-05	0.0001144	2.61e-05	5.78e-05	4.14e-05	7.03e-05	1.9e-05	2.32e-05	3.38e-05	1.04e-05	4.11e-05	1.29e-05	1.92e-05	2.92e-05	4.56e-05	2.13e-05	2.37e-05	1.24e-05	9.12e-06	0.0001831	2.25e-05	0.0001402	6.41e-05	3.73e-05	0.0001217	6.64e-05	7.82e-05	1.46e-05	2.61e-05	1.37e-05	0	1.9e-05	2.8e-05
Mobiluncus.mulieris	0	3.07e-05	0	0	1.37e-05	1.5e-05	0	0	0	0	0	0	0	0	0	8.05e-06	1.3e-05	0	0	3.85e-05	0	1.96e-05	1.64e-05	0	3.16e-05	1.72e-05	1.54e-05	0	0	0	0	0	0
Modestobacter.multiseptatus	0	0	0	0	0	0	0	3.66e-06	0	0	0	0	0	0	0	0	0	0	0	0	0	0	0	0	0	0	0	0	0	0	0	0	0
Mogibacterium.sp.CM50	1.89e-05	5.17e-05	5.8e-05	0.0002105	8.12e-05	3.93e-05	3.47e-05	2.5e-05	1.46e-05	1.81e-05	3.41e-05	0	1.82e-05	2.1e-05	3.19e-05	1.25e-05	4.23e-05	2.51e-05	3.49e-05	4.54e-05	1.53e-05	4.43e-05	1.93e-05	0	3.46e-05	1.48e-05	3.42e-05	1.22e-05	0	2.61e-05	0	1.57e-05	1.26e-05
Moorea.producens	0	0	0	0	0	0	0	0	0	0	0	0	0	0	0	0	0	0	0	0	0	0	0	0	0	0	0	0	0	0	0	0	1.71e-06
Mycobacterium.thermoresistibile	0	0	5.28e-06	0	0	7.22e-06	0	0	0	0	0	0	0	0	0	0	0	0	0	0	0	0	0	0	0	0	0	0	0	0	0	0	0
Mycoplasma.arthritidis	0	0	0	0	0	0	0	0	0	0	0	0	0	0	0	0	0	3.39e-05	0	0	0	0	0	0	0	0	0	0	0	0	0	0	0
Mycoplasma.hominis	0	0	0	0	0	0	0	0	0	0	0	0	0	0	0	0	0	3.7e-05	0	0	0	0	0	0	0	0	0	0	0	0	0	0	0
Mycoplasma.penetrans	0	0	0	0	0	0	0	0	0	0	0	0	0	0	0	0	0	0	0	0	0	0	0	0	0	0	0	0	0	0	0	1.07e-05	0
Mycoplasma.yeatsii	0	0	2.28e-05	0	0	0	0	0	0	0	0	0	0	0	0	0	0	0	0	0	0	0	0	0	0	0	0	0	0	0	0	0	0
Myroides.odoratimimus	0	2.68e-06	0	0	0	0	0	0	0	0	0	0	0	0	0	0	0	0	3.45e-06	0	0	0	3.4e-06	0	0	0	0	0	3.6e-06	0	0	0	0
Myxococcus.sp.contaminant.ex.DSM.436	0	0	0	0	0	2.71e-06	0	0	0	0	0	0	0	0	0	0	0	0	0	0	0	0	0	0	0	0	0	0	0	0	0	0	0
Neisseria.cinerea	0	0	2.75e-05	1.06e-05	0	8.19e-05	0	0	2.34e-05	0	0	0	0	0	0	0	9.11e-05	0	1.97e-05	0	0	0	0	0	0	0	0	0	0	0	0	0	0
Neisseria.flavescens	0	0	0	0	0	0	0	0	0	0	0	0	0	0	0	0	0	0	0	0	0	0	0	0	0	1.03e-05	3.05e-05	0	8.95e-06	0	0	0	0
Neisseria.lactamica	0	0	0	0	0	0	0	8.14e-06	0	0	0	0	0	0	0	0	0	0	0	0	0	0	0	0	0	0	0	0	0	0	0	0	1.29e-05
Neisseria.mucosa	0	0	0	0	0	0	0	0	0	0	0	0	0	0	0	0	0	8.24e-06	0	1.66e-05	0	0	0	0	0	7.63e-06	1.26e-05	0	1.45e-05	0	0	0	0
Neisseria.subflava	0	0	0	0	0	0	0	0	0	3.33e-05	0	0	0	0	0	0	0	0	0	0	0	0	0	0	0	1.01e-05	3.97e-05	0	1.23e-05	1.07e-05	0	8.24e-06	1.59e-05
Nisaea.denitrificans	0	0	0	0	6.18e-06	0	0	0	0	0	0	0	0	0	0	0	0	0	0	0	0	0	0	0	0	0	0	0	0	0	0	0	0
Nitratireductor.aquibiodomus	0	0	0	0	0	0	0	0	0	0	0	0	0	0	0	0	0	0	0	0	0	0	0	0	0	0	0	0	0	0	0	0	0
Nitratiruptor.sp.SB155.2	0	0	0	0	0	0	0	0	0	0	0	0	0	0	0	0	0	0	0	0	0	0	0	0	0	0	0	0	0	0	0	0	3.22e-05
Nitritalea.halalkaliphila	0	0	0	0	0	0	0	0	0	0	0	0	0	0	0	0	1.46e-05	0	0	0	0	0	0	0	0	0	0	0	0	0	0	0	0
Nocardiopsis.kunsanensis	3.35e-06	0	7.18e-06	3.49e-06	0	3.76e-06	0	3.34e-06	0	0	0	0	0	0	0	0	0	0	0	0	0	0	0	0	0	0	0	0	0	0	0	0	0
Nodosilinea.nodulosa	0	0	0	0	0	0	0	1.05e-06	0	0	0	0	0	0	0	0	0	0	0	0	0	0	0	0	0	0	0	0	0	0	0	0	0
Nonomuraea.coxensis	0	0	0	0	1.75e-06	0	0	0	0	0	0	0	0	0	0	0	0	0	0	0	0	0	0	0	0	0	0	0	0	0	0	0	0
Novispirillum.itersonii	0	0	0	0	3.67e-06	0	0	0	0	0	0	0	0	0	0	0	0	0	0	0	0	0	0	0	0	0	0	0	0	0	0	0	0
Oceanicola.granulosus	0	0	0	0	0	0	0	0	0	0	0	0	0	0	0	0	0	0	0	0	0	0	0	0	0	0	0	0	0	3.76e-06	0	0	0
Oceanithermus.profundus	0	0	0	9.35e-06	0	0	0	0	0	0	0	0	0	0	0	0	0	0	0	0	0	0	0	0	0	0	0	0	0	0	0	0	0
Odoribacter.laneus	7.57e-05	0.002832	8.7e-05	9.88e-05	5.52e-05	1.76e-05	0.0003192	0.0002031	0.0007917	0.0001525	3.49e-05	7.32e-06	0.001057	0.0003541	0.0001698	0.000576	0.0001236	2.08e-05	0.0008082	0.02963	0.0005646	0.000189	0.00127	6.91e-05	6.51e-05	0.0002591	0.0006683	0.0006533	0.0004606	0.0001126	0.000148	0.0001313	0.001425
Odoribacter.splanchnicus	0.001488	0.008182	0.00891	0.00608	0.008637	0.007331	0.01166	0.01219	0.0002501	0.01884	0.02249	0.003277	0.004388	0.01934	0.007402	0.007331	0.01923	0.03189	0.02261	0.009684	0.002572	0.006109	0.01378	0.009765	0.009871	0.002154	0.006255	0.003014	0.003902	0.003992	0.0007067	0.006082	0.005869
Olsenella.sp.oral.taxon.809	4.17e-05	3.06e-05	1.66e-05	2.03e-05	2.94e-05	4.35e-05	9.12e-06	1.2e-05	0	0	2.54e-05	0	1.21e-05	9.69e-06	5.91e-06	5.3e-06	8.25e-06	1.19e-05	0	5.49e-05	4.87e-06	5.08e-05	1.15e-05	0	2.03e-05	5.27e-06	7.58e-06	7.46e-06	0	1.41e-05	0	5.69e-06	4.78e-06
Olsenella.uli	7.97e-05	1.78e-05	3.36e-05	2.67e-05	6.46e-05	6.09e-05	0	2.22e-05	1.2e-05	0	3.87e-05	0	1.45e-05	1.45e-05	0	0	0	1.51e-05	0	5.81e-05	1.03e-05	4.96e-05	0	0	0	9.84e-06	0	9.76e-06	0	2.41e-05	0	9.32e-06	0
Onion.yellows.phytoplasma	0	0	0	0	0	0	0	0	0	0	0	0	0	0	0	0	0	3.93e-05	0	0	0	0	0	0	0	0	0	0	0	0	0	0	0
Opitutaceae.bacterium.TAV1	0	0	1.76e-06	0	0	0	0	0	0	0	0	0	0	0	0	0	0	0	0	0	0	0	0	0	0	0	0	0	0	0	0	0	0
Opitutaceae.bacterium.TAV5	5.39e-06	0	0	0	0	0	0	0	0	0	0	0	0	0	0	0	0	0	0	0	0	0	0	0	0	0	0	0	0	0	0	0	0
Oribacterium.asaccharolyticum	4.32e-06	3.13e-05	1.27e-05	1.1e-05	2.37e-05	3.23e-05	5.61e-06	1.14e-05	1.14e-05	3.46e-05	1.23e-05	8.46e-06	1.44e-05	1.6e-05	9.29e-06	1.83e-05	4.08e-05	1.01e-05	1.84e-05	0	3.1e-05	1.23e-05	5.47e-06	8.19e-06	0	5.77e-06	1.65e-05	1.71e-05	2.67e-05	1.28e-05	0	3.92e-06	4.5e-05
Oribacterium.parvum	6.56e-06	2.49e-05	2.59e-05	3.3e-05	6.81e-05	4.14e-05	1.98e-05	2.75e-05	2.24e-05	1.46e-05	4.56e-05	7e-06	1.91e-05	1.3e-05	1.04e-05	1.22e-05	2.6e-05	1.73e-05	2.06e-05	4.67e-05	2.01e-05	5.42e-05	1.78e-05	1.07e-05	2.72e-05	1.59e-05	1.61e-05	9.1e-06	3.13e-05	2.48e-05	0	2.32e-05	9.7e-06
Oribacterium.sinus	9.1e-06	0	1.04e-05	8.68e-06	1.23e-05	2.75e-05	5.19e-06	9.23e-06	5.89e-06	6.2e-06	8.16e-06	4.27e-06	1.53e-05	7.41e-06	4.8e-06	1.17e-05	1.29e-05	7.4e-06	4.3e-06	0	9.74e-06	0	0	4.91e-06	0	4.02e-06	0	0	2.25e-05	2.51e-05	0	9.44e-06	4.31e-06
Oribacterium.sp.NK2B42	5.26e-06	3.72e-06	7.8e-06	4.56e-06	1.47e-05	1.03e-05	6.2e-06	1.21e-05	1.02e-05	5.3e-06	0	1.04e-05	1.87e-05	6.42e-06	1.52e-05	1.58e-05	2.63e-05	6.05e-06	1.13e-05	0	8.14e-06	1.93e-05	7.14e-06	0	0	1.45e-05	7.15e-06	0	0	0	0	5.48e-06	5.37e-06
Oribacterium.sp.oral.taxon.078	9.5e-06	2.88e-05	6.57e-05	6.01e-05	7.77e-05	7.22e-05	7.33e-06	8.63e-05	1.24e-05	1.49e-05	3.18e-05	2e-05	2.33e-05	1.97e-05	2.52e-05	1.92e-05	4.04e-05	2.28e-05	3.01e-05	7.18e-05	1.78e-05	9.48e-05	2.77e-05	1.23e-05	3.71e-05	7.28e-05	1.32e-05	1.14e-05	4.85e-06	2.61e-05	8.43e-06	1.14e-05	4.85e-05
Oribacterium.sp.oral.taxon.108	0	0	1.31e-05	9.38e-06	1.56e-05	3.07e-05	0	5.78e-06	6.8e-06	3e-05	0	0	1.5e-05	0	0	0	2.24e-05	7.81e-05	1.16e-05	0	1.59e-05	0	0	1.26e-05	0	0	1.39e-05	1.08e-05	7.17e-06	1.79e-05	0	0	2.81e-05
Ornithinimicrobium.pekingense	4.79e-06	0	0	0	0	0	0	0	0	0	0	0	0	0	0	0	0	0	0	0	0	0	0	0	0	0	0	0	0	0	0	0	0
Ornithobacterium.rhinotracheale	0	0	0	3.4e-05	0	0	0	0	0	0	0	0	0	0	0	0	0	0	0	0	0	0	0	0	0	0	0	0	0	0	0	0	0
Oscillibacter.ruminantium	0.0002936	0.0005125	0.0004924	0.0003099	0.0007172	0.0004564	8.57e-05	0.0002654	0.0001944	0.0001279	0.0003881	8.4e-05	0.00032	0.000245	0.0001659	9.97e-05	0.000115	0.0002841	0.0001213	0.0007132	0.0001579	0.0006993	0.0002537	0.000125	0.0003124	0.0001241	0.0002992	0.0001717	6.07e-05	0.0003543	3.46e-05	0.0001781	0.0001683
Oscillibacter.valericigenes	0.0003349	0.0005857	0.0005517	0.0004013	0.0007694	0.0005131	0.0001131	0.0003006	0.000231	0.0001375	0.0004394	9.74e-05	0.0003335	0.0002666	0.0001849	0.0001306	0.0001365	0.0003261	0.0001181	0.0007075	0.0001823	0.0007584	0.000322	0.0001319	0.0003857	0.0001291	0.000356	0.0002045	7.68e-05	0.0004192	5.13e-05	0.0001881	0.000186
Ottowia.thiooxydans	0	0	0	0	0	0	0	3.18e-06	0	0	0	0	0	0	0	0	0	0	0	0	0	0	0	0	0	0	0	0	0	0	0	0	0
Oxalobacter.formigenes	1.1e-05	0.000716028	0.00010084	5.29e-05	0.0001364	0.00165922	6.11e-05	2.21e-05	1.34e-05	1.16e-05	0.0008116	8.22e-06	1.01e-05	7.2e-05	3.43e-05	5.56e-06	3.06e-05	5.35e-05	0	0.0002014	5.51e-05	0.003524	0.001545	9.71e-06	0.00013732	1.77e-05	0.00012291	4.76e-06	2.74e-05	6.92e-05	0	2.7e-05	7.52e-06
Paenibacillus.polymyxa	0	0	0	0	0	0	0	0	0	0	0	0	0	0	0	0	0	7.77e-06	0	0	0	0	0	0	0	0	0	0	0	0	0	0	0
Paenibacillus.sp.HW567	0	0	0	0	2.5e-06	0	0	0	0	0	0	0	0	0	0	0	0	0	0	0	0	0	0	0	0	0	0	0	0	0	0	0	0
Paenisporosarcina.sp.TG.14	0	0	0	0	0	0	0	0	0	0	0	0	0	0	0	0	0	0	0	0	0	0	0	0	0	0	0	0	0	0	0	0	5.28e-06
Paludibacter.propionicigenes	0	0	1.55e-05	4.68e-06	0	0	0	0	0	0	1.61e-05	0	0	0	0	0	1.13e-05	0	0	0	0	0	0	0	0	0	0	0	0	0	0	0	0
Pandoraea.sp.B.6	0	0	0	0	0	0	0	0	0	0	0	0	0	0	0	0	0	0	0	0	0	0	0	0	0	0	0	0	0	0	0	0	0
Parabacteroides.distasonis	0.002488	0.00496	0.0090012	0.0006567	0.0006084	0.0044743	0.00711	0.0021052	0.0072739	0.003603	0.0019182	0.001733	0.001671	0.003003	0.001123	0.0021561	0.0016551	0.0042243	0.006385	0.01053	0.0042192	0.006125	0.007897	0.007727	0.03712	0.0030182	0.010584	0.001331	0.005004	0.003379	0.02035	0.0025516	0.0026801
Parabacteroides.goldsteinii	0.0001457	0.0003254	0.0004385	2.27e-05	8.11e-05	0.000386	0.0009548	0.0002026	0.00021	2.67e-05	0.0001791	2.85e-05	0.0006237	0.0001375	2.55e-05	0.0002192	6.56e-05	0.0001604	0.005067	0.004931	1.42e-05	0.0001347	0.0002567	0.000105	0.004165	3.05e-05	0.0003272	7.45e-05	0.0001496	0.001178	0.000571	0.0002328	0.0001191
Parabacteroides.gordonii	8.47e-05	0.0002479	0.0005681	4.21e-05	7.56e-05	0.0001074	0.0002552	0.0004739	0.0001852	5.52e-05	0.0001055	8.46e-05	0.0001244	9.78e-05	2.5e-05	7.63e-05	0.0001166	0.0002368	0.0003154	0.001891	0.0001457	5.23e-05	0.0001695	0.0001651	0.0002869	4.12e-05	0.0001711	4.83e-05	0.0002306	5.87e-05	0.0001874	3.09e-05	8.97e-05
Parabacteroides.johnsonii	0.000309	0.007233	0.0004224	8.34e-05	0.0002716	0.00027493	0.0006637	0.0005227	0.0003516	0.0003985	0.0008697	0.000192	0.0004859	0.0003665	0.00012052	0.0004388	0.0004544	0.0005458	0.002725	0.002242	0.0004708	0.0001158	0.0009474	0.0007015	0.0004881	0.0001531	0.001697	0.000323	0.0002798	0.0003344	0.0011521	0.0004664	0.0004466
Parabacteroides.merdae	0.006845	0.015911	0.007136	0.0002849	0.0043025	0.0005213	0.01814	0.005688	0.006347	0.01408	0.011623	0.004703	0.0011832	0.0009003	0.005969	0.0135	0.005308	0.011451	0.031	0.006113	0.0005471	0.0005197	0.03823	0.046115	0.022081	0.006657	0.01511	0.006953	0.004843	0.0032244	0.028256	0.003679	0.006743
Parabacteroides.sp.20.3	0.0005682	0.002256	0.006482	0.0002307	0.0003235	0.0004936	0.002607	0.0007571	0.002454	0.001696	0.001131	0.0007694	0.0004849	0.00259	0.0001905	0.0008785	0.0007752	0.00142	0.003623	0.002639	0.0009241	0.003013	0.001766	0.001765	0.003944	0.0004566	0.004074	0.0002918	0.003651	0.0007076	0.00442	0.0004053	0.0004318
Parabacteroides.sp.D13	0.002288	0.001565	0.002002	0.0006949	0.0001234	0.001039	0.00273	0.0005522	0.001873	0.00157	0.0009923	0.0004511	0.0006322	0.0005916	0.0009136	0.0009178	0.0008729	0.002542	0.002264	0.003174	0.002738	0.001956	0.001935	0.003268	0.00953	0.0007342	0.002568	0.0004069	0.0009538	0.003146	0.003672	0.0007124	0.0006835
Paraprevotella.clara	0.0001561	0.001234	0.0003025	0.002133	0.0003459	0.0002079	0.02477	0.0007562	0.01136	0.0001734	0.007109	0.003775	0.01663	0.008987	0.0003781	0.000874	0.001266	0.01167	0.002634	0.002163	8.22e-05	0.0002669	0.0006252	0.009523	0.0001257	0.0001934	0.002416	0.0009879	0.0001653	0.0002265	0.0177	0.00668	0.001346
Paraprevotella.xylaniphila	0.001587	0.01348	9.87e-05	0.0004394	9.52e-05	6.29e-05	0.001886	0.0001044	0.00173	0.0002113	0.001446	0.0005932	0.002239	0.001257	0.004391	0.01487	0.02126	0.002433	0.03206	0.0006622	4.1e-05	9.02e-05	0.0001501	0.001814	0.0001219	2.42e-05	0.0005606	0.01499	0.0001005	7.65e-05	0.002732	0.001144	0.01947
Parascardovia.denticolens	0	0	1.91e-05	1.45e-05	0	3.4e-05	0	2.18e-05	0	0	0	0	0	1.08e-05	1.84e-05	6.28e-05	0	4.89e-05	0	0	0	0	0	0	0	1.49e-05	0	0	0	0	0	2.93e-05	0
Parasutterella.excrementihominis	0.0001559	0.001732	0.0003607	6.78e-05	0.0003421	0.0008318	0.0001026	0.0005088	0	0.0001285	0.0002768	0.00275	0.0002574	0.0007696	0.000148	8.1e-05	0.0001996	0.001018	0.001101	0.0005531	4.86e-05	0.0002964	7.39e-06	0.008123	0.0003172	0.0001149	0.0004342	6.87e-05	0.0001128	0.0003806	4.89e-05	0.0001009	4.13e-05
Parvimonas.micra	0	0	0	9.24e-06	0	0	0	0	0	0	0	0	0	0	0	2.62e-05	2.36e-05	0	0	0	0	0	0	0	0	0	0	0	0	0	0	6.29e-06	0
Parvimonas.sp.oral.taxon.110	0	0	1.36e-05	1.76e-05	2.25e-05	0	0	2.33e-05	0	0	0	0	0	0	0	0	0	0	0	0	0	0	0	0	0	0	0	0	0	0	0	0	0
Parvimonas.sp.oral.taxon.393	1.8e-05	1.63e-05	2.09e-05	1.46e-05	2.35e-05	1.36e-05	0	1.83e-05	0	0	0	0	0	0	0	0	4.47e-05	1.96e-05	0	0	0	0	0	0	0	0	0	0	0	2.24e-05	0	1.75e-05	5.53e-05
Pasteurella.bettyae	0	0	0	0	0	0	0	7.73e-06	0	1.15e-05	0	0	0	0	0	0	0	0	0	0	0	0	0	0	0	0	0	0	0	0	0	0	0
Patulibacter.americanus	6.78e-06	0	0	0	0	4.45e-06	0	0	0	0	0	0	0	0	0	0	0	0	0	0	0	0	0	0	0	0	0	0	0	0	0	0	0
Pediococcus.lolii	0	0	0	0	0	0	0	0	0	0	0	0	0	0	0	0	0	0	0	0	1.95e-05	0	0	0	0	0	0	0	0	0	0	0	0
Pelomonas.sp.JGI.0001002.B21	0	0	0	0	0	0	0	0	0	0	0	0	0	0	0	0	0	0	0	0	0	0	0	0	0	0	0	0	0	0	0	0	0
Pelomonas.sp.JGI.001013.K11	0	0	0	0	0	0	0	0	0	0	0	0	0	0	0	0	0	0	0	0	0	0	0	0	0	0	0	0	0	0	0	0	0
Pelosinus.fermentans	5.16e-06	0	1.58e-05	8.18e-06	1.92e-05	7.03e-06	7.32e-06	1.01e-05	8.83e-06	7.13e-06	1.2e-05	9.91e-06	1.08e-05	6.78e-06	6.08e-06	8.9e-06	1.22e-05	1.33e-05	9.92e-06	0	1.09e-05	0	0	5.38e-06	1.63e-05	4.65e-06	0	0	0	1.83e-05	7.56e-06	0	1.16e-05
Pelotomaculum.thermopropionicum	0	0	0	0	1.07e-05	0	0	0	0	0	0	0	0	0	0	0	0	0	0	0	0	1.31e-05	0	0	0	0	0	0	0	0	0	0	0
Peptoclostridium.difficile	0.001419	0.002416	0.002556	0.002498	0.003736	0.004267	0.002663	0.002568	0.002321	0.001216	0.00282	0.002288	0.002035	0.002005	0.002259	0.003056	0.002941	0.002055	0.002947	0.004365	0.003454	0.00393	0.00482	0.00185	0.002421	0.002675	0.002729	0.001049	0.0008863	0.002547	0.001562	0.001308	0.001372
Peptoniphilus.duerdenii	0	8.97e-06	0	5.02e-06	7.19e-06	6.36e-06	4.69e-06	0	0	0	0	0	0	0	0	0	0	5.55e-06	0	0	0	0	0.0001477	0	0	0	8.92e-06	0	0	0	0	0	0
Peptoniphilus.grossensis	0	0	0	0	0	0	0	0	0	0	0	0	0	0	0	0	0	0	0	0	0	5.2e-05	7.09e-06	0	0	0	2.31e-05	0	0	0	6.5e-06	0	0
Peptoniphilus.harei	0	0.0001082	0	0	0	0	0	0	0	0	0	0	0	0	0	0	0	0	0	0	0	0	8.89e-05	0	0	0	0	0	0	0	0	0	0
Peptoniphilus.indolicus	0	0	0	0	0	4e-06	0	0	0	0	0	0	0	0	0	0	0	0	0	0	0	0	0	0	0	0	0	0	0	0	0	0	0
Peptoniphilus.lacrimalis	0.000284	0	1.86e-05	0	0	0	9.08e-06	0	4.95e-05	0	0	0	0	0	0.0001559	0	0	0	0	0	1.6e-05	0	7.18e-05	0	0	1.99e-05	1.42e-05	0	0	0	0	0	0
Peptoniphilus.obesi	0	0	0	0	0	0	0	0	0	0	0	0	0	0	0	0	0	0	0	0	0	0	0	0	1.1e-05	0	0	0	0	0	0	0	0
Peptoniphilus.senegalensis	0	0	0	0	0	0	0	0	0	0	0	0	0	0	0	0	0	0	0	0	0	1.03e-05	9.05e-06	0	0	0	0	0	0	0	0	9.8e-06	0
Peptoniphilus.sp.oral.taxon.375	8.5e-06	0	2.23e-05	1.37e-05	4.39e-05	2.36e-05	0	5.26e-05	1.26e-05	1.12e-05	1.87e-05	2.9e-05	2.54e-05	1.99e-05	2.3e-05	2.26e-05	1.9e-05	2.74e-05	0	0	3.28e-05	2.57e-05	1.5e-05	9.33e-06	3.96e-05	1.08e-05	1.96e-05	0	0	1.42e-05	0	7.58e-06	2.76e-05
Peptoniphilus.sp.oral.taxon.386	0	0	0	0	1.58e-05	1.07e-05	0	0	0	0	0	0	0	0	0	0	0	0	0	0	4.4e-05	0	0	0	0	0	0	0	0	0	0	0	0
Peptoniphilus.sp.oral.taxon.836	1.27e-05	1.83e-05	2.13e-05	1.26e-05	0	2.71e-05	1.97e-05	8.5e-06	1.79e-05	0	0	1.77e-05	2.26e-05	2.72e-05	1.35e-05	7.38e-05	5.86e-05	1.44e-05	0	0	1.33e-05	0.0001275	5.96e-05	1.9e-05	0	1.6e-05	3.17e-05	1.45e-05	0	0	0	2.01e-05	1.38e-05
Peptostreptococcaceae.bacterium.ACC19a	3.01e-06	6.9e-05	1.4e-05	2.88e-05	6.05e-05	4.06e-05	4.36e-06	2.52e-05	9.3e-06	6.99e-06	3.9e-05	1.09e-05	8.27e-06	1.38e-05	4.15e-06	1.66e-05	2.59e-05	1.07e-05	1.28e-05	4.02e-05	9.52e-06	1.16e-05	5.64e-06	8.72e-06	2.09e-05	1.73e-05	5.07e-06	6.36e-06	1.54e-05	1.01e-05	0	1.41e-05	5.43e-06
Peptostreptococcaceae.bacterium.AS15	0	6.13e-05	1.1e-05	2.95e-05	6.59e-05	3.67e-05	6.84e-06	2.35e-05	8.15e-06	0	3.93e-05	1.14e-05	1.06e-05	1.13e-05	0	1.19e-05	2.45e-05	6.83e-06	1.05e-05	2.22e-05	1.27e-05	0	0	9.84e-06	2.73e-05	1.74e-05	0	0	1.6e-05	9.39e-06	0	1.55e-05	0
Peptostreptococcaceae.bacterium.CM2	0	0.0001075	1.89e-05	5.53e-05	1.73e-05	1.39e-05	1.14e-05	9.01e-06	5.62e-06	8.92e-06	2.37e-05	6.59e-06	8.76e-06	9.33e-06	0	1.14e-05	1.48e-05	9.23e-06	0	4.21e-05	1.15e-05	6.3e-05	2.3e-05	0	4.1e-05	5.97e-06	2.41e-05	5.5e-06	4.86e-06	3.9e-05	0	1.13e-05	9.53e-06
Peptostreptococcaceae.bacterium.CM5	7.72e-06	1.29e-05	4.45e-06	1.02e-05	2.55e-05	2.35e-05	0	4.07e-06	0	0	9.19e-06	9.77e-06	0	7.12e-06	0	0	9.06e-06	0	1.99e-05	5.97e-05	2.01e-05	2.59e-05	5.49e-06	0	0	0	0	6.21e-06	0	1.36e-05	0	5.36e-06	3.82e-06
Peptostreptococcaceae.bacterium.OBRC8	0	1.55e-05	1.69e-05	0.0001412	6.99e-05	8.11e-05	4.26e-05	9.61e-06	7.89e-06	1.08e-05	0	1.1e-05	3.74e-05	0	5.04e-05	1.38e-05	0.0001136	5.58e-05	0	0.000373	2.38e-05	6.65e-05	2.53e-05	4.4e-05	3.44e-05	2.68e-05	2.89e-05	1.75e-05	0	2.19e-05	0	0	0
Peptostreptococcus.anaerobius	1.44e-05	5.19e-05	6.55e-05	2.29e-05	6.23e-05	4.6e-05	9.53e-06	8.08e-05	1.87e-05	2.05e-05	2.24e-05	2.11e-05	3.98e-05	2.84e-05	7.04e-05	4.82e-05	3.72e-05	2.59e-05	0	4.17e-05	4.98e-05	3.67e-05	2.04e-05	5.17e-05	3.41e-05	4.38e-05	2.39e-05	0.000156823	1.78e-05	2.91e-05	0	9.44e-06	0.00047627
Peptostreptococcus.stomatis	0	0	0	0	2.97e-05	0	0	0	0	0	0	0	0	0	0	0	2.06e-05	0	0	0	0	0	0	0	0	0	0	0	0	0	0	0	0
Phascolarctobacterium.succinatutens	2.97e-05	0.00662	0.0004442	0.0001035	0.00063	0.0007589	0.000215	0.0002458	6.11e-05	0.0004895	0.01811	7.79e-05	7.38e-05	5.79e-05	6.38e-05	0.0005561	0.0003109	0.0001703	0.0002332	0.0006488	0.0001187	0.000276	0.0009163	0.0001303	0.0002369	0.0002883	0.0006011	0.0006107	0.0001054	0.0003966	0.0002483	0.0001892	0.0006156
Phenylobacterium.zucineum	0	0	0	0	0	0	0	0	0	0	0	0	0	0	0	0	0	0	0	0	0	0	0	0	0	0	0	0	0	0	0	0	0
planctomycete.KSU.1	0	0	0	0	0	0	0	0	0	0	9.34e-06	0	0	0	6.17e-06	0	0	0	0	0	0	0	0	0	0	0	0	0	0	0	0	0	0
Plesiocystis.pacifica	1.68e-06	0	0	0	0	0	0	0	0	0	0	0	0	0	0	0	0	0	0	0	0	0	0	0	0	0	0	0	0	0	0	0	2.33e-06
Polaribacter.irgensii	0	0	0	0	0	0	0	0	0	0	5.5e-06	0	0	0	0	0	0	0	0	0	0	0	0	0	0	0	0	0	0	0	0	0	0
Polaromonas.naphthalenivorans	0	0	0	0	0	6.21e-06	0	4.25e-06	0	0	0	0	0	0	0	0	0	0	0	0	0	0	0	0	0	0	0	0	0	0	0	0	0
Pontibacter.roseus	0	0	5.65e-06	0	0	0	0	0	0	0	4.45e-06	0	0	0	0	0	0	0	0	0	0	0	0	0	0	0	0	0	0	0	0	0	0
Pontibacter.sp.BAB1700	0	0	0	0	0	0	0	0	0	0	1.9e-05	0	0	0	0	0	0	0	0	0	0	0	0	0	0	0	0	0	0	0	0	0	0
Porphyromonas.asaccharolytica	0.000191	8.8e-05	0.0001753	8.87e-05	3.62e-05	2e-05	6.32e-05	2.5e-05	3.08e-05	0	8.67e-05	1.62e-05	0.0002501	5.02e-05	1.28e-05	4.18e-05	3.23e-05	2.71e-05	9.8e-05	0	3.45e-05	2.39e-05	0.0001978	3.81e-05	0.000296	1.63e-05	0.0005633	1.03e-05	4.16e-05	9.64e-05	7.84e-05	5.73e-05	1.54e-05
Porphyromonas.bennonis	7.55e-06	0.000116	2.28e-05	1.86e-05	0	0	0	0	0	0	0	0	0	0	0	0	0	0	0	0.0005444	0	0	1.8e-05	0	0	0	1.46e-05	0	0	0	0	0	0
Porphyromonas.catoniae	0	0	0	0	8.57e-06	0	2.81e-05	0	0	0	9.81e-06	0	0	0	0	0	0	0	0	0	0	0	0	0	0	0	0	0	0	0	0	0	0
Porphyromonas.endodontalis	0	3.73e-05	1.3e-05	0	0	0	1.09e-05	4.02e-05	0	0	3.51e-05	0	1.21e-05	0	0	0	0.000193	0	0	0	0	0	0	0	0	0	0	0	0	2.78e-05	0	1.19e-05	0
Porphyromonas.gingivalis	0	1.32e-05	0	0.0001203	4.03e-05	0	1.21e-05	0	0	0	0.0001549	0	0.0003744	0	0	0	3.95e-05	1.41e-05	0	0.0001842	0	0	0	0	0	2.48e-05	8.31e-05	1.49e-05	0	6.36e-05	0	8.2e-06	0
Porphyromonas.gulae	0	3.92e-06	4.79e-06	0	0	0	0	0	0	0	9.65e-06	0	0	0	0	0	0	0	0	0	0	0	0	0	0	0	0	0	0	0	0	0	0
Porphyromonas.levii	0	4.04e-06	0	0	8.2e-06	0	5.2e-06	0	0	0	0.0001779	0	0	0	0	0	0	3.89e-06	0	0	0	0	1.05e-05	1.07e-05	0	0	0	0	0	4.47e-06	0	0	0
Porphyromonas.macacae	0	5.82e-06	5.87e-06	0	1.45e-05	0	8.38e-06	0	6.54e-06	7.41e-06	1.1e-05	0	1.36e-05	0	0	0	2.11e-05	0	0	0	0	0	0	0	0	0	0	0	3.87e-06	0	0	0	0
Porphyromonas.somerae	0.0004411	0.0003575	0.000273	7.15e-05	9.12e-05	8.39e-05	0.000466	0.0001856	0.0001588	0.0002084	0.0002704	0.0001468	0.0001721	0.0001462	0.0002669	5.81e-05	0.000104	0.0001264	0.0002294	0.0001038	0.0001336	0.0001371	0.0002314	0.0001558	5.57e-05	6.73e-05	0.0002844	0.0003666	0.000212	4.24e-05	0.0002676	0.001018	0.0002575
Porphyromonas.sp.oral.taxon.279	0	2.4e-05	0	0	1.68e-05	0	0	0	0	0	2.56e-05	0	1.23e-05	0	0	0	0	0	0	4.07e-05	0	0	1.32e-05	0	2.61e-05	1.31e-05	3.62e-05	0	1.23e-05	1.27e-05	0	8.67e-06	1.42e-05
Porphyromonas.uenonis	3.03e-05	3.35e-05	2.66e-05	7.12e-06	0	0	2.76e-05	0	8.96e-06	0	3.88e-05	9.8e-06	1.22e-05	0	9.82e-06	0	0	8.83e-06	1.02e-05	5.36e-05	2.96e-05	0	2.37e-05	0	8.21e-05	0	0.0003633	0	7.5e-06	1.15e-05	0	3.03e-05	0
Prevotella.albensis	0.003113	5.54e-05	0	3.32e-05	3.02e-05	3.65e-05	0.0001123	0	0	0.002431	0.002238	0.0001289	0.001011	0.0002468	0.0009914	0.0002018	1.56e-05	0.0001687	0	0	0	0	0	0	0	0	0	0.001521	0	9.32e-06	1.14e-05	0.0002307	0.0008206
Prevotella.amnii	0.0003169	0.0002189	0.0001518	2.68e-05	4.5e-05	6.08e-05	0.0002521	7.42e-05	8.32e-05	4.07e-05	0.00086112	0.0001247	0.00023552	5.52e-05	4.02e-05	0.0002308	8.11e-05	4.37e-05	0.0001109	6.71e-05	6.85e-05	4.76e-05	0.00015143	3.17e-05	3.39e-05	2.89e-05	0.0001145	4.23e-05	0.0001127	1.89e-05	0.0001373	0.0001066	4.1e-05
Prevotella.baroniae	0.0001299	0.0001841	1.58e-05	4.98e-05	0.0001177	0	0.0001724	5.38e-06	6.21e-06	6.48e-05	0.000317	0	0.0003807	0	1.11e-05	3.64e-05	4.33e-05	0.0001782	2.2e-05	0	1.02e-05	0.0001361	0.0001727	0.000143	7.79e-05	1.79e-05	3.01e-05	1.97e-05	7.68e-06	9.79e-05	2.98e-05	4.7e-05	2.25e-05
Prevotella.bergensis	0.0004866	1.92e-05	0	2.55e-05	1.69e-05	1.61e-05	6.18e-05	1.37e-05	9.78e-06	0.000108	0.0008856	6.94e-05	0.0006692	7.71e-05	0.0001738	4.92e-05	4.35e-05	1.03e-05	0	0	3.91e-06	6.47e-06	2.55e-05	1.78e-05	1.43e-05	0	2.05e-05	7.95e-05	0	7.98e-06	4.52e-06	0.0001412	5.07e-05
Prevotella.bivia	0.00653	0.001821	0.0003317	0.0004476	0.000193	0.0006437	0.0012013	0.000156	0.0002197	0.001601	0.002114	0.001611	0.0018744	0.000592	0.0014301	0.001251	0.0005632	0.0007358	0.0002688	0.0002422	0.0001558	0.00012612	0.0003634	0.00010662	8.67e-05	9.66e-05	0.000378	0.001838	0.0002674	0.0001186	0.0006021	0.002055	0.0010903
Prevotella.bryantii	0.003266	7.48e-05	0	1.89e-05	1.8e-05	7.15e-05	7.92e-05	6.92e-06	0	0.0005269	0.0006188	0.00115475	0.0006262	1.37e-05	7.41e-05	0.0005927	2.91e-05	6.34e-05	1.3e-05	0	0	0	2.03e-05	0	0	0	1.48e-05	0.0001373	0	0	0	0.0001202	0.0004576
Prevotella.buccae	0.001152	9.18e-05	9.74e-06	1.41e-05	3.64e-05	3.75e-06	0.0001165	3.18e-06	0	4.14e-05	0.0002701	0	0.0002872	0	0	1.63e-05	0	2.23e-05	0	0	0	9.12e-06	1.12e-05	0	0	0	6.81e-06	8.36e-06	0	1e-05	0	3.02e-05	7.4e-06
Prevotella.buccalis	0.001003	0.000647	8.26e-05	1.5e-05	9.11e-05	5.36e-05	0.0006332	0.0002324	0.0001316	5.45e-05	0.0008787	9.93e-05	0.0005348	0.0001228	0.0001378	0.001193	9.52e-05	0.0002377	0.0007233	0.0001442	0.00012	8.78e-05	0.0002222	8.13e-05	0.000469	0.0001501	0.001249	3.58e-05	4.05e-05	6.93e-05	0.0001588	0.0001683	3.88e-05
Prevotella.copri	0.4506	7.77e-05	3.26e-05	0.08832	0.02483	0.09641	0.0003954	1.43e-05	0.0001929	0.3727	0.04778	0.3691	0.07653	0.1172	0.349	0.1694	0.1019	0.1423	7.94e-06	0.0001307	0.0001643	0.0001076	5.22e-05	1.57e-05	0.0001306	1.74e-05	0.0001727	0.443	2.18e-05	0.02175	0.000183	0.4841	0.2653
Prevotella.corporis	0.0004973	0.0003819	0.0002592	3.15e-05	7.19e-05	7.48e-05	0.0005064	0.0001441	0.0001276	1.93e-05	0.0005091	7.92e-05	0.0003349	8.17e-05	0.0001208	8.47e-05	8.36e-05	5.73e-05	0.0001781	8.39e-05	0.0001336	9.54e-05	0.0002057	7.2e-05	7.79e-05	5.42e-05	0.0002352	4.43e-05	0.0001775	2.12e-05	0.0002102	0.0001383	6.32e-05
Prevotella.dentalis	0.0001713	0.0002142	6.09e-06	0.0001007	9.95e-05	0.0004384	0.000275	4.12e-06	0	0.002121	0.0002237	0.002359	0.0005048	6.02e-05	0.0002078	0.000357	7e-05	0.0007664	0	0	0	2.05e-05	0	0	0	0	0	0.0002813	0	1.63e-05	0	0.0003323	0.0001544
Prevotella.denticola	0.001156	0.0003053	3.85e-05	3.58e-05	3.79e-05	1.82e-05	0.0002903	4.75e-05	1.88e-05	2.19e-05	0.0005344	0.0006842	0.0003186	1.2e-05	3.49e-05	0.0003884	0	4.87e-05	2.68e-05	2.98e-05	3.24e-05	4.62e-05	7.2e-05	3.8e-05	2.79e-05	1.01e-05	2.12e-05	2.11e-05	2.63e-05	9.95e-05	1.71e-05	0.0001009	1.6e-05
Prevotella.disiens	0.002697	8.21e-05	5.12e-05	5.96e-06	3.63e-05	1.71e-05	0.0002275	4.5e-05	2.04e-05	0.0001257	0.001303	3.06e-05	0.0007016	0.0001314	4.31e-05	0.0001267	1.06e-05	0.0001789	6.73e-05	0.0003215	3.18e-05	0.0001761	0.001644	0.0001413	8.99e-05	3.31e-05	0.00018	5.66e-05	8.23e-05	9.49e-05	3.95e-05	0.0001148	3.78e-05
Prevotella.histicola	0.0001227	1.84e-05	0	2.46e-06	0	0	3.55e-05	0	0	6.54e-06	0.0001358	5.33e-05	0.0001358	0	1.72e-05	2.15e-05	0	0	0	0	5.28e-06	7.48e-06	0	0	7.88e-06	0	0	2.49e-05	3.18e-06	1.04e-05	0	2.69e-05	5.5e-06
Prevotella.intermedia	0.00011675	5.45e-05	0	4.28e-05	0	3.5e-05	0.0001333	0	0	3.23e-05	0.0003773	0.000145715	0.0002864	4.26e-05	0.000255	0.00018571	0.0002304	0	1.94e-05	0	2.57e-05	0	7.28e-05	1.67e-05	0	8.42e-06	1.68e-05	0.0001797	0	2.18e-05	0	0.0001979	9.19e-05
Prevotella.loescheii	7.81e-06	1.06e-05	0	0	0	0	3.35e-05	0	0	0	6e-06	0	5.96e-06	0	0	0	0	0	0	0	0	0	0	0	0	0	0	0	0	0	0	4.18e-06	0
Prevotella.maculosa	4.11e-05	6.79e-05	1.36e-05	4.85e-06	2.14e-05	1.6e-05	0.0001044	5.11e-05	1.4e-05	1.04e-05	0.0001859	1.79e-05	0.0001141	0	0.0001126	7.63e-05	0	5.93e-06	1.57e-05	1.62e-05	2.64e-05	2e-05	1.4e-05	6.79e-06	0	5.82e-06	0	2.33e-05	1.99e-05	6.8e-06	4.64e-06	4.18e-05	1.65e-05
Prevotella.marshii	4.58e-05	0.0001504	3e-05	3.14e-05	3.77e-05	3.1e-05	0.0001715	5.03e-05	1.25e-05	2.14e-05	0.0001056	6.52e-05	5.97e-05	2.58e-05	6.66e-05	0.000107	2.09e-05	4.11e-05	3.55e-05	1.63e-05	2.67e-05	4.72e-05	7.9e-05	3.9e-05	3.37e-05	1.26e-05	2.1e-05	8.84e-05	2.18e-05	9.93e-05	1.23e-05	0.0001157	6.18e-05
Prevotella.melaninogenica	0.0011571	6.59e-05	6.31e-06	0.00014025	4.39e-05	0.0001368	0.0002595	0	0	0.0005213	0.0011692	0.000444	0.0004408	0.0001669	0.0004497	0.0004811	0.00015652	0.000205	0	5.55e-05	4.92e-05	3.15e-05	0.00010332	9.67e-06	3.58e-05	1.4e-05	5.21e-05	0.0006939	2.18e-05	0.0001514	4.06e-05	0.0007782	0.0003875
Prevotella.micans	2.96e-05	2.81e-05	0	0	0	0	7.31e-05	0	0	1.84e-05	2.06e-05	0	1.87e-05	0	0	9e-06	0	0	0	0	0	9.7e-06	0	0	0	0	0	0	0	0	0	8.74e-06	0
Prevotella.multiformis	0.0008559	0.0001152	0	9.21e-05	4.06e-05	0.0001059	0.0001139	0	5.87e-06	0.0003368	0.0006248	0.0003182	0.0001207	0.0001433	0.0003683	0.0005264	0.0001051	0.000191	3.05e-05	1.24e-05	4.15e-06	3.04e-05	6.86e-05	3.11e-06	0.0002671	4.88e-06	1.04e-05	0.0004261	1.37e-05	2.51e-05	5.61e-05	0.000515	0.0002606
Prevotella.multisaccharivorax	0.001359	3.72e-05	5.43e-06	1.94e-05	2.37e-05	6.96e-05	0.0001027	0	0	0.000151	0.000453	9.21e-05	0.0002419	0.0001021	0.0003166	0.0001242	4.36e-05	0.0001275	0	0	0	0	0	0	0	0	5.94e-05	0.0004539	0	1.3e-05	1.5e-05	0.0004026	0.0002656
Prevotella.nanceiensis	8.74e-05	7.82e-05	4.54e-05	1.76e-05	1.81e-05	3.83e-05	0.0002201	4.98e-05	2.18e-05	7.94e-05	0.0003037	6.42e-05	7.33e-05	2.63e-05	9.89e-05	0.0001356	2.68e-05	3.22e-05	1.3e-05	1.83e-05	2.55e-05	1.6e-05	8.7e-05	6.75e-06	0	7.04e-06	5.8e-05	0.0001162	5.39e-05	8.8e-06	2.09e-05	0.0001653	6.66e-05
Prevotella.nigrescens	9.94e-05	3.5e-05	0	9.22e-06	9.5e-06	2.97e-05	3.91e-05	0	0	1.56e-05	0.00032198	6.61e-05	0.00010265	3.67e-05	1.73e-05	3.76e-05	1.53e-05	7.81e-05	0	0	0	0	8.62e-06	0	0	0	0.0001177	4.5e-05	0	3.24e-05	0	3.48e-05	4.75e-05
Prevotella.oralis	9.65e-05	8.54e-05	0	0	9.59e-06	0	0.0002096	0	0	5.4e-06	5.35e-05	0	3.92e-05	0	0	0	0	0	0	0	0	0	0	0	0	0	0	0	0	0	0	5.09e-06	0
Prevotella.oris	0.00020841	0.0001171	9.3e-06	1.15e-05	2.69e-05	1.85e-05	0.00032952	1.69e-05	5.2e-06	0	0.0010512	8.66e-06	0.0002782	5.99e-06	2.01e-05	3.06e-05	7.65e-06	2.06e-05	1.86e-05	1.8e-05	1.59e-05	1.12e-05	3.25e-05	1.3e-05	1.36e-05	5.73e-06	2.63e-05	1.12e-05	1.23e-05	4.96e-05	2.71e-05	4.36e-05	1.04e-05
Prevotella.oulorum	0.00013	9.07e-06	0	1.14e-05	0	4.77e-06	1.49e-05	0	0	1.27e-05	0.0001232	5.13e-06	4.16e-05	5.71e-06	3.03e-05	1.71e-05	1.09e-05	4.71e-06	0	0	0	0	0	0	0	0	0	2.4e-05	0	0	0	2.68e-05	1.47e-05
Prevotella.pallens	0.0003144	7.21e-05	2.3e-05	7.35e-06	1.47e-05	2.49e-05	8.45e-05	5.67e-05	2.11e-05	1.59e-05	0.0002339	4.2e-05	8.4e-05	0.0001248	4.29e-05	5.39e-05	2.24e-05	8.05e-06	1.97e-05	3.97e-05	3.84e-05	2.35e-05	2.57e-05	1.06e-05	5.27e-05	8.84e-06	3.06e-05	6.26e-05	2.92e-05	5.76e-06	2.97e-05	0.0001186	2.86e-05
Prevotella.paludivivens	5.56e-05	1.28e-05	0	0	0	0	8.76e-05	0	0	0	0.0001054	0	5.5e-05	0	0	0	0	0	0	0	0	0	0	0	0	0	0	0	0	0	0	2.28e-06	0
Prevotella.ruminicola	0.0002558	6.85e-05	0	0	2.17e-05	0	0.0004923	0	0	8.06e-06	0.000232	9.08e-06	0.0002009	6.62e-06	1.62e-05	1.31e-05	0	9.37e-06	0	0	0	0	2.5e-05	0	0	0	0	1.83e-05	0	0	0	4.3e-05	1.01e-05
Prevotella.saccharolytica	2.38e-05	2.62e-05	0	0	0	0	7.93e-05	0	0	0	5.81e-05	0	5.01e-05	0	0	7.81e-06	0	0	0	0	0	0	0	0	0	0	0	3.82e-06	0	0	0	1.04e-05	0
Prevotella.salivae	0.0002557	8.24e-05	4.97e-05	8.57e-06	1.6e-05	2.16e-05	0.0002016	4.51e-05	2.48e-05	1.62e-05	0.0002333	1.16e-05	8e-05	2.93e-05	2e-05	3.39e-05	1.8e-05	1.15e-05	3.32e-05	1.82e-05	3.23e-05	2.14e-05	3.9e-05	1.18e-05	9.7e-06	1.23e-05	2.56e-05	4.33e-05	4.45e-05	8.45e-06	3.51e-05	4e-05	2.95e-05
Prevotella.sp.AGR2160	0.0001497	0.0002228	0	0.0002597	3.94e-05	0.0002184	0.0002135	0	5.98e-06	0.0001694	0.0002233	0.001026	0.000501	0.0002665	0.0007725	0.0004728	0.0002418	2.48e-05	0	0	0	1.23e-05	0	1.84e-05	0	0	0	0.001081	0	4.71e-05	0	0.001249	0.0005862
Prevotella.sp.C561	0.0001876	5.71e-05	6.3e-06	4.48e-06	1.41e-05	5.85e-06	7.61e-05	1.2e-05	8.29e-06	3.63e-05	0.0003431	1.31e-05	8.36e-05	8.82e-05	1.1e-05	3.72e-05	1.95e-05	0.0001394	2.21e-05	9.11e-06	8.94e-06	0.0001192	0.0001378	0.0001046	9.9e-05	1.58e-05	3.23e-05	3.08e-05	1.44e-05	7.62e-05	3.65e-05	6.52e-05	2.84e-05
Prevotella.sp.MSX73	4.97e-05	2.49e-05	6.6e-06	0	1.49e-05	0	0.0001177	0	0	0	0.0001653	0	0.0001302	0	0	8.4e-06	0	7.38e-06	0	0	0	0	0	0	0	0	1.76e-05	0	0	0	0	1.8e-05	0
Prevotella.sp.oral.taxon.299	6.62e-05	3.62e-05	0	0	0	0	7.21e-05	0	0	2.98e-05	3.11e-05	0	5.51e-05	0	1.46e-05	9.06e-05	0	8.31e-06	0	0	0	0	0	0	0	0	0	3.38e-05	0	0	0	3.32e-05	1.33e-05
Prevotella.sp.oral.taxon.306	0.0005819	3.01e-05	2.73e-05	6.9e-05	2.54e-05	8.44e-05	0.0001188	5.29e-06	0	0.0002866	0.0006746	0.0003191	0.0002085	9.73e-05	0.0002723	0.0003092	8.78e-05	0.0001184	1.34e-05	0	1.19e-05	0	6.75e-05	0	1.5e-05	0	1.67e-05	0.0004403	2.48e-05	3.49e-05	2.62e-05	0.0004625	0.0002706
Prevotella.sp.oral.taxon.317	4.36e-05	4.14e-05	0	0	1.55e-05	0	7.17e-05	0	0	0	9.46e-06	0	5.29e-05	0	0	5.11e-05	0	0	0	0	0	0	0	0	0	0	0	0	0	0	0	6.28e-06	0
Prevotella.sp.oral.taxon.472	3.23e-05	1.95e-05	0	0	0	2.89e-05	5.06e-05	0	0	7.83e-06	5.24e-05	5.49e-05	2.42e-05	4.21e-06	6.65e-06	2.89e-05	0	5.7e-05	0	0	0	0	0	0	0	0	0	3.35e-05	0	0	0	1.79e-05	2.95e-05
Prevotella.sp.oral.taxon.473	1.66e-05	4.4e-05	5.91e-06	0	2e-05	4.83e-06	0.0001138	0	0	4.51e-06	3.96e-05	0	2.37e-05	0	5.03e-05	0	8.3e-06	3.35e-05	0	0	0	0	7.45e-05	0	0	0	0	0	0	0	0	0.0001216	0
Prevotella.stercorea	0.01175	0.0007663	0.0003759	0.00024	0.0002887	0.0004006	0.002549	0.0006126	0.0009077	0.002857	0.006594	0.003072	0.05918	0.001261	0.001138	0.09278	0.001216	0.000697	0.000269	0.0001063	0.0002266	0.0002071	0.0009142	0.0003817	0.0003428	0.0002271	0.0004631	0.001349	0.0002049	0.0004969	0.001547	0.00254	0.001317
Prevotella.timonensis	0.0009901	0.0004043	5.62e-05	8.96e-06	9.86e-05	8.47e-05	0.0006701	9.9e-05	3.92e-05	0.0001057	0.002318	8.55e-05	0.0004749	7.88e-05	6.44e-05	0.000308	2.47e-05	4.9e-05	9.04e-05	0.00021662	5.13e-05	4.5e-05	0.0002706	2.6e-05	0.000102	4.05e-05	0.0001994	5.46e-05	0.0001124	4.44e-05	6.71e-05	0.0001947	3.26e-05
Prevotella.veroralis	0.0002193	2.88e-05	0	6.69e-05	1.12e-05	6.34e-05	6.24e-05	0	4.5e-06	9.58e-05	0.00044386	0.00015492	0.00014153	6.21e-05	0.0001884	0.00018021	5.47e-05	5.21e-06	0	0	0	0	5.99e-06	4.84e-06	0	0	5.38e-06	0.0002773	0	1.31e-05	0	0.0003308	0.00015075
Propionibacterium.acidifaciens	0	0	0	0	0	0	0	0	0	0	1.98e-05	0	0	0	0	0	0	0	0	0	0	0	0	0	0	0	0	0	0	0	0	0	0
Propionibacterium.freudenreichii	0	0	0	0	2.01e-05	0	0	0	0	0	0	0	0	0	0	0	0	0	0	0	0	0	0	5.93e-05	0	0	0	0	0	0	0	0	0
Propionimicrobium.lymphophilum	0	4.46e-06	0	0	0	4.12e-06	0	0	0	6.17e-06	0	0	0	0	0	6.53e-06	9.94e-06	0	0	0	4.8e-06	0	0	0	0	0	0	0	0	0	0	0	0
Proteiniphilum.acetatigenes	4.8e-06	3.22e-06	2.77e-06	0	4.19e-06	0	0	0	1.99e-06	0	1.34e-05	0	4.23e-06	0	0	0	4.15e-06	0	0	0	0	0	0	0	0	0	0	0	0	0	0	0	0
Pseudobutyrivibrio.ruminis	7.01e-05	3.95e-05	8.74e-05	4.99e-05	0.0001045	4.65e-05	2.71e-05	3.57e-05	4.2e-05	3.27e-05	8.25e-05	3.85e-05	6.87e-05	5.43e-05	8.45e-05	8.96e-05	0.00012182	5.85e-05	4.05e-05	2.54e-05	4.88e-05	2.42e-05	1.54e-05	1.27e-05	3.59e-05	2.84e-05	2.78e-05	2.08e-05	3.65e-05	6.18e-05	1e-05	3.41e-05	5.46e-05
Pseudoclavibacter.soli	0	0	0	5.12e-06	0	9.53e-06	0	1.34e-05	0	0	0	0	0	0	0	0	0	0	0	0	0	0	0	0	0	0	0	0	0	0	0	0	0
Pseudoflavonifractor.capillosus	0.001268	0.002852	0.0025	0.002413	0.002671	0.002707	0.0009876	0.003161	0.0009917	0.0004393	0.001553	0.0006451	0.0008556	0.0007599	0.0005592	0.0005074	0.0006999	0.001113	0.0002669	0.004559	0.0009828	0.006118	0.002793	0.0009247	0.002655	0.001171	0.001278	0.000505	0.00047	0.001647	0.0003727	0.0006552	0.0005055
Pseudoramibacter.alactolyticus	0	0	6.43e-06	1.23e-05	0	7.11e-06	0	5.63e-06	0	0	6.85e-06	0	0	0	0	0	7.11e-06	4.01e-06	0	0	2.02e-05	7.56e-06	0	0	0	0	0	0	0	0	0	0	0
Pseudovibrio.sp.JE062	0	0	0	0	0	0	0	0	0	0	0	0	0	0	0	0	0	0	0	0	0	0	0	0	0	0	0	0	0	0	0	0	0
Pseudoxanthomonas.spadix	0	6.81e-06	0	0	0	0	0	0	0	0	0	0	0	0	0	0	0	0	0	0	0	0	0	0	0	0	0	0	0	0	0	0	0
Pusillimonas.noertemannii	0	0	0	0	0	0	0	0	0	0	0	0	0	0	0	0	0	0	0	0	0	0	0	0	0	0	0	0	0	0	0	0	0
Pyramidobacter.piscolens	2.29e-05	1.46e-05	1.59e-05	2.28e-05	2.67e-05	3.2e-05	0	1.26e-05	7.26e-06	0	1.9e-05	0	1.52e-05	7.79e-06	0	0	0	1.94e-05	0	0	7.66e-06	3.85e-05	0	0	0	6.54e-06	0	8.44e-06	0	2.4e-05	0	7.87e-06	8.07e-06
Ralstonia.solanacearum	0	0	7.22e-06	0	0	9.61e-06	0	5.49e-06	0	0	0	0	0	0	0	0	0	0	9.6e-06	0	0	0	0	0	0	0	0	0	0	0	0	0	0
Ramlibacter.tataouinensis	0	0	0	0	0	0	0	0	0	0	0	0	0	0	0	0	0	0	0	0	0	0	0	0	0	0	0	0	0	0	0	0	0
Raoultella.ornithinolytica	0	0.0001282	0	0	0	0	0	0	0	0	0	0	0	0	0	0	0	0	0	0	0	0	0	0	0	0	0	0	0	0	0	0	0
Reyranella.massiliensis	0	0	0	0	0	0	0	0	0	0	0	0	0	0	0	1.97e-06	0	0	0	0	0	0	0	0	0	0	0	0	0	0	0	0	0
Rhizobium.leucaenae	6.02e-06	0	0	0	0	3.04e-06	0	0	0	0	0	0	0	0	0	0	0	0	0	0	0	0	0	0	0	0	0	0	0	0	0	0	0
Rhizobium.sp.CF080	0	0	0	0	0	0	0	0	0	0	0	0	0	0	0	0	0	0	0	0	0	0	0	0	0	0	0	0	0	3.68e-06	0	0	0
Rhodospirillum.photometricum	0	0	0	0	0	0	0	0	0	0	0	0	0	0	0	0	0	0	0	0	0	0	0	0	0	0	0	0	0	0	0	0	0
Rhodospirillum.rubrum	0	0	0	0	0	0	0	0	0	0	0	0	0	0	0	0	0	0	0	0	0	0	0	0	0	0	0	0	0	0	0	0	0
Rickettsiella.grylli	0	0	0	0	0	0	0	0	0	0	0	0	0	0	0	0	0	0	1.55e-05	0	0	0	0	0	0	0	0	0	0	0	0	0	0
Riemerella.anatipestifer	0	1.49e-05	2.16e-05	0	0	0	2.43e-05	0	0	0	0	0	0	0	0	0	0	1.29e-05	3.71e-05	0	0	0	6.85e-05	1.32e-05	0	0	3.11e-05	0	5.31e-05	0	0	0	0
Riemerella.columbina	0.0002059	0.0002965	0.000231	3.71e-05	5.9e-05	5.98e-05	0.0003046	6.01e-05	0.0001366	2.16e-05	0.0001229	3.92e-05	9.29e-05	8.75e-05	2.81e-05	7.1e-05	8.75e-05	7.46e-05	0.0002164	6.58e-05	8.3e-05	7.35e-05	0.0001697	6.43e-05	4.49e-05	5.15e-05	0.0002301	3e-05	0.0001683	3.07e-05	0.0002505	6.43e-05	6.13e-05
Rikenella.microfusus	0.0001802	0.0004266	0.0003778	0.0002642	0.0007438	0.0001021	0.001345	7.3e-05	0.000339	0.0001096	0.0002229	8.01e-05	0.0001582	0.0001256	4.46e-05	6.3e-05	0.0001723	0.0002859	0.0002679	0.0001442	0.0001482	0.0001088	0.0005832	0.0001869	8.37e-05	6.85e-05	0.0002478	4.62e-05	0.0002055	0.000161	0.0002692	8.11e-05	0.0001545
Roseburia.hominis	0.004085	0.002883	0.006924	0.004759	0.02495	0.03801	0.004109	0.004848	0.00317	0.003796	0.006551	0.01789	0.008751	0.005464	0.01144	0.009376	0.0198	0.006359	0.002399	0.002069	0.007734	0.005357	0.002394	0.002694	0.005296	0.01021	0.002856	0.002697	0.0021	0.01807	0.0005049	0.002703	0.003061
Roseburia.intestinalis	0.00342	0.008383	0.01246	0.004456	0.01158	0.01058	0.004074	0.006874	0.008682	0.01051	0.006103	0.003829	0.0119	0.02672	0.01539	0.01585	0.03305	0.01164	0.01466	0.003205	0.00836	0.01001	0.00184	0.04155	0.006376	0.02831	0.0116	0.009792	0.03855	0.007742	0.001124	0.005467	0.004685
Roseburia.inulinivorans	0.00396	0.004656	0.01037	0.01314	0.01415	0.02242	0.002755	0.004348	0.004169	0.0294	0.006777	0.002666	0.01981	0.007717	0.007167	0.0131	0.0192	0.004595	0.02159	0.006293	0.006593	0.009408	0.002711	0.007368	0.01494	0.01123	0.01502	0.00705	0.05396	0.003872	0.0009809	0.007426	0.02049
Roseobacter.sp.AzwK.3b	0	0	0	0	0	0	0	0	0	0	7.55e-06	0	0	0	0	0	0	0	0	0	0	0	0	0	0	0	0	0	0	0	0	0	0
Roseomonas.sp.B5	0	0	0	4.33e-06	0	0	0	5.85e-06	0	0	0	0	0	0	0	0	0	0	0	0	0	0	0	0	0	0	0	0	0	0	0	0	0
Rothia.aeria	0	0	0	0	0	0	0	0	0	0	0	0	0	8.06e-06	0	0	0	0	0	0	0	0	0	0	0	0	0	0	1.54e-05	0	0	0	0
Rothia.dentocariosa	0	0	0	1.36e-05	0	0	0	9.3e-06	1.12e-05	0	0	0	0	1.01e-05	0	1.04e-05	0	0	0	0	0	0	0	0	0	1.18e-05	0	9.18e-06	0	1e-05	0	0	0
Rothia.mucilaginosa	2.4e-05	1.84e-05	5.12e-05	4.79e-05	0.0001058	1.06e-05	3.68e-05	0.00027174	9.57e-05	2.37e-05	0	3.42e-05	3.8e-05	0.0002294	0	0.00010074	3.79e-05	9.48e-05	1.43e-05	3.31e-05	8.93e-06	4.18e-05	4.59e-05	1.36e-05	4.08e-05	0.00012861	2.88e-05	5.94e-05	2.71e-05	8.4e-05	1.96e-05	8.89e-06	5.15e-05
Ruminiclostridium.thermocellum	1.01e-05	1.67e-05	2.81e-05	1.07e-05	3.08e-05	2.2e-05	1.06e-05	2.84e-05	9.76e-06	0	2.23e-05	0	0	2.08e-05	0	0	1.58e-05	1.89e-05	0	4.68e-05	0	3.62e-05	1.34e-05	0	2.39e-05	0	0	0	0	1.07e-05	0	7.45e-06	0
Ruminococcaceae.bacterium.D16	0.00139	0.004152	0.003293	0.003268	0.005185	0.003409	0.001733	0.003012	0.001401	0.0008597	0.001692	0.0007084	0.001247	0.002206	0.0006469	0.0008122	0.001817	0.001822	0.0006316	0.00372	0.002004	0.00525	0.002656	0.002272	0.003125	0.002616	0.001449	0.001244	0.001805	0.003822	0.001042	0.001307	0.001407
Ruminococcus.albus	5.32e-05	0.0001755	0.0001372	6e-05	0.0005899	0.001768	0.0005743	0.001727	0.0012314	0.0003187	0.0003566	0.0022719	0.00017442	0.0001434	0.001008	0.003853	0.0006134	0.00020513	0.001452	0.0001031	0.0005877	0.0003557	0.001067	1.52e-05	0.00013811	0.00019349	0.0002799	9.87e-05	1.29e-05	5.36e-05	0	0.0002478	0.000311
Ruminococcus.bromii	0.003326	0.00155	0.002848	0.005206	0.02764	0.0202	0.003935	0.002155	0.004406	0.03573	0.002191	0.001111	0.007802	0.04041	0.03576	0.02087	0.001175	0.01633	0.0006298	0.008591	0.00111	0.09215	0.1022	0.0005949	0.0461	0.02872	0.0006843	0.0004882	0.0585	0.001905	0.0004697	0.0192	0.0005887
Ruminococcus.champanellensis	0.0001224	0.0003777	0.001145	0.0006087	0.002666	0.007807	0.0005405	0.002372	0.001791	0.0008777	0.06386	0.001327	0.0005439	0.0006576	0.001323	0.003711	0.001782	0.001038	0.000444	0.0007318	0.0005635	0.002644	0.001642	0.0001105	0.0008141	0.0004246	0.0003776	0.0005274	0.0001103	0.0005551	1.23e-05	0.0004079	0.0007708
Ruminococcus.flavefaciens	4.94e-05	7.53e-05	0.00014243	0.00010711	0.0007686	0.0004713	0.0002059	0.00052851	0.0006253	0.001035	0.0007767	0.0009549	0.00022522	0.0003615	0.00043836	0.001269	0.00023411	0.0001613	0.0008049	0.00010031	0.00023734	0.0001833	0.00021935	1.36e-05	0.00015807	0.00011192	0.0001223	3.75e-05	5.58e-06	4.93e-05	0	0.0002365	6.62e-05
Ruminococcus.gauvreauii	3.45e-05	5.46e-05	0.0002026	8.71e-05	0.0001017	6.08e-05	7.26e-05	8.91e-05	4.92e-05	3.85e-05	9.93e-05	3.61e-05	6.75e-05	3.58e-05	3.99e-05	3.78e-05	0.000155	7.83e-05	5.73e-05	7.02e-05	5.15e-05	9.93e-05	9.09e-05	2.31e-05	6.59e-05	3.08e-05	3.26e-05	1.94e-05	2.41e-05	4.61e-05	2.24e-05	4.4e-05	2.49e-05
Ruminococcus.gnavus	0.0002683	0.00116	0.0008085	0.0005732	0.0007593	0.0009762	0.0004973	0.001069	0.0006282	0.001016	0.0009225	0.000368	0.001102	0.0004099	0.001079	0.0008793	0.000716	0.001343	0.001152	0.0006859	0.0006461	0.002029	0.001125	0.001142	0.0005077	0.0006581	0.001212	0.0002716	0.0002931	0.0002833	0.002049	0.0004637	0.0004954
Ruminococcus.lactaris	0.000567	0.0006619	0.002682	0.0005635	0.005931	0.005853	0.001727	0.0007079	0.006526	0.004347	0.004771	0.0006055	0.006611	0.003293	0.0018	0.0007455	0.001224	0.0008984	0.003165	0.001819	0.0007733	0.00966	0.002038	0.0003469	0.001675	0.0007386	0.000507	0.000675	0.0004337	0.001622	0.0001943	0.0003688	0.001922
Ruminococcus.obeum	0.002154	0.003959	0.007552	0.004062	0.006728	0.007103	0.002992	0.008811	0.006317	0.003553	0.005513	0.009544	0.005929	0.005099	0.00453	0.004593	0.009183	0.005021	0.003115	0.00979	0.006121	0.008781	0.002404	0.003214	0.003671	0.002919	0.003713	0.002066	0.003198	0.003686	0.001116	0.001642	0.002653
Ruminococcus.sp.	0.001433	0.003199	0.006851	0.001729	0.002084	0.001983	0.004188	0.002304	0.003847	0.002481	0.003533	0.008714	0.006735	0.002676	0.003422	0.003921	0.003139	0.004196	0.00176	0.00145	0.009543	0.002981	0.001911	0.005128	0.001742	0.004735	0.002717	0.001041	0.002886	0.00277	0.001332	0.002053	0.002455
Ruminococcus.sp.5.1.39BFAA	0.001349	0.0008832	0.009153	0.001432	0.003928	0.00227	0.002002	0.00232	0.006377	0.005449	0.01167	0.009499	0.005649	0.002244	0.004732	0.004949	0.007404	0.01297	0.0055	0.001352	0.006802	0.002153	0.002561	0.004134	0.001787	0.005142	0.002486	0.001042	0.001955	0.001073	0.002626	0.001335	0.00246
Ruminococcus.sp.JC304	0.000364	0.0003995	0.002088	0.0005579	0.00118	0.0009094	0.0002773	0.0006704	0.0008212	0.001068	0.001895	0.001435	0.00139	0.0008058	0.0005383	0.0005119	0.001509	0.001417	0.0006007	0.0005519	0.0008972	0.0008534	0.0005144	0.0004089	0.0004913	0.0004842	0.0006353	0.0002645	0.0004946	0.0006771	0.0002381	0.0002246	0.0005461
Ruminococcus.torques	0.002496	0.006577	0.02085	0.003638	0.007294	0.006144	0.003644	0.005151	0.003544	0.008507	0.007825	0.01244	0.006627	0.003983	0.003509	0.006354	0.008179	0.008959	0.001748	0.004298	0.007691	0.00507	0.00345	0.007741	0.004749	0.004252	0.01617	0.00433	0.009176	0.00278	0.004594	0.002628	0.009004
Runella.slithyformis	0	0	4.05e-06	0	0	0	0	0	0	0	1.22e-05	0	0	0	0	0	0	0	0	0	0	0	0	0	0	0	0	0	0	0	0	0	0
Runella.zeae	0	0	0	0	0	0	0	1.36e-06	0	0	0	0	0	0	0	0	0	0	0	0	0	0	0	0	0	0	0	0	0	0	0	0	0
Salinicoccus.albus	0	0	1.14e-05	1.24e-05	0	7.38e-06	0	6.97e-06	0	0	0	0	0	0	0	0	0	0	0	0	0	0	0	0	0	0	0	0	0	0	0	0	0
Salmonella.enterica	0	2.21e-05	2.51e-05	0	0	7.64e-05	0	0	0	0	1.65e-05	0	0	6.99e-06	0	0	0	0	0	0	0	0	0	0	1.93e-05	0	0	0	0	0	0	0	0
Scardovia.wiggsiae	0	0	0	0	0	0	0	0	0	0	0	0	0	4.46e-06	0	0	0	0	0	0	0	0	0	0	0	4e-06	0	0	0	0	0	0	0
Selenomonas.bovis	4.84e-05	0.0002032	4.01e-05	6.03e-05	4.46e-05	3.73e-05	1.45e-05	2.82e-05	6.44e-05	1.2e-05	3.96e-05	2.42e-05	4.98e-05	1.9e-05	1.11e-05	1.12e-05	1.69e-05	3.41e-05	5.45e-06	4.7e-05	6.13e-06	0.0001117	4.43e-05	2.67e-05	4.81e-05	1.22e-05	3.04e-05	4.21e-05	1.69e-05	3.86e-05	2.03e-05	5.96e-05	2.67e-05
Selenomonas.infelix	0	3.88e-06	0	0	0	3.21e-06	0	4.6e-06	0	0	0	0	0	0	0	0	0	5.48e-06	0	0	0	0	0	0	0	0	0	0	0	0	0	0	0
Selenomonas.noxia	6.07e-06	0	0	0	0	6.65e-06	0	0	0	0	0	0	0	0	0	0	0	0	0	0	0	0	0	0	0	0	0	0	0	0	0	0	0
Selenomonas.ruminantium	1.1e-05	0	1.26e-05	1.06e-05	1.66e-05	1.65e-05	0	8.06e-06	0	0	0	0	0	7.96e-06	0	0	0	0	0	0	0	1.4e-05	0	0	0	0	0	0	0	0	0	0	0
Selenomonas.sp.CM52	0	0	0	0	0	7.75e-06	0	6.04e-06	0	0	0	0	0	7.73e-06	0	0	0	0	0	0	0	0	0	0	0	0	0	0	0	0	0	0	0
Selenomonas.sp.FOBRC6	0	0	0	0	0	1.82e-05	0	0	0	0	0	0	0	0	0	0	0	0	0	0	0	0	1.83e-05	0	0	0	0	0	0	0	0	0	0
Selenomonas.sp.oral.taxon.138	8.86e-06	1.49e-05	8.84e-06	9.49e-06	2.82e-05	3.49e-05	0	9.01e-06	4.8e-06	0	1.74e-05	9.86e-06	7.33e-06	8.32e-06	0	0	1.39e-05	4.1e-06	2.2e-05	6.09e-05	6.94e-06	2.66e-05	0	0	1.03e-05	0	0	6.32e-06	0	2.1e-05	0	6.16e-06	5.7e-06
Selenomonas.sp.oral.taxon.149	2.99e-06	0	0	0	0	0	0	0	0	0	2.29e-05	0	0	0	0	0	0	0	0	0	0	0	0	0	0	0	0	5.88e-06	0	0	0	0	0
Selenomonas.sputigena	0	0	1.04e-05	6.74e-06	1.26e-05	0	1.14e-05	6.31e-06	0	0	0	0	0	0	0	0	0	0	0	0	0	1.8e-05	0	0	0	0	0	1.15e-05	0	1.52e-05	0	0	0
Senegalimassilia.anaerobia	0.0001652	6.72e-05	6.17e-05	0.0003366	0.000769	0.0001567	0.0004731	5.93e-05	6.31e-05	4.92e-05	0.0005062	3.27e-05	0.0002498	0.0007374	4.91e-05	2.9e-05	0.0004047	6.1e-05	2.36e-05	0.0001542	2.15e-05	7.1e-05	1.38e-05	5.76e-06	2.17e-05	0.0002229	0.0004472	1.66e-05	3.23e-05	5.58e-05	5.88e-06	0.0001985	1.94e-05
Serratia.liquefaciens	0	0	0	0	0	0	0	0	0	0	0	0	7.65e-05	0	0	6.94e-06	0	0	0	0	0	0	0	0	0	0	0	0	0	0	0	0	0
Serratia.marcescens	0	0	0	0	0	0	0	0	0	0	0	0	0	0	0	0	0	0	0	0	7.18e-06	0	0	0	0	0	0	0	0	0	0	0	0
Shewanella.woodyi	0	0	4.65e-06	0	0	0	0	0	0	0	0	0	0	0	0	0	0	0	0	0	0	0	0	0	0	0	0	0	0	0	0	0	0
Shigella.boydii	0	1.26e-05	0	0	0	6.37e-05	0	0	0	0	0	0	0	0	0	0	0	0	0	0	0	0	3.19e-05	0	6.9e-05	0	1.38e-05	0	0	0	0	0	0
Shigella.dysenteriae	0	6.38e-06	0	0	0	5.9e-05	0	0	0	0	0	0	0	0	0	0	0	0	0	0	0	0	2.41e-05	0	5.21e-05	0	1.1e-05	0	0	0	0	0	0
Shigella.flexneri	0	2.94e-05	0	0	0	0.0001267	0	0	0	0	0	0	0	0	0	0	0	0	0	0	0	3.53e-05	6.53e-05	0	0.0001548	0	3.62e-05	0	0	0	0	0	0
Shigella.sonnei	0	7.95e-06	6.04e-06	0	0	3.12e-05	0	0	0	0	0	0	0	0	0	0	0	0	0	0	0	0	2.4e-05	0	4.2e-05	0	0	0	0	0	0	0	0
Shigella.sp.D9	0	5e-06	0	0	0	4.99e-06	0	0	0	0	0	0	0	0	0	0	0	0	0	0	0	5.85e-06	1.09e-05	0	0	0	0	0	0	0	0	0	0
Shuttleworthia.satelles	7.79e-06	7.13e-06	3.19e-05	2.61e-05	4.8e-05	6.41e-05	9.28e-06	2.06e-05	1.79e-05	1.2e-05	5.14e-05	1.24e-05	3.71e-05	2.33e-05	2.09e-05	3.25e-05	3.71e-05	2.42e-05	1.26e-05	0	2.16e-05	2.49e-05	2.14e-05	6.75e-06	1.32e-05	8.45e-06	1.19e-05	7.83e-06	9.15e-06	2.24e-05	0	1.17e-05	1.36e-05
Slackia.exigua	4.15e-06	0	1.15e-05	1.25e-05	0	1.54e-05	0	7.44e-06	0	0	1.86e-05	0	6.52e-06	0	9.96e-06	0	0	5.22e-06	0	0	0	1.07e-05	1.19e-05	0	0	0	0	0	0	9.31e-06	0	6.03e-06	0
Slackia.heliotrinireducens	2.07e-05	3e-05	3.93e-05	4.11e-05	8.14e-05	4.59e-05	0	1.72e-05	9.96e-06	7.5e-06	2.7e-05	0	2.28e-05	1.82e-05	8.62e-06	0	0	1.4e-05	0	4.55e-05	5.76e-06	2.68e-05	8.72e-06	0	1.44e-05	1.72e-05	0	6.89e-06	1.17e-05	2.39e-05	0	5.83e-06	8.36e-06
Slackia.piriformis	2.38e-05	7.78e-06	6.84e-05	3.2e-05	2.93e-05	4.62e-05	1.92e-05	3.74e-05	0	0.0002647	4.36e-05	0.0001331	4.58e-05	1.48e-05	5.06e-05	0.0002122	0.0001658	4.28e-06	5.47e-06	1.9e-05	5.57e-05	1.57e-05	6.01e-06	5.89e-05	0	5.77e-06	9.58e-06	3.83e-05	5.87e-05	8.76e-06	0	5.85e-05	0.0001506
Slackia.sp.CM382	9.58e-06	0	1.88e-05	1.34e-05	1.74e-05	1.93e-05	0	0	0	0	0	0	0	0	0	0	0	0	0	0	0	0	2.42e-05	0	0	0	0	0	0	0	0	0	0
Solimonas.flava	0	0	0	0	0	0	0	0	0	0	0	0	0	0	0	0	0	0	0	0	0	0	0	0	0	0	0	0	0	0	0	0	0
Solirubrobacter.sp.URHD0082	2.39e-06	0	2.39e-06	2.74e-06	4.3e-06	0	0	3.02e-06	0	0	0	0	0	0	0	0	0	0	0	0	0	0	0	0	0	0	0	0	0	2.64e-06	0	0	0
Solobacterium.moorei	5.07e-05	6.3e-05	0.00021293	0.0001612	0.0002112	0.00050346	8.2e-05	0.000104832	4.25e-05	5.02e-05	0.00021793	5.44e-05	7.94e-05	4.63e-05	6.51e-05	0.0001204	0.0002048	0.0001023	8.19e-05	0.0002033	0.00017561	0.000131379	0.00073054	8.82e-05	0.00011492	0.00020133	8.15e-05	9.39e-05	0.0001225	0.000374459	2.66e-05	0.00024566	0.00013363
Sphingobacterium.sp.21	0	0	0	0	0	0	0	0	0	0	0	0	0	0	0	0	6.63e-06	0	0	0	0	0	0	0	0	0	0	0	0	0	0	0	0
Sphingobacterium.spiritivorum	3.42e-06	1.91e-05	4.26e-05	0	0	2.23e-06	3.53e-05	0	0	0	0	0	6.31e-06	0	0	4.56e-06	0	2.52e-06	8.11e-05	0	0	4.13e-06	9.22e-05	2.69e-05	0	0	4.99e-05	0	7.64e-05	0	2.16e-05	0	7.52e-06
Spirochaeta.thermophila	0	0	1.19e-05	1.39e-05	0	2.34e-05	0	1.53e-05	0	0	0	0	0	0	0	0	0	0	0	0	0	0	0	0	0	0	0	0	0	0	0	0	0
Spiroplasma.chrysopicola	0	0	0	0	0	0	0	0	0	0	0	0	0	0	0	0	0	1.83e-05	0	0	0	0	0	0	0	0	0	0	0	0	0	0	0
Spiroplasma.taiwanense	0	0	0	0	0	0	0	0	0	0	0	0	0	0	0	0	0	0	0	0	0	0	0	0	0	0	0	0	0	0	0	0	6.51e-05
Spirosoma.linguale	4.43e-06	0	0	0	0	0	0	0	0	0	7.62e-06	0	0	0	0	0	0	0	0	0	0	0	0	0	0	0	0	0	0	0	0	0	0
Sporichthya.polymorpha	0	0	0	0	0	0	0	0	0	0	0	0	0	0	0	0	0	0	0	0	0	0	0	0	0	0	0	0	0	2.08e-06	0	0	0
Staphylococcus.aureus	0	3.89e-05	0	0	0	0	0	0	2.94e-05	0	0	0	0	1.63e-05	0	0	6.32e-05	0	0.0001453	0	1.74e-05	0	3.69e-05	5.18e-05	0.000109	0	0	0	0	0	0	0	2.6e-05
Staphylococcus.epidermidis	0	0	0	0	0	0	0	0	0	0	0	2.86e-05	0	4.56e-05	0	0	0	0	4.55e-05	0	0	0	0	0	0	0	0	0	0	0	0	0	0
Staphylococcus.warneri	0	0	0	0	0	0	0	0	0	0	0	0	0	2.16e-05	0	0	0	0	0	0	0	0	0	0	0	0	0	0	0	0	0	0	0
Staphylococcus.xylosus	0	0	0	0	0	0	0	0	0	0	0	0	0	0	0	0	0	0	0	0	0	0	0	0	0	0	0	0	0	0	0	0	1.27e-05
Stappia.stellulata	0	0	0	0	0	2.5e-06	0	0	0	0	0	0	0	0	0	0	0	0	0	0	0	0	0	0	0	0	0	0	0	0	0	0	0
Stomatobaculum.longum	4.27e-05	0.0001295	0.0001247	0.0001326	0.0003197	0.0001469	0.0001316	0.0003338	5.97e-05	3.61e-05	0.0001221	4.84e-05	0.0001111	5.61e-05	3.97e-05	8.16e-05	0.0001012	7.06e-05	3.59e-05	0.0001548	0.0001069	0.0001642	9.33e-05	0.0001182	9.52e-05	0.0001342	3.75e-05	5.34e-05	8.47e-05	6.87e-05	2.15e-05	7.75e-05	9.11e-05
Streptococcus.agalactiae	3.64e-05	0.0002762	0.0001067	0.0001515	0.0005425	0.0004264	0.0001307	9.54e-05	0.0002091	7.57e-05	0.0002269	8.66e-05	0.0001408	0.0001572	7.29e-05	0.0002539	0.0002315	0.0001396	7.78e-05	0.0002368	0.0001357	0.0002183	9.91e-05	5.64e-05	0.0001813	0.0001385	7.02e-05	0	6.95e-05	6.06e-05	4.99e-05	0.0001179	6.39e-05
Streptococcus.anginosus	0	0	0	1.87e-05	0	0	0	2.86e-05	8.12e-05	0	0	2.08e-05	0	2.08e-05	0	4.49e-05	0	2.66e-05	0	0	0	0	6.23e-05	0	0	8.83e-05	0	0	0	0	2.52e-05	6.87e-05	0
Streptococcus.australis	9.06e-06	2.67e-05	1.43e-05	0.0001145	8.66e-06	4.15e-05	1.85e-05	6.52e-05	4.04e-05	3.83e-05	0	8.35e-06	8.98e-06	0.000104	4.64e-05	1.96e-05	0	2.29e-05	3.36e-05	1.48e-05	8.43e-06	5.31e-05	1.4e-05	0	1.51e-05	5.61e-05	4.34e-05	2.2e-05	0.0001147	1.97e-05	2.4e-05	7.95e-05	5.15e-06
Streptococcus.caballi	0	0	0	0	0	0	0	8.91e-06	0	0	0	0	0	0	0	0	0	0	0	0	0	0	0	0	0	0	0	0	0	0	0	0	0
Streptococcus.constellatus	0	4.46e-05	1.6e-05	3.67e-05	6.65e-05	6.59e-05	0	2.56e-05	2.29e-05	0	2.89e-05	1.96e-05	0	2.74e-05	0	0	0	0	5.67e-05	0.0001468	2.13e-05	5.58e-05	1.88e-05	0	0	0	0	1.53e-05	0	3.89e-05	0	1.87e-05	1.54e-05
Streptococcus.cristatus	0	0	0	7.74e-06	0	0	0	0	0	0	0	0	0	0	0	0	0	0	0	0	0	0	0	0	0	4.2e-06	0	0	4.54e-06	0	0	0	0
Streptococcus.dysgalactiae	6.66e-05	1.35e-05	0.0005746	8.1e-05	5.99e-05	4.64e-05	2.79e-05	0.0001183	6.42e-05	5.52e-05	7.76e-05	4.69e-05	0.000208	0.0001593	0.0002099	5.27e-05	0.0002549	4.15e-05	0.0006549	5.06e-05	9.31e-05	0.0001316	8.92e-05	5.81e-05	8.32e-05	7.29e-05	3.97e-05	4.47e-05	5.1e-05	6.84e-05	3.26e-05	1.24e-05	1.4e-05
Streptococcus.entericus	0	0	0	0	0	0	0	0	0	0	0	0	0	0	0	0	0	4.81e-06	0	0	0	0	0	0	0	0	0	0	0	0	0	0	0
Streptococcus.equi	0	0	0	0	0	9.06e-06	0	0	0	0	0	0	0	1.39e-05	0	0	0	0	1.62e-05	0	1.4e-05	0	0	0	0	0	0	0	0	0	0	0	0
Streptococcus.equinus	0	0	0	0	0	0	0	7.58e-05	2.33e-05	0	7.77e-05	6.85e-06	0	0	0	0.0001402	0	0	0	0	0	0	4.24e-05	0	0	0	0	7.16e-06	0	0	0	6.32e-06	0
Streptococcus.gallolyticus	0	0	0	0	0	0	0	0	0	0	0	0	0	0	0	0	0	0	0	0	0	0	0	0	0	0	0	0	0	0	0	0	1.03e-05
Streptococcus.gordonii	0	0	0	1.8e-05	0	9.1e-06	0	6.15e-05	1.74e-05	0	0	0	0	4.36e-05	0	3.08e-05	0	0	0	0	0	0	0	0	0	3.62e-05	0	0	1.29e-05	0	0	0	0
Streptococcus.hyovaginalis	0	1.51e-05	0	0	2.73e-05	0	0	0	0	0	0	9.74e-06	1.77e-05	0	0	1.93e-05	2.48e-05	0	1.05e-05	0	9.79e-06	0	0	0	0	0	0	0	0	0	0	0	0
Streptococcus.infantarius	6.47e-06	0	0	0	0	0	0	2.35e-05	9.45e-06	0	0	0	6.75e-06	9.31e-05	0	1.9e-05	0	1.46e-05	0	0	0	0	0	0	0	0	0	0	9.96e-06	0	0	0	0
Streptococcus.infantis	0.0002586	3.81e-05	9.03e-05	6.03e-05	5.69e-05	4.19e-05	3.61e-05	0.0001181	0.0002311	0.0001107	4.49e-05	0.0001504	2.33e-05	0.0001893	9.5e-05	5.91e-05	0	6.77e-05	4.5e-05	4.42e-05	2.16e-05	4.74e-05	0.0002978	2.48e-05	3.39e-05	0.0001108	6.63e-05	2.73e-05	0.0001619	3.22e-05	3.59e-05	6.33e-05	3.83e-05
Streptococcus.intermedius	0	0	0	0.0001124	0	0	0	1.62e-05	0	0	0	0	0	0	0	1.82e-05	0	0	0	0	1.72e-05	0	0	0	0	0	0	0	0	0.0001171	0	0	0
Streptococcus.lutetiensis	0	0	3.14e-05	1.41e-05	3.46e-05	1.96e-05	0	1.13e-05	1.17e-05	1.62e-05	1.53e-05	0	2.18e-05	1.81e-05	1.28e-05	2.05e-05	2.15e-05	1.91e-05	0	0	2.38e-05	0	0	0	0	0	0	0	1.26e-05	0	0	0	2.18e-05
Streptococcus.macedonicus	0	0	0	0	0	0	0	0	0	0	0	0	0	3.91e-05	0	0	1.92e-05	1.53e-05	0	0	0	0	0	0	0	0	0	0	0	0	0	0	9.76e-06
Streptococcus.marimammalium	0	0	0	0	0	0	0	0	0	0	0	0	0	0	0	0	0	0	0	0	0	0	0	0	0	0	0	0	0	0	0	0	0
Streptococcus.massiliensis	0	0	0	0	0	0	1.4e-05	0	0	0	0	0	0	0	0	0	0	0	0	0	0	0	0	0	0	0	0	0	0	0	0	0	0
Streptococcus.merionis	0	0	0	0	0	0	0	0	3.74e-06	0	0	0	0	0	0	0	0	0	0	0	0	0	0	0	0	0	0	0	0	0	0	0	0
Streptococcus.mitis	2.46e-05	2.94e-05	5.99e-05	6.8e-05	5.6e-05	3.62e-05	2.54e-05	0.0001281	7.84e-05	0.000123	6.85e-05	7.05e-05	0	0.0003108	0.0001247	0.0003533	5.06e-05	9.34e-05	6.18e-05	7.57e-05	5.4e-05	7.17e-05	0.0001342	3.97e-05	6.66e-05	0.0001316	0.0001328	4.93e-05	0.0001514	6.24e-05	7.95e-05	9.09e-05	6.34e-05
Streptococcus.mutans	0.0001026	0.0002842	0	7.44e-05	0	0	0	0	6.94e-05	5.03e-05	0	0	0	0.0002087	0	0	0	0.0001677	0	0	0	0	0	0	0	9.07e-05	0	0	0	0	0	0	0
Streptococcus.oligofermentans	0	0	0	8.92e-06	0	0	0	0	1.15e-05	0	0	0	0	2.07e-05	0	0	0	0	0	0	0	0	0	0	0	0	0	0	0	0	0	0	0
Streptococcus.oralis	0	0	3.32e-05	1.84e-05	0	0	0	3.05e-05	4.94e-05	2.76e-05	0	0	0	8.3e-05	3.6e-05	3.05e-05	0	1.76e-05	0	0	0	0	0	0	0	3.81e-05	0	0	2.67e-05	0	0	1.74e-05	0
Streptococcus.orisratti	3.43e-06	0	1.47e-05	0	6.71e-05	2.5e-05	1.03e-05	2.86e-06	4.48e-06	1.66e-05	1.82e-05	0	7.82e-06	5.63e-06	2.35e-05	0	0	1.38e-05	0	1.37e-05	6.23e-06	9.89e-06	0	0	0	0	5.65e-06	0	0	0	0	0	0
Streptococcus.ovis	0	0	0	0	0	0	0	0	0	0	0	0	0	0	0	0	9.34e-06	0	0	0	0	0	0	0	0	0	0	0	0	0	0	0	0
Streptococcus.parasanguinis	0.0004273	0.001809	0.0007794	0.003298	0.0002224	0.0007995	0.0004489	0.00215	0.003373	0.0005643	0.0003434	0.000427	0.0001988	0.007754	0.0001323	0.001341	0.0001677	0.0009194	4.95e-05	9.15e-05	0.0001932	0.0001855	7.31e-05	0.0002178	0.0009826	0.004203	0.0001926	0.0004256	0.001095	0.0002484	8.47e-05	0.0001558	7.75e-05
Streptococcus.pasteurianus	0	0	2.23e-05	8.56e-06	0	8.91e-06	0	2.03e-05	2.73e-05	1.78e-05	0	9.65e-06	0	0	3.28e-05	2.27e-05	0	0	0	0	1e-05	0	0	0	0	1.18e-05	0	0	1.4e-05	0	0	0	0
Streptococcus.peroris	0	0	0	5.3e-06	0	0	0	0	0	0	0	0	0	1.6e-05	0	3.55e-05	0	5.52e-06	0	0	0	0	8.16e-06	0	0	8.35e-06	0	0	0	0	0	0	0
Streptococcus.phage.20617	0	0	0	0	0	0	0	0	0	0	0	0	0	0.0005341	0	0	0	0.0005408	0	0	0	0	0	0	0	0	0	0	0	0	0	0	0
Streptococcus.phage.7201	0	0	0	0	0	0	0	0	0	0	0	0	0	0	0	0	0	0.002489	0	0	0	0	0	0	0	0	0	0	0	0	0	0	0
Streptococcus.phage.Abc2	0	0	0	0	0	0	0	0	0	0	0	0	0	0	0	0	0	0.005307	0	0	0	0	0	0	0	0	0	0	0	0	0	0	0
Streptococcus.phage.ALQ13.2	0	0	0	0	0	0	0	0	0	0	0	0	0	0	0	0	0	0.0007822	0	0	0	0	0	0	0	0	0	0	0	0	0	0	0
Streptococcus.phage.DT1	0	0	0	0	0	0	0	0	0	0	0	0	0	0	0	0	0	0.004925	0	0	0	0	0	0	0	0	0	0	0	0	0	0	0
Streptococcus.phage.TP.J34	0	0	0	0	0	0	0	0	0	0	0	0	0	0	0	0	0	0.000497	0	0	0	0	0	0	0	0	0	0	0	0	0	0	0
Streptococcus.plurextorum	0	0	0	0	2.36e-05	0	0	0	8.5e-06	0	0	0	0	0	0	0	0	0	0	0	0	0	0	0	0	0	0	0	0	0	0	0	0
Streptococcus.pneumoniae	0	5.52e-05	7.49e-05	7.03e-05	0.0001057	3.88e-05	0	5.87e-05	5.49e-05	0	7.46e-05	8.26e-05	4.18e-05	0.0002363	4.88e-05	0.0001643	7.72e-05	6.52e-05	9.51e-05	0	6.21e-05	0.0001164	9.32e-05	5.52e-05	6.37e-05	0.0001652	7.39e-05	0	5.13e-05	0	0	5.55e-05	4.97e-05
Streptococcus.porcinus	0	0	0	0	5.24e-05	1.42e-05	0	0	1.25e-05	0	1.95e-05	0	0	0	0	1.67e-05	0	0	0	0	0	0	0	0	0	0	0	0	0	0	0	0	0
Streptococcus.pseudopneumoniae	0	0	0	0	0	0	0	0	0	0	0	0	0	0	0	1.73e-05	0	0	0	0	0	0	0	0	0	0	0	0	0	0	0	0	0
Streptococcus.pyogenes	4.4e-05	3.48e-05	7.65e-05	5.51e-05	0.001352	0	2.72e-05	3.46e-05	0.0007517	0	0.0002082	0.0001257	0.0001252	0.0001449	0.0003556	5.51e-05	0.000111	0.0001984	4.29e-05	0.0002713	0.0004967	8e-05	0	0.0003603	0.0001546	0.0008298	2.33e-05	5.32e-05	0.0002137	0.001669	2.34e-05	7.03e-05	0.0001042
Streptococcus.salivarius	0.001041	0.0006626	0.001384	0.003086	0.0003074	0.0005995	0.0003343	0.00722915	0.00829	0.00102444	0.0002914	0.0008887	0.0002401	0.02619	0.002085	0.00223932	0.0008009	0.007132	0.0001051	0.0003217	0.0001407	0.0001911	2.32e-05	0.0001084	0.0004308	0.00289439	0.0001596	0.0002379	0.0008433	0.0002596	5.05e-05	5.75e-05	7.46e-05
Streptococcus.sanguinis	1.31e-05	1.16e-05	1.71e-05	2.69e-05	0	1.41e-05	0	9.85e-05	4.5e-05	8.17e-05	0	3.81e-05	0	0.0001002	0	0.0001161	2.1e-05	6.24e-05	0	0	1.42e-05	3.32e-05	0	1.14e-05	0	4.1e-05	2.54e-05	0	3.59e-05	0	0	9.5e-06	0
Streptococcus.sobrinus	0	0	0	0	0	0	0	0	0	0	0	0	0	0	0	0	0	0	0	0	0	0	0	0	0	0.000167	0	0	0	0	0	0	0
Streptococcus.sp.2.1.36FAA	0	0	5.17e-06	1.46e-05	0	6.89e-06	0	4.46e-05	1.2e-05	0	0	0	0	1.68e-05	0	2.3e-05	0	4.31e-06	0	0	0	0	0	0	0	1.9e-05	0	0	1.08e-05	0	0	0	0
Streptococcus.sp.AS14	0	0	0	0	0	0	0	9.82e-06	0	0	0	0	0	0	0	0	0	0	0	0	0	0	0	0	0	0	0	0	0	0	0	0	0
Streptococcus.sp.BS35b	0	0	0	0	0	0	0	0	1.07e-05	0	0	0	0	0	0	1.42e-05	0	0	0	0	0	0	0	0	0	0	0	0	0	0	0	0	0
Streptococcus.sp.C150	6.56e-06	6.6e-06	8.36e-06	5.23e-05	0	4.88e-06	0	4.81e-05	7.61e-05	1.25e-05	0	1.34e-05	0	0.0003116	1.78e-05	1.87e-05	0	7.57e-05	0	0	0	0	0	0	0	2.64e-05	0	0	6.18e-06	0	0	0	0
Streptococcus.sp.F0441	0	0	0	0	0	0	0	0	0	0	0	0	0	5.15e-06	0	0	0	0	0	0	0	0	0	0	0	0	0	0	0	0	0	0	0
Streptococcus.sp.F0442	2.02e-05	8.99e-05	1.95e-05	0.0002194	0	2.76e-05	2.19e-05	9.95e-05	0.0001716	3.1e-05	9.69e-06	2.76e-05	1.02e-05	0.0003443	1.88e-05	7.7e-05	7.5e-06	4.14e-05	5.4e-06	0	8.54e-06	2.07e-05	1.29e-05	8.45e-06	3.37e-05	0.0001907	3.24e-05	1.73e-05	5.75e-05	1.87e-05	1.29e-05	1.44e-05	5.15e-06
Streptococcus.sp.GMD1S	0	0	0	0	0	0	0	1.72e-05	0	0	0	0	0	9.89e-06	0	0	0	0	0	0	0	0	0	0	0	0	0	0	0	0	0	0	0
Streptococcus.sp.GMD2S	0	0	0	0	0	0	0	1.73e-05	0	0	0	0	0	1.09e-05	0	0	0	0	0	0	0	0	0	0	0	0	0	0	0	0	0	0	0
Streptococcus.sp.GMD3S	0	0	0	0	0	0	0	1.48e-05	0	0	0	0	0	1.18e-05	0	0	0	0	0	0	0	0	0	0	0	0	0	0	0	0	0	0	0
Streptococcus.sp.GMD4S	0	0	0	0	0	0	0	1.3e-05	0	0	0	0	0	1.17e-05	0	0	0	0	0	0	0	0	0	0	0	0	0	0	0	0	0	0	0
Streptococcus.sp.GMD6S	0	0	0	0	0	0	0	0	0	0	0	0	0	1.09e-05	0	0	0	0	0	0	0	0	0	0	0	0	0	0	0	0	0	0	0
Streptococcus.sp.HPH0090	0	6.17e-06	0	9.89e-06	0	0	0	1.24e-05	8.53e-06	0	0	0	0	2.35e-05	0	2.26e-05	0	0	0	0	0	0	9.55e-06	0	0	9.23e-06	0	0	7.42e-06	0	0	0	0
Streptococcus.sp.I.G2	0	1.33e-05	1.41e-05	7.9e-05	0	3.09e-05	2.52e-05	0.0001444	3.16e-05	4.81e-05	0	0	1.76e-05	6.99e-05	3.49e-05	1.64e-05	0	1.9e-05	2.52e-05	0	0	3.34e-05	0	0	0	3.42e-05	3.83e-05	5.72e-05	8.06e-05	2.41e-05	1.36e-05	5.7e-05	0
Streptococcus.sp.I.P16	0	2.56e-05	1.73e-05	7.79e-05	0	3.41e-05	3e-05	0.0001352	3.9e-05	4.82e-05	0	1.04e-05	1.31e-05	8.8e-05	3.6e-05	1.78e-05	0	1.88e-05	2.38e-05	0	8.27e-06	3.26e-05	0	0	0	4.66e-05	2.34e-05	5.2e-05	8.49e-05	1.85e-05	0	4.66e-05	0
Streptococcus.sp.M143	0	0	0	0	0	0	0	0	0	0	0	0	0	0	0	0	0	0	0	0	0	0	0	0	0	0	0	0	0	0	0	0	0
Streptococcus.sp.M334	0	0	0	0	0	0	0	0	0	0	0	0	0	6.21e-06	5.9e-06	5.27e-05	0	0	0	0	0	0	0	0	0	0	0	0	0	0	0	0	0
Streptococcus.sp.oral.taxon.071	0	0	0	0	0	0	0	4.61e-06	0	0	0	0	0	9.54e-06	0	0	0	0	0	0	0	0	0	0	0	0	0	0	0	0	0	0	0
Streptococcus.suis	0.0001	0.001138	0.000618	0.0005671	0.002538	0.001221	0.0004344	0.0004304	0.000454	0.0003928	0.0007555	0.0004526	0.0006329	0.0003085	0.0002685	0.0008067	0.0009891	0.0005223	0.0004755	0.0007595	0.0006753	0.001958	0.000397	0.0003144	0.0005036	0.0003979	0.0003608	0.0001649	0.0001533	0.0002887	0.0001628	0.0002567	0.0003451
Streptococcus.thermophilus	4.11e-05	3.01e-05	5.97e-05	9.08e-05	3.81e-05	3.65e-05	3.61e-05	0.0004478	0.002091	9.36e-05	7.64e-05	0.00032683	0.0001408	0.0083268	0.002648	0.0071822	0.00062515	0.003533	3.67e-05	0.00122908	3.44e-05	7.9e-05	0.000227	0.0026993	0.0006404	0.00035752	6.56e-05	0.00076121	0.0001057	0	0.00118317	0.00014612	0
Streptococcus.vestibularis	4.18e-05	0.0001106	0.00010183	0.0001352	1.73e-05	1.89e-05	1.43e-05	0.0001673	0.0003203	9.62e-05	1.89e-05	3.42e-05	0	0.0009257	0.0003865	7.61e-05	2.35e-05	0.00022981	0	0	0	2e-05	0	9.12e-06	2.04e-05	8.07e-05	0	1.68e-05	2.37e-05	0	0	0	0
Streptomyces.aurantiacus	0	0	0	0	0	0	0	0	0	0	0	0	0	0	0	0	0	0	0	0	0	0	0	0	0	0	0	0	0	3.15e-06	0	0	0
Streptomyces.auratus	0	1.57e-06	1.35e-06	0	0	0	0	0	0	0	0	0	0	0	0	0	0	0	0	0	0	0	0	0	3.04e-06	0	0	0	0	0	0	0	0
Streptomyces.sp.303MFCol5.2	0	0	0	0	0	1.05e-06	0	0	0	0	0	0	0	0	0	0	0	0	0	0	0	0	0	0	0	0	0	0	0	0	0	0	0
Streptomyces.sp.Mg1	0	0	3.95e-06	1.78e-06	2.37e-06	1.67e-06	0	3.38e-06	0	0	0	0	0	0	0	0	3.87e-06	0	0	0	0	0	0	0	0	0	0	0	0	0	0	0	0
Streptomyces.zinciresistens	0	0	0	0	0	2.27e-06	0	0	0	0	0	0	0	0	0	0	0	0	0	0	0	0	0	0	0	0	0	0	0	0	0	0	0
Subdoligranulum.sp.4.3.54A2FAA	0.0009209	0.00251	0.002009	0.003895	0.002595	0.002681	0.001244	0.003626	0.001558	0.0005642	0.0009994	0.000914	0.0007247	0.001017	0.0006625	0.0004042	0.0009762	0.001006	0.0005247	0.003318	0.001175	0.01865	0.003014	0.001831	0.002317	0.003751	0.003528	0.001096	0.0004809	0.001297	0.0005421	0.001465	0.001342
Subdoligranulum.variabile	0.001396	0.002271	0.006811	0.004606	0.004124	0.00528	0.001225	0.005702	0.002137	0.0006398	0.001416	0.001422	0.0006384	0.001852	0.0007453	0.0007249	0.0009182	0.00118	0.000303	0.002019	0.002071	0.00623	0.003543	0.001847	0.003712	0.00237	0.001103	0.001982	0.001928	0.001669	0.0007544	0.0008183	0.0008899
Succinatimonas.hippei	0	0	0	0	0	0	0	0	0	0	0	0	0	0	0	0	0	0	0	0	0	0	0	0	0	0	0	0	0	0	0	0	1.65e-05
Succinispira.mobilis	0	0	3.06e-05	0	4e-05	1.7e-05	2.2e-05	2.38e-05	0	7.44e-06	0	0	0	0	0	0	1.07e-05	1.02e-05	2.18e-05	3.4e-05	0	0	2.54e-05	0	2.06e-05	2.62e-05	7.6e-06	4.81e-06	8.61e-06	0	3.27e-05	0	5.76e-06
Sutterella.parvirubra	0	0	0	6.09e-06	2.4e-05	5.73e-06	0	0	1.76e-05	0	1.12e-05	0	1.64e-05	1.29e-05	7.2e-06	9.23e-06	0	0	0	0	0	2.75e-05	0	0	0	3.45e-06	0	1.03e-05	0	0.0001552	0	4.52e-06	2.47e-05
Sutterella.wadsworthensis	0.01273	2.28e-05	0.01062	0.006195	0.003549	2.51e-05	0.00902259	0.00429	5.01e-05	0.008755	0.0241729	0	0.0225408	0.0250923	0.008936	0.01673	0.009449	1.09e-05	0.02972	0.001303	0.00225407	7.74e-05	0	2.26e-05	0.0142122	0.0054661	0.009054	0.003901	0.0354	0.0002529	0.02931	0.01261	0.007152
Symbiobacterium.thermophilum	0	1.52e-05	1.24e-05	8.09e-06	0	4.71e-06	0	5.09e-06	0	0	0	0	0	0	0	0	0	0	0	0	0	1.73e-05	0	0	0	0	0	0	0	7.61e-06	0	0	0
Synechococcus.sp.JA.3.3Ab	0	0	0	0	0	0	0	0	0	0	0	0	0	0	0	0	0	0	0	0	0	0	0	0	0	0	0	0	0	0	0	0	1.13e-05
Synechococcus.sp.PCC.7502	0	0	0	0	0	0	0	0	0	0	0	0	0	0	0	0	0	0	0	0	0	0	0	0	0	0	0	0	0	0	0	0	1.36e-05
Synergistes.sp.3.1.syn1	0	0	0.0001753	0	4.8e-06	3.96e-06	9.25e-05	0	0	0	2.74e-05	1.09e-05	0	0	0	0	0	0	0	0.002023	0	0	0	0	0	0	0	0	0	0	0	0	0
Syntrophobotulus.glycolicus	0	0	0	5.7e-06	0	0	0	0	0	0	0	0	0	0	0	0	0	0	0	0	0	0	0	0	0	0	0	0	0	0	0	0	0
Tannerella.forsythia	1.28e-05	4.59e-05	1.3e-05	5.07e-06	4.01e-05	0	1.6e-05	5.47e-06	5.92e-06	2e-05	4.82e-05	5.71e-06	3.1e-05	2.86e-05	0	0	1.72e-05	8.14e-05	3.37e-05	0	0	2.45e-05	1.33e-05	5.8e-06	0.0002618	5.07e-06	1.13e-05	0	1.74e-05	8.67e-06	4.7e-05	9.72e-06	1.13e-05
Tannerella.sp.6.1.58FAA.CT1	0.0001162	0.003583	0.0007576	0.0001556	0.001217	0.0002145	0.002627	0.002563	0.00549	0.0001541	0.001339	0.0007215	0.0009625	0.0002777	0.0003091	0.0009857	0.0006279	0.001105	7.47e-05	0.002024	0.0004093	0.0007055	0.001548	0.01595	0.0008039	0.001294	0.002693	0.0001772	0.0009499	0.0004072	0.001583	0.0009641	0.0004143
Tepidanaerobacter.acetatoxydans	0	1.02e-05	0	0	0	0	0	0	0	0	0	0	0	0	0	0	0	0	0	0	0	0	0	0	0	0	0	0	0	0	0	0	9.28e-06
Terrisporobacter.glycolicus	0	0	0	2.3e-06	1.39e-05	3.69e-06	0	2.35e-06	3.6e-06	2.34e-05	2.46e-05	4.83e-05	1.79e-05	0.0001558	8.03e-05	1.69e-05	6.08e-05	0	4.98e-06	0	3.55e-05	5.98e-06	0	0	0	0	3.93e-06	0	3.64e-06	0	0	3.44e-06	0
Tetragenococcus.halophilus	0	0	0	0	1.37e-05	0	0	0	0	0	0	0	0	0	0	0	0	1.03e-05	0	0	0	0	0	0	0	0	0	0	0	0	0	0	0
Thalassospira.xiamenensis	0	0	0	0	0	0	0	0	0	0	0	0	0	0	0	0	0	0	0	0	0	0	0	0	0	0	0	0	0	0	0	0	0
Thauera.aminoaromatica	5.95e-06	0	0	0	0	0	0	0	0	0	0	0	0	0	0	0	0	0	0	0	0	0	0	0	0	0	0	0	0	5.56e-06	0	0	0
Thauera.sp.MZ1T	4.04e-06	0	0	0	0	0	0	0	0	0	0	0	0	0	0	0	0	0	0	0	0	0	0	0	0	0	0	0	0	8.11e-06	0	0	0
Thermaerobacter.marianensis	0	0	1.68e-05	1.03e-05	1.43e-05	2.65e-05	0	2.17e-05	0	0	0	0	0	0	0	0	1.44e-05	0	0	0	0	1.62e-05	0	0	0	0	0	0	0	0	0	0	0
Thermoanaerobacterium.saccharolyticum	0	0	0	0	0	5.56e-06	0	0	0	0	0	0	0	0	0	0	0	0	0	0	0	0	0	0	0	0	0	0	0	0	0	0	0
Thermoanaerobacterium.thermosaccharolyticum	0	1.3e-05	1.23e-05	8.33e-06	0	0	0	0	0	0	0	0	0	0	0	0	0	0	0	0	0	0	0	0	0	0	0	0	0	0	0	0	0
Thermoanaerobacterium.xylanolyticum	0	6.92e-06	0	0	0	0	0	0	0	0	0	0	0	0	0	0	0	0	0	0	0	0	0	0	0	0	0	0	0	0	0	0	0
Thermobacillus.composti	0	0	9.37e-06	4.54e-06	0	1.06e-05	0	1.02e-05	0	0	0	0	0	0	0	0	0	0	0	0	0	0	0	0	0	0	0	0	0	0	0	0	0
Thermodesulfatator.indicus	0	0	0	0	0	0	0	0	0	0	0	0	0	0	0	0	0	0	0	0	0	0	0	0	0	0	0	0	0	0	0	0	2.94e-05
Thermomonas.fusca	5.43e-06	0	0	0	0	0	0	0	0	0	0	0	0	0	0	0	0	0	0	0	0	0	0	0	0	0	0	0	0	0	0	0	0
Thermosinus.carboxydivorans	0	0	7.06e-06	0	1.42e-05	0	0	7.68e-06	0	0	0	0	0	0	0	0	0	0	7.08e-06	0	0	0	0	0	0	8.48e-06	0	0	0	0	1.47e-05	0	0
Thermosynechococcus.elongatus	0	0	0	0	0	0	0	0	0	0	0	0	0	0	0	0	0	0	0	0	0	0	0	0	0	0	0	0	0	0	0	0	9.5e-06
Thermovirga.lienii	0	2.19e-05	0	0	0	0	0	0	0	0	0	0	0	0	0	0	0	0	0	0	0	0	0	0	0	0	0	0	0	0	0	0	0
Thioalkalivibrio.sp.ALE11	0	0	0	4.17e-06	0	9.38e-06	0	7.13e-06	0	0	0	0	0	0	0	0	0	0	0	0	0	0	0	0	0	0	0	0	0	0	0	0	0
Thioalkalivibrio.sp.ALJ15	0	0	4.2e-06	0	0	0	0	0	0	0	0	0	0	0	0	0	0	0	0	0	0	0	0	0	0	0	0	0	0	0	0	0	0
Treponema.denticola	0	9.2e-06	2.8e-05	1.72e-05	3.94e-05	4.07e-05	1.01e-05	1.92e-05	0	0	1.39e-05	0	1.6e-05	7.02e-06	0	8.85e-06	1.99e-05	5.9e-06	1.07e-05	5.17e-05	7.57e-06	3.98e-05	0	0	1.4e-05	1.2e-05	2.37e-05	9.52e-06	6.41e-06	3.08e-05	0	0	8.45e-06
Treponema.maltophilum	0	0	0	4.57e-05	0	0	0	0	0	0	0	0	0	0	0	0	0	0	0	0	0	0	0	0	0	0	0	0	0	4.05e-05	0	0	0
Treponema.pallidum	0	0	0	0	0	0	0	0	0	0	0	0	0	0	0	0	0	0	0	0	0	0	0	0	0	0	0	0	0	0	0	0	3.56e-05
Treponema.saccharophilum	0	0	6.68e-06	0	0	0	0	0	0	0	0	0	0	0	0	0	0	0	0	0	0	0	0	0	0	0	0	0	0	0	0	0	0
Treponema.socranskii	0	0	1.39e-05	6.31e-06	8.39e-06	1.8e-05	3.31e-06	9.31e-06	0	0	0	7.7e-06	0	0	0	0	9.45e-06	0	0	0	0	1.52e-05	0	0	0	0	0	0	0	4.35e-06	0	0	0
Treponema.sp.JC4	0	0	0	9.27e-06	0	7.03e-06	0	0	0	2.25e-05	0	1.81e-05	0	0	2.7e-05	1.87e-05	0	1.14e-05	0	0	0	0	0	0	0	0	0	6.89e-06	0	0	0	0	0
Treponema.succinifaciens	0	3.47e-05	1.2e-05	3.61e-05	3.77e-05	0.0001697	4.03e-05	0	8.23e-06	0	3.55e-05	7.9e-06	1.79e-05	1.47e-05	0	3.03e-05	2.21e-05	1.83e-05	0	9.01e-05	1.19e-05	2.35e-05	9.18e-06	1.17e-05	2.6e-05	1.55e-05	1.52e-05	0	6.95e-06	1.39e-05	1.44e-05	3.28e-05	9.42e-06
Treponema.vincentii	0	0	2.27e-05	2.16e-05	2.35e-05	4.15e-05	0	1.04e-05	8.25e-06	0	9.04e-06	1.19e-05	0	6.38e-06	0	1.53e-05	1.77e-05	0	2.05e-05	1.63e-05	8.3e-06	4.81e-05	0	0	0	0	0	8.53e-06	7.42e-06	2.95e-05	0	4.59e-06	6.35e-06
Turicibacter.sanguinis	0	0	1.86e-05	5.32e-06	2.89e-05	0	0	0	1.29e-05	1.29e-05	0.0001158	0.0001668	8.6e-05	2.49e-05	4.16e-05	8.3e-05	6.59e-05	9.75e-06	5.49e-05	0	7.36e-06	2.58e-05	0	0	0	0.0001192	8.5e-06	8.7e-06	0	0	0	1.08e-05	1.74e-05
Turicibacter.sp.HGF1	0	0	8.73e-06	0	1.36e-05	0	0	0	8.53e-06	1.05e-05	5.24e-05	0.0001058	5.38e-05	1.85e-05	2.1e-05	5.83e-05	3.9e-05	0	5.25e-05	0	0	0	0	0	0	9.84e-05	0	7.82e-06	0	0	0	6.28e-06	1.99e-05
Tyzzerella.nexilis	0.000501	0.003911	0.001711	0.001	0.002866	0.001931	0.0005277	0.001908	0.0007525	0.0004902	0.001084	0.0009986	0.001161	0.000556	0.001025	0.001205	0.002713	0.001402	0.001212	0.004537	0.00174	0.001215	0.001176	0.0009106	0.001178	0.001148	0.0008448	0.0002845	0.0007427	0.001098	0.0002748	0.0002822	0.0005247
Unclassified_Acetobacteraceae	0	0	9.23e-06	9.96e-06	1.95e-05	8.18e-06	0	2.65e-06	0	0	0	0	0	0	0	0	1.82e-05	0	0	0	0	1.9e-05	0	0	0	0	0	0	0	0	0	0	0
Unclassified_Acetothermia	0	0	0	0	0	0	0	0	0	0	2.86e-06	0	0	0	0	0	0	0	0	0	0	0	0	0	0	0	0	0	0	0	0	0	0
Unclassified_Acholeplasma	0	0	0	0	7.89e-06	0	0	0	0	0	9.66e-06	0	0	0	0	0	1.12e-05	2.52e-06	0	0	0	0	0	0	3.23e-06	0	0	4.07e-06	0	0	0	0	0
Unclassified_Acholeplasmataceae	0	0	0	0	2e-08	0	0	0	0	0	4e-08	0	0	0	4.76e-06	0	0	0	0	0	0	0	0	0	1.98e-05	0	0	9.23e-06	0	0	0	0	3.7e-05
Unclassified_Acidaminococcaceae	2.7e-07	1.09e-06	5e-08	1.37e-06	4.4e-07	0	2e-08	0	5.4e-07	1.4e-08	1.7e-06	2.02e-06	8e-07	1.98e-06	5.9e-07	1.56e-06	0	8e-08	0	0	1e-08	1.6e-06	1.4e-07	4e-07	2.53e-06	0	0	2.9e-08	6.5e-08	6.4e-07	0	0	0
Unclassified_Acidaminococcus	8.7e-07	7.38e-06	0	6.14e-06	1e-08	2e-08	7e-09	7.1e-08	9.62e-07	9.89e-06	1.19e-05	4e-07	1.18e-06	8.6e-07	1.59e-06	1.46e-05	5.21e-06	1.66e-06	1.8e-08	5.19e-06	1.67e-06	1.13e-05	5e-08	7.33e-06	0	0	2.65e-06	1.09e-05	2.82e-06	6.34e-06	1.06e-05	4.2e-07	3.29e-06
Unclassified_Acidobacteria	0	2.55e-06	9.83e-06	1.95e-06	1.58e-05	0	0	0	0	0	1.2e-05	0	0	0	0	0	1.32e-05	0	0	0	0	9.94e-06	0	0	0	0	0	0	0	4.09e-06	0	0	0
Unclassified_Acidobacteriaceae	0	0	0	0	0	0	0	0	0	0	0	0	0	0	0	0	0	0	0	0	0	0	0	0	0	0	0	0	0	1.52e-06	0	0	0
Unclassified_Acidovorax	0	0	0	0	1.24e-05	0	0	0	0	0	0	0	0	0	0	0	0	0	0	2.08e-05	0	1.69e-05	0	0	0	0	0	0	0	1.12e-05	0	0	0
Unclassified_Acinetobacter	0	0	0	0	0	0	0	0	0	0	0	0	0	0	0	0	0	0	0	0	2.65e-06	0	0	0	0	0	0	0	0	0	0	0	0
Unclassified_Actinobacteria	3.91e-06	1.27e-06	3.81e-05	3.11e-05	3.42e-05	2.45e-05	4e-06	5.71e-06	6.93e-07	0	0	2.7e-06	1.6e-05	2e-05	4.7e-06	1e-07	6.78e-06	1.31e-05	1.8e-06	2.62e-05	6e-06	3.91e-05	7e-06	0	1.73e-05	6e-06	5.9e-06	1.2e-05	5.6e-06	9.7e-06	7e-07	3e-07	1.04e-05
Unclassified_Actinomyces	2.76e-05	3.73e-05	4.88e-05	2.35e-05	4.94e-05	3.34e-05	2.13e-05	2.25e-05	3e-05	3.89e-05	4.83e-05	1.66e-05	4.04e-05	3.04e-05	2.84e-05	2.82e-05	3.69e-05	2.56e-05	2.93e-05	5.91e-05	2.65e-05	5.08e-05	3.34e-05	1.61e-05	3.55e-05	2.03e-05	3.69e-05	1.46e-05	2.17e-05	3.1e-05	2.15e-05	2e-05	1.89e-05
Unclassified_Actinomycetaceae	3.24e-06	2.25e-06	5.6e-06	2.89e-06	4.45e-06	5.93e-06	2.84e-06	8.2e-06	2.58e-06	2.85e-06	8.16e-06	3.81e-06	8.97e-06	1.56e-06	1.34e-06	9.25e-06	4.63e-06	4.46e-06	2.57e-06	3.8e-06	3.32e-06	2.9e-06	6.15e-06	3.54e-06	1.49e-05	3.17e-06	6.93e-06	1.07e-06	2.09e-06	1.28e-06	1.19e-05	2.9e-07	5.06e-06
Unclassified_Actinomycetales	2.85e-05	4.38e-05	6.21e-05	4.49e-05	8.26e-05	3.43e-05	3.62e-05	3.31e-05	3.85e-05	3.44e-05	7.78e-05	2.89e-05	7.22e-05	7.15e-05	4.16e-05	4.17e-05	7.6e-05	5.52e-05	1.92e-05	0.00017503	5e-05	0.00012975	9.85e-05	4.83e-05	0.00013667	5.56e-05	7.04e-05	8.98e-05	3.2e-05	6.19e-05	2.92e-05	4.79e-05	8.13e-05
Unclassified_Actinoplanes	5.46e-07	0	0	0	0	0	0	0	0	0	0	0	0	0	0	0	0	0	0	0	0	0	0	0	0	0	0	0	0	0	0	0	0
Unclassified_Aerococcaceae	1.1e-05	0	1.6e-05	0	0	5.36e-06	0	5.03e-06	1.29e-06	0	1.83e-05	0	0	1.22e-05	0	1.1e-05	0	1.3e-05	0	0	1.11e-05	2.26e-05	0	0	0	0	0	0	4.75e-06	0	0	0	0
Unclassified_Aeromonadaceae	0	0	1.03e-06	3.61e-07	0	1.26e-06	0	0	0	0	0	0	0	0	0	0	0	0	0	0	0	0	5e-07	0	0	0	0	0	0	0	0	0	0
Unclassified_Aeromonadales	0	9.5e-07	1.2e-07	1.57e-06	1.54e-05	1.08e-06	0	0	0	3.46e-06	0	0	0	0	9.5e-07	9.97e-06	0	0	0	0	0	0	7.7e-07	0	0	0	0	0	0	0	0	1.71e-06	6.24e-06
Unclassified_Aeromonas	0	2.23e-06	8.66e-06	6.05e-06	0	3.38e-06	0	0	0	1.53e-06	0	0	0	0	1.72e-06	0	0	0	0	0	0	0	4.61e-06	0	0	0	0	0	0	0	0	5.14e-06	0
Unclassified_Afipia	1.52e-07	6.4e-07	0	0	0	0	0	0	0	0	0	0	0	0	0	0	0	0	0	0	0	0	0	0	0	0	0	0	0	0	4.67e-07	0	0
Unclassified_Aggregatibacter	8.51e-06	0	0	0	6e-06	0	0	3.88e-06	4.23e-06	1.67e-05	1.22e-05	0	0	0	4.6e-06	5.37e-06	1.84e-05	2.64e-05	0	0	1.49e-05	0	0	0	0	0	0	1.34e-05	6.75e-06	0	0	5.7e-06	0
Unclassified_Alcaligenaceae	0	0	0	0	0	2.47e-06	0	0	5.71e-06	0	0	0	0	0	0	0	0	0	0	0	0	1.86e-05	0	0	0	0	0	0	0	1.74e-05	0	0	0
Unclassified_Alcanivoracaceae	0	0	1.61e-06	1.15e-06	0	0	0	0	0	0	0	0	0	0	0	0	0	0	0	0	0	0	0	0	1.18e-06	0	0	0	0	0	0	0	0
Unclassified_Alcanivorax	0	0	2.4e-07	7e-07	0	0	0	0	0	0	0	0	0	0	0	0	0	0	0	0	0	0	4.5e-07	0	0	0	0	0	0	0	0	0	0
Unclassified_Alistipes	3.19e-06	0	1.07e-05	0	2.45e-06	4.09e-06	0	1.58e-06	5.8e-06	2.83e-06	0	4.7e-06	0	1.8e-07	2.25e-06	0	2.2e-06	0	1.22e-06	3.1e-05	3.53e-06	3e-06	4.41e-05	0	0	0	0	4.2e-06	0	0	1.71e-06	0	4e-07
Unclassified_Alkaliphilus	0	0	1.29e-06	1.57e-06	5.37e-06	1.76e-06	0	2.15e-06	0	0	1.19e-05	0	0	7.96e-06	0	0	3.49e-06	2.91e-06	4.99e-07	1.91e-05	0	1.13e-05	0	0	2.05e-06	0	0	0	0	0	0	0	0
Unclassified_Alloprevotella	3e-09	1e-08	8e-09	1.37e-06	4.79e-06	3.87e-07	0	1.87e-06	3.54e-06	2.81e-06	0	1.56e-06	2.71e-20	3.4e-06	0	6.77e-06	5e-09	2e-08	9.5e-07	5.51e-06	8.16e-07	0	3e-08	9.2e-07	1.08e-05	1.61e-06	2.33e-06	6.77e-06	3.98e-06	2.99e-06	1.54e-06	5e-08	4.83e-06
Unclassified_Alphaproteobacteria	8.14e-06	1.44e-05	3.9e-05	1.64e-05	9.89e-05	3.34e-05	3.04e-05	1.94e-05	3.19e-05	4.56e-05	9.18e-05	2.51e-05	8.63e-05	3.95e-05	3.56e-05	3.37e-05	8.51e-05	6.14e-05	1.21e-05	8.71e-05	3.15e-05	7.6e-05	0.00010852	3.27e-05	0.00013917	2.03e-05	4.96e-05	3.9e-05	3.75e-05	2.02e-05	2.39e-06	4.68e-05	4.96e-05
Unclassified_Alteromonadaceae	0	0	0	0	0	0	0	0	0	0	0	0	0	0	0	0	0	0	0	0	0	0	0	0	0	0	0	0	0	0	0	0	3.08e-06
Unclassified_Alteromonadales	0	0	7.68e-06	0	0	0	0	0	0	0	0	0	0	0	0	0	0	0	0	0	0	0	0	0	0	0	0	0	0	0	0	0	9.05e-06
Unclassified_Amycolatopsis	2.27e-06	0	0	0	3.49e-06	1.7e-06	0	2.92e-06	2.16e-06	0	0	0	0	0	0	0	0	2.05e-06	0	0	0	3.34e-06	0	0	0	0	0	0	0	2.93e-06	0	0	0
Unclassified_Anaerococcus	5.52e-06	2.3e-05	2.22e-05	1.54e-05	1.99e-05	1.18e-05	9.94e-06	7.63e-06	1.21e-05	0	1.16e-05	2.92e-06	1.38e-05	1.33e-05	0	1.53e-05	1.74e-05	1.13e-05	0	2.83e-05	4.39e-06	2.77e-05	3.43e-05	0	2.9e-05	9.08e-06	1.37e-05	0	0	6.27e-06	0	6.55e-06	1.89e-05
Unclassified_Anaeromyxobacter	0	5.87e-06	0	0	0	0	0	0	0	0	0	0	0	0	0	0	0	0	0	1.68e-05	0	0	0	0	0	0	0	0	0	0	0	0	0
Unclassified_Anaerostipes	7e-09	2.2e-08	3e-07	0	0	3e-08	0	0	3.3e-07	3e-08	0	0	4e-07	0	0	4e-08	1.1e-07	0	2.3e-07	4e-08	0	0	4.3e-08	0	0	5e-08	0	5e-09	1e-09	0	0	0	0
Unclassified_Anoxybacillus	0	6.54e-07	0	0	0	0	0	0	0	0	0	0	0	0	0	0	0	0	0	0	0	0	0	0	0	0	0	0	0	0	0	0	0
Unclassified_Archaea	0	0	0	0	0	0	0	0	0	0	0	0	0	0	0	0	0	0	0	0	0	0	0	0	0	0	0	0	0	0	0	8e-07	0
Unclassified_Arcobacter	0	0	0	0	0	0	0	0	0	0	5.8e-07	0	0	0	0	0	0	0	0	0	0	0	0	0	0	0	0	0	0	0	0	0	0
Unclassified_Arthrobacter	0	0	0	0	0	2.33e-06	0	0	0	0	0	0	0	0	0	0	0	0	0	0	0	0	0	0	0	0	0	0	0	0	0	0	0
Unclassified_Atopobium	1.54e-05	1.08e-05	4.92e-06	7.59e-06	3.07e-05	8.52e-06	3.35e-05	6.09e-06	2.06e-05	2.77e-05	2.27e-05	1.97e-05	3.02e-05	2.67e-05	1.2e-05	4.31e-05	4.83e-05	7.45e-06	1.26e-05	4.05e-05	1.23e-05	4.49e-05	1.77e-05	2.46e-05	5.75e-05	5.78e-06	1.76e-05	3.01e-05	8.17e-06	2.45e-05	0	1.24e-05	1.47e-05
Unclassified_Azoarcus	0	0	0	0	0	0	0	0	0	0	0	0	0	0	0	0	0	0	0	0	0	0	0	0	0	0	0	0	0	0	0	0	0
Unclassified_Azospirillum	0	3.5e-06	4.17e-06	5.47e-06	1.16e-05	4.86e-06	0	1.3e-06	0	0	7.37e-06	0	0	0	0	0	0	5.98e-06	0	0	0	0	0	0	0	0	0	0	0	2.32e-06	0	0	0
Unclassified_Bacillaceae	1.4e-05	2.39e-05	2.02e-05	1.76e-05	3.8e-05	1.26e-05	2.07e-05	6.57e-06	7.14e-06	2.45e-05	3.63e-05	2.09e-05	9.16e-06	1.13e-05	2.99e-06	1.84e-05	1.29e-05	1.29e-05	0	0	4.69e-06	3.41e-05	0	0	2e-05	5.68e-06	1.11e-05	6.48e-06	0	3.05e-05	1.78e-05	2.1e-05	1.7e-05
Unclassified_Bacillales	2.91e-05	1.58e-05	3.2e-05	2.08e-05	4.99e-05	2.89e-05	4.23e-05	2.31e-05	2.13e-05	4.94e-05	3.58e-05	2.51e-05	5.08e-05	2.67e-05	6.19e-05	5.83e-05	2.58e-05	1.68e-05	2.49e-05	0.00013841	1.82e-05	8.58e-05	4.3e-05	3.54e-05	6.66e-05	5.06e-05	5.18e-05	5.95e-05	4.18e-05	5.02e-05	4.38e-05	2.46e-05	1.11e-05
Unclassified_Bacilli	0	9e-07	0	0	0	0	8.4e-07	0	5.08e-06	0	0	2.2e-07	0	3e-07	0	0	3e-07	4.8e-06	2e-07	0	2.8e-07	0	0	1e-07	6e-07	0	0	0	6e-08	0	5e-08	0	0
Unclassified_Bacillus	0	1.85e-05	3.67e-05	2.73e-05	3.99e-05	2.7e-05	0	1.96e-05	1.43e-05	0	6.12e-05	0	2.32e-05	4.05e-05	1.14e-05	0	7e-05	2.46e-05	0	0	1.81e-05	4.02e-05	0	0	3.2e-05	1.45e-05	3.55e-05	2.8e-05	0	0	0	0	2.29e-05
Unclassified_Bacteria	4.77e-05	8.95e-05	9.79e-05	9.7e-05	0.0002739	0.000129353	0.0001433	9.52e-05	0	0.00010349	0.000283592	2.5e-05	2.05e-05	0.00011701	2.84e-05	5.27e-05	0.000197898	5.33e-05	0	0.00026895	0.00011222	0.00013532	8.72e-05	2e-06	0.0001717	1.33e-05	6.26e-05	7.59e-05	4.86e-05	7.24e-05	0.00012223	6.27e-05	0.000104516
Unclassified_Bacteroidales	2e-06	1e-05	1e-06	0	6e-06	2.6e-05	5.38e-05	2.9e-05	1e-06	4.95e-05	1.06e-05	1.8e-05	4e-06	6.8e-05	1.1e-05	0	2e-06	0	0	0	0	3.9e-05	8.5e-05	4.1e-05	1.64e-05	5e-05	6.6e-05	1.4e-06	2.72e-05	6.4e-05	9e-07	3e-06	2e-06
Unclassified_Bacteroides	5e-05	0	2.57e-05	0	7.9e-07	0	0	0	2.57e-05	0	1.07e-07	2.89e-06	6.84e-05	2.3e-05	0	2.03e-05	0	7.1e-06	0	5.43e-05	3.06e-05	0	0	0	3.86e-05	0	2.86e-05	2.29e-05	3.98e-05	0	9.23e-05	3.96e-05	4.24e-05
Unclassified_Bacteroidetes	1.36e-06	6.87e-06	2.57e-05	8.24e-05	2.75e-05	1.73e-05	1.86e-06	6.23e-06	5.31e-05	1.83e-05	1.15e-05	5.99e-07	7.57e-05	0	4.87e-05	0	7.79e-05	4.98e-05	8.46e-05	7.51e-05	2.86e-06	0	6.94e-05	4.69e-05	1.42e-05	2.87e-05	2.16e-05	0	6.9e-07	5.21e-05	1.54e-05	4.66e-05	3.43e-05
Unclassified_Bartonella	0	0	0	1.25e-06	0	0	0	0	0	0	0	0	0	0	0	0	0	0	0	0	0	0	0	0	0	0	0	0	0	0	0	0	0
Unclassified_Beijerinckiaceae	0	0	0	0	0	0	0	0	0	0	0	0	0	0	0	0	5.1e-07	0	0	0	0	0	0	0	0	0	0	0	0	0	0	0	1.08e-06
Unclassified_Betaproteobacteria	4.5e-05	7.01e-06	1.92e-05	1.03e-05	3.61e-05	8.58e-06	1.4e-05	1.05e-05	2.25e-05	5.18e-06	2.13e-05	2e-05	2.24e-06	1.46e-05	2.8e-05	1e-05	1.03e-05	1.77e-05	7.14e-06	3.85e-05	6.83e-06	3.08e-05	2.36e-05	7.8e-07	1.86e-05	1.21e-05	9.9e-06	8.53e-06	1.26e-05	2.07e-05	2.94e-06	1.02e-05	1.23e-05
Unclassified_Bifidobacteriaceae	1e-05	6.04e-06	2.89e-05	4.59e-05	1.02e-05	0	1e-05	1.31e-05	1.79e-05	1.03e-05	2.22e-05	1e-05	1.28e-05	2.43e-05	1.56e-06	1.64e-05	1e-05	2.11e-05	1.31e-05	1.32e-05	1.5e-05	2.41e-05	6.93e-06	7e-06	4e-05	1.95e-06	2.18e-05	1.6e-05	7e-06	1.7e-05	1e-05	7.7e-06	1e-05
Unclassified_Bifidobacterium	2.39e-05	1.29e-05	2.47e-05	0	2.71e-05	1.3e-05	9.39e-06	2.44e-05	3.43e-06	5.89e-05	1.87e-05	3.69e-05	2.36e-05	1.58e-05	0	1.57e-05	3.34e-05	2.59e-05	2.23e-05	8.6e-05	1.65e-05	3.06e-05	3.13e-05	2.95e-05	3.4e-05	2.42e-05	4.08e-05	4.9e-05	3.15e-05	5.63e-05	4.31e-05	1.72e-05	2.58e-05
Unclassified_Bilophila	3e-07	0	0	4e-08	0	1e-08	4e-07	0	0	1.36e-20	2e-08	3e-08	0	6e-08	0	1e-07	5e-07	0	0	4e-07	0	0	3e-07	0	0	0	0	3e-07	0	4e-08	0	0	0
Unclassified_Blautia	4.1e-07	9.8e-07	0	0	0	4.4e-06	4.5e-06	1.9e-06	0	0	2.38e-06	8e-07	0	4e-07	0	3.6e-06	2.7e-06	0	3.6e-06	1.78e-06	0	0	1.26e-06	1.14e-06	4.55e-06	1.2e-06	0	1.2e-07	0	0	0	0	0
Unclassified_Bordetella	0	0	0	0	0	3.43e-06	0	0	0	0	0	0	0	0	0	0	0	0	0	0	0	0	0	0	0	0	0	0	0	0	0	0	0
Unclassified_Brachyspira	0	0	0	0	0	1.2e-06	2.7e-07	3.9e-07	0	5.6e-07	4.4e-07	0	1.01e-06	0	0	0	8e-07	0	0	0	0	1.44e-06	0	0	0	0	0	2.9e-07	0	0	0	0	0
Unclassified_Bradyrhizobiaceae	4.94e-06	6.86e-06	0	7.88e-06	0	6.76e-06	0	0	0	0	0	0	0	0	0	0	0	0	0	2.5e-05	2.98e-06	1.84e-05	0	0	0	0	5.34e-06	0	0	1.51e-05	5.57e-07	0	0
Unclassified_Brevibacillus	0	0	0	0	0	5.05e-06	0	0	0	0	0	0	0	0	0	0	0	0	0	0	0	0	0	0	0	0	0	0	0	0	0	0	0
Unclassified_Brevundimonas	0	0	0	0	0	0	0	1.08e-06	0	0	0	0	0	0	0	0	0	0	0	0	0	0	0	0	0	0	0	0	0	0	0	0	0
Unclassified_Burkholderiaceae	0	8.29e-06	6.61e-06	9.57e-06	2.81e-05	6.84e-06	6.39e-06	4.29e-06	0	4.39e-06	0	0	0	0	0	0	6.03e-06	0	5.86e-07	2.29e-05	0	2.36e-05	0	0	1.23e-05	0	8.89e-06	0	0	1.69e-05	4.1e-07	5.94e-06	0
Unclassified_Burkholderiales	1.55e-05	1.06e-05	8.32e-06	9.4e-06	1.68e-05	6.3e-06	8.3e-06	7.61e-06	1.32e-05	4.49e-06	3.94e-05	5.45e-06	3e-05	1.45e-05	1.45e-05	2.53e-05	1.36e-05	2.19e-05	9.79e-06	1.84e-05	1.03e-05	1.28e-05	2.44e-05	1.14e-05	3.09e-05	1.34e-05	1.08e-05	2.55e-05	1.18e-05	1.04e-05	7.15e-06	1.95e-05	2.54e-05
Unclassified_Butyrivibrio	1.58e-05	2.29e-05	0	2.13e-06	6.76e-06	3.1e-07	2.56e-05	5.16e-06	6.23e-06	1.84e-05	2.76e-05	1.58e-05	7.75e-07	4.2e-06	1.69e-05	0	0	3.23e-06	8.19e-06	0.00010804	1.55e-05	6.76e-05	5.27e-05	3.27e-05	9.55e-05	2.84e-05	5.17e-05	3.29e-05	1.65e-05	2.63e-05	2.11e-05	4.83e-06	1.97e-05
Unclassified_Caloramator	0	1.91e-06	0	3.12e-06	4.94e-06	1e-06	0	1.13e-06	0	0	0	0	8.14e-07	9.27e-06	0	0	5.97e-06	0	0	0	0	1e-08	0	0	6.78e-21	0	0	0	0	0	0	0	0
Unclassified_Campylobacter	1.64e-05	2.6e-06	3.87e-06	1.07e-05	2.21e-05	0	9e-07	4.42e-06	4.8e-06	4.68e-06	2.42e-05	2.4e-06	1.24e-05	5.9e-06	1.84e-05	1.88e-05	3.01e-05	1.18e-05	4.1e-06	1.35e-05	6.1e-06	1.18e-05	5.82e-06	8.7e-06	3.73e-06	5.2e-06	1.25e-05	1.61e-05	2.52e-06	1.07e-05	8.48e-06	9.25e-06	2.03e-05
Unclassified_Campylobacteraceae	6e-07	1e-06	2.1e-06	1.1e-06	6.9e-06	1.1e-06	0	0	3.4e-06	1.7e-06	1.17e-06	0	9e-07	4.6e-06	0	0	7.8e-06	4.8e-06	0	4.2e-06	0	1.8e-06	1e-06	0	3.9e-06	0	2.4e-06	3.1e-06	0	0	0	1.3e-06	1.07e-05
Unclassified_Campylobacterales	4.9e-06	2e-06	9.4e-06	3e-06	2e-08	6.5e-06	1.5e-06	6e-06	1.47e-05	4.8e-06	1.17e-05	2.5e-06	5.8e-06	6.7e-06	3.5e-06	2.9e-06	5.8e-06	1.1e-06	6.4e-06	2.33e-05	5.6e-06	2.04e-05	4.8e-06	6e-06	1.31e-05	2.9e-06	3.9e-06	3.1e-06	2e-06	3.1e-06	1.3e-06	5.4e-06	1.39e-05
Unclassified_Candidatus.Arthromitus	0	0	0	0	0	1.02e-05	0	0	0	0	0	0	0	0	0	0	0	0	0	0	0	0	0	0	0	0	0	0	0	0	0	0	0
Unclassified_Candidatus.Phytoplasma	0	0	6.91e-05	0	8.28e-05	0	0	0	0	0	0.000132	0	0	0	0	0	7.56e-05	4.72e-05	0	0	0	0	0	0	0	0	0	0	0	0	0	0	0
Unclassified_Candidatus.Saccharibacteria	0	0	0	0	0	0	0	0	0	0	0	0	0	0	1.13e-05	0	0	0	0	0	0	0	0	0	0	0	0	0	0	0	0	0	0
Unclassified_Capnocytophaga	1.72e-06	1.65e-06	0	0	4.88e-06	0	0	9.81e-07	0	0	1.42e-05	0	0	0	0	0	0	0	0	0	0	0	0	0	0	0	0	0	0	0	0	0	0
Unclassified_Carnobacteriaceae	0	0	1.18e-05	7.92e-06	2.57e-05	9.18e-06	0	6.82e-06	5.75e-06	2.75e-06	1.45e-05	1.74e-06	0	1.1e-05	5.74e-06	3.17e-06	7.23e-06	7.99e-06	2.17e-06	0	3.94e-06	2.19e-05	6.46e-06	0	4.16e-06	3.87e-06	6.64e-06	7.45e-06	1.71e-06	1.88e-06	0	4.74e-06	1.44e-05
Unclassified_Caudovirales	0	0.01479	0	0	0	0.001069	0.001036	0	0	0.002813	0	0.001908	0	0.001732	0	0.06927	0	0.01852	0	0	0	0	0	0	0.009409	0	0	0	0	0	0.004358	0	0
Unclassified_Caulobacter	0	0	8.18e-06	0	2.08e-05	3.29e-06	0	0	0	0	0	0	0	0	0	0	0	0	0	0	0	0	0	0	0	0	0	0	0	0	0	0	0
Unclassified_Caulobacteraceae	0	0	1.79e-06	8.01e-06	6.65e-06	1.94e-06	0	4.55e-06	0	0	0	0	0	0	0	0	0	0	0	0	0	0	0	0	0	0	0	0	0	0	0	0	0
Unclassified_Cellular.Organism	0	0.01488	0	0	4e-05	0.0014817	0.0015617	0	0	0.00530553	0	0.003816	0	0.0039628	0	0.0808312	0	0.0361308	0	7e-05	0	2e-05	0	0	0.015701	0	0	0	0	0	0.007475	0	0
Unclassified_Cellulomonas	1.55e-06	0	0	0	2.26e-06	9.55e-07	0	0	0	0	0	0	0	0	0	0	0	0	0	0	0	0	0	0	0	0	0	0	0	2.13e-06	0	0	0
Unclassified_Chloroflexi	0	1.65e-05	0	0	0	0	0	0	0	0	0	0	0	0	0	0	0	0	0	0	0	0	0	0	0	0	0	0	0	0	0	0	0
Unclassified_Chromatiales	4.2e-07	5.56e-06	4.84e-06	2.96e-06	4.97e-06	4.04e-06	0	3.22e-06	0	0	0	0	0	0	0	0	2.18e-06	0	0	0	0	6.36e-06	0	0	3.23e-05	0	0	0	0	2.33e-05	0	0	0
Unclassified_Chromobacteriaceae	0	0	4.36e-06	2.74e-06	1.05e-05	5.36e-06	0	2.28e-06	0	0	0	0	4.58e-06	0	0	0	5.45e-06	0	0	0	0	7.99e-06	0	0	0	0	0	0	0	7.42e-06	0	0	0
Unclassified_Chroococcales	0	4.49e-06	1.3e-05	0	3.39e-05	1.06e-05	0	0	0	0	0	0	0	0	0	0	3.74e-05	1.59e-05	0	1.23e-05	0	0	0	0	0	0	0	0	0	9.43e-06	0	0	9.12e-06
Unclassified_Chryseobacterium	0	0	0	0	0	0	0	0	0	0	1.14e-06	0	0	0	0	0	0	0	0	0	0	0	0	0	0	0	0	0	0	0	0	0	0
Unclassified_Citrobacter	0	5.53e-06	6.71e-06	0	0	0	0	0	0	0	0	0	0	0	0	2.43e-06	0	0	0	0	6.85e-06	0	1.91e-06	9.7e-07	0	0	0	0	0	0	0	0	0
Unclassified_Clostridia	7.78e-05	4.1e-06	9.65e-05	3.86e-05	5.78e-06	0	7.37e-05	0	0	7.44e-05	1.07e-05	0	4.91e-05	0	0	0	0	5.52e-05	0	0	7.89e-05	0	0	0	1.26e-05	0	5.04e-05	0	0	0	0	0	0
Unclassified_Clostridiaceae	1.17e-05	2.4e-05	2.16e-05	1.39e-05	0	1.02e-07	1.39e-05	8.79e-06	1.56e-05	1.91e-05	2.53e-05	6.92e-06	1.42e-05	1.07e-05	7.47e-06	1.58e-05	1.34e-05	1.78e-05	4.5e-06	3.23e-05	4.2e-06	3.56e-05	1.78e-05	6.3e-06	1.62e-05	1.12e-05	1.44e-05	1.32e-05	5.3e-06	3e-05	1.15e-05	8.95e-06	7.69e-06
Unclassified_Clostridiales	1.32e-05	3.69e-05	2.91e-05	6.53e-05	3.56e-05	2.91e-05	5.71e-06	5.62e-05	3.22e-05	1.34e-05	2.34e-05	6.64e-05	1.29e-05	6.17e-05	9.37e-06	4.93e-05	9.12e-05	7.29e-06	8.07e-06	0.00014999	5.5e-05	7.39e-05	7.95e-05	4.87e-05	3.1e-05	0.00014523	1.98e-05	4.24e-05	1.65e-05	2.45e-05	7.72e-05	5.12e-05	9.72e-05
Unclassified_Clostridiales.Family.XI.Incertae.Sedis	8.81e-06	4.65e-06	1.98e-05	8.65e-06	1.09e-05	5.3e-06	2.71e-05	2.36e-06	1.31e-05	4.04e-05	2.21e-05	1.91e-05	1.64e-05	1.95e-05	3.52e-05	2.42e-06	8.58e-06	4.32e-06	1.9e-05	7.53e-05	2.19e-05	1.35e-05	1.46e-05	2.56e-05	2.73e-05	2.08e-05	1.68e-05	2e-05	1.97e-05	1.33e-05	2.33e-05	1.37e-05	2.91e-06
Unclassified_Clostridiales.Family.XIII.Incertae.Sedis	2.64e-06	0	0	5e-08	5e-08	0	1e-08	2e-09	4.23e-06	9e-09	0	1.17e-05	0	1e-08	4.33e-06	0	0	6.78e-21	2.12e-06	1.82e-05	2e-09	0	4.86e-06	1.32e-05	9.58e-06	3e-09	0	3.61e-06	6.93e-06	0	0	2.12e-06	0
Unclassified_Clostridiales.Family.XVII.Incertae.Sedis	0	2.25e-07	4.2e-07	2e-07	1.14e-06	1.36e-06	0	2.8e-07	0	0	0	0	0	0	0	0	6.1e-07	0	0	0	0	7.2e-07	0	0	9.4e-07	0	0	0	0	0	0	0	0
Unclassified_Clostridium	2.8e-05	2.87e-05	6.2e-05	3.21e-05	0.000127652	3.36e-05	3.12e-05	2.55e-05	3.18e-05	4.52e-05	6.85e-05	3.48e-05	5.38e-05	2.98e-05	4.85e-05	3.52e-05	5.71e-05	2.78e-05	4.41e-05	0.000172114	3.38e-05	9.54e-05	4.18e-05	2.41e-05	9.84e-05	4.51e-05	5.19e-05	3.41e-05	2.58e-05	3.8e-05	1.89e-05	3.74e-05	4.03e-05
Unclassified_Collinsella	2.2e-07	1e-08	0	4.1e-07	3.69e-06	5.1e-07	1.48e-06	0	0	0	6.5e-07	5.9e-06	0	0	3.43e-06	0	0	7.2e-07	5.05e-06	0	0	7.46e-06	3.36e-06	0	0	0	0	1.24e-07	4.98e-07	3.4e-08	1.5e-05	0	5.3e-08
Unclassified_Comamonadaceae	0	1.43e-05	2.24e-05	1.47e-05	5.29e-05	2.42e-05	0	7.81e-06	3.35e-05	0	0	0	0	0	0	0	3.28e-05	0	6.43e-06	1.57e-05	0	3.48e-05	0	0	0	0	0	0	0	5.14e-05	0	0	0
Unclassified_Comamonas	0	0	1.63e-06	0	0	5.6e-07	0	0	0	0	0	0	0	0	0	0	7.76e-07	0	0	0	0	0	0	0	0	0	0	0	0	0	0	0	0
Unclassified_Coprobacillus	0	2e-08	8e-08	4e-08	3.3e-07	0	0	0	0	0	4e-08	3e-08	1e-08	0	0	0	0	1.1e-07	0	1.14e-07	0	2e-08	0	0	8e-08	0	8e-08	5.7e-08	3e-08	0	3e-08	0	0
Unclassified_Coprococcus	8.2e-07	0	2e-06	7.8e-06	0	3.8e-06	3.9e-07	2.8e-06	3.17e-06	0	0	8e-06	4.8e-06	2.23e-05	0	8e-08	0	3.8e-06	0	0	1.6e-07	4e-06	2.1e-07	3e-07	0	0	0	5e-07	0	0	8e-08	0	0
Unclassified_Coriobacteriaceae	3.54e-06	8.37e-06	6.06e-06	4.94e-06	1.3e-05	0	1.17e-05	5.51e-06	9.14e-06	1.13e-05	5.35e-06	0	2.6e-06	2.62e-06	1.15e-06	7.3e-06	6.3e-06	2.94e-06	9.49e-06	3.85e-05	3.37e-06	1.46e-05	3.23e-06	9.45e-06	5.56e-06	4.9e-06	6.14e-06	2.47e-06	4.45e-06	1.18e-05	3.15e-05	8.52e-06	9.2e-07
Unclassified_Corynebacteriaceae	4.6e-07	3.5e-07	0	0	0	4.7e-07	0	4.3e-07	3.5e-07	8.7e-07	1.25e-06	0	0	0	2.1e-07	6.6e-07	0	5.4e-07	1.2e-05	1.69e-06	5e-07	1.1e-06	0	0	0	3.3e-07	0	0	3.4e-07	6.8e-07	0	5.9e-07	0
Unclassified_Corynebacterium	9.4e-06	2.12e-05	3.08e-05	2.98e-05	5.54e-05	2.45e-05	1.08e-05	2.13e-05	1.86e-05	1.07e-05	3.24e-05	1.41e-05	2.67e-05	0	1.36e-05	1.34e-05	3.59e-05	2.87e-05	0	5.05e-05	1.48e-05	5.2e-05	2.58e-05	0	0	2.09e-05	0	0	1.46e-05	3.07e-05	1.23e-05	1.57e-05	0
Unclassified_Cupriavidus	0	0	0	0	0	0	0	0	0	0	0	0	0	0	0	0	0	0	0	0	0	0	0	0	0	0	0	0	0	9.77e-06	0	0	0
Unclassified_Cyanobacteria	0	4.28e-06	6.74e-06	0	2.2e-05	4.47e-06	0	1.08e-05	0	0	0	0	2.55e-05	1.14e-05	0	0	2.04e-05	8.57e-06	0	7.46e-06	0	2.65e-05	0	2.21e-05	0	0	0	2.26e-05	0	4.78e-06	0	0	8.92e-06
Unclassified_Cyanobacterium	0	0	0	0	0	0	0	0	0	0	0	0	0	0	0	0	0	0	0	0	0	0	0	0	0	0	0	0	0	0	0	0	8.67e-06
Unclassified_Cyanobium	0	2.56e-07	0	0	0	0	0	0	0	0	0	0	0	0	0	0	0	0	0	1.58e-05	0	0	0	0	0	0	0	0	0	0	0	0	0
Unclassified_Cyanothece	0	0	0	0	0	0	0	0	0	0	0	0	0	0	0	0	8.87e-06	0	0	0	0	0	0	0	0	0	0	0	0	0	0	0	2.76e-06
Unclassified_Cyclobacteriaceae	0	0	0	1.16e-06	1.67e-05	0	1.36e-06	0	0	0	1.32e-05	0	5.27e-06	0	0	0	6.9e-07	1.15e-06	0	0	0	0	0	0	0	0	0	0	0	0	0	1.09e-06	0
Unclassified_Cystobacteraceae	1.24e-07	0	0	0	0	8.44e-07	0	0	0	0	0	0	0	0	0	0	0	0	0	0	0	0	0	0	0	0	0	0	0	1.86e-07	0	0	0
Unclassified_Cytophagaceae	3.04e-06	7.65e-06	6.79e-06	0	1.45e-05	0	0	3.32e-06	0	0	1.14e-05	0	1.23e-05	0	0	0	1.29e-05	0	0	0	0	0	0	0	0	0	0	0	0	0	0	5.87e-06	0
Unclassified_Cytophagales	1.47e-05	4.3e-06	5.33e-06	4.57e-06	2.04e-06	0	7.99e-06	3.43e-06	0	0	7.74e-06	0	3.88e-06	0	0	0	0	7.76e-06	0	0	0	0	0	0	0	0	0	1.37e-05	0	0	0	5.92e-06	0
Unclassified_Dehalobacter	0	5.38e-06	0	0	9.01e-06	4e-09	0	3e-09	0	9.83e-06	0	0	1.59e-05	7.07e-06	0	0	0	0	0	0	0	3.41e-06	0	0	1.85e-05	0	1.22e-05	0	0	8.02e-06	0	0	6.22e-06
Unclassified_Deinococcales	0	4.46e-07	0	7.9e-07	2.01e-06	1.84e-06	0	1.1e-06	0	0	0	0	0	0	0	0	1.22e-06	0	0	0	0	0	0	0	0	0	0	0	0	1.07e-05	0	0	0
Unclassified_Deinococci	0	6.88e-06	1.14e-05	0	1.63e-05	8e-06	0	6.19e-06	0	0	0	0	0	0	0	0	6.07e-06	0	0	0	0	4.66e-05	0	0	0	0	0	0	0	3.16e-06	0	0	0
Unclassified_Deinococcus	0	9.86e-06	5.97e-06	8.06e-06	1.82e-05	6.03e-06	0	5.01e-06	0	0	0	0	0	0	0	0	9.7e-06	0	0	0	0	0	0	0	0	0	0	0	0	0	0	0	0
Unclassified_Deltaproteobacteria	6.19e-06	1.42e-05	2e-05	2.42e-05	4.81e-05	2.18e-05	9e-06	1.67e-05	1.38e-05	1.03e-05	3.48e-05	9e-06	4.6e-05	2.81e-05	1.2e-05	1.76e-05	2.8e-05	1.68e-05	7e-06	5.98e-05	8e-06	4.02e-05	2.2e-05	1e-05	6e-05	1.17e-05	2e-05	1.9e-05	7e-06	1.71e-05	0	1.5e-05	2.15e-05
Unclassified_Desulfitobacterium	0	4.59e-06	9.12e-06	0	0	5.39e-06	0	6.12e-06	1.4e-06	7.79e-06	1.03e-05	0	0	6.41e-06	0	0	0	0	0	0	0	0	0	0	0	0	2.19e-06	0	0	0	0	0	0
Unclassified_Desulfobacterales	0	0	0	0	0	0	0	0	0	0	0	0	0	0	0	0	0	0	0	0	0	0	0	0	0	1.65e-06	0	0	0	0	0	0	0
Unclassified_Desulfobulbaceae	0	0	0	0	0	0	0	0	0	0	0	0	0	0	0	0	0	0	0	0	0	0	0	0	0	1.78e-06	0	0	0	0	0	0	0
Unclassified_Desulfobulbus	0	0	0	0	0	0	0	0	0	0	0	0	0	0	0	0	0	0	0	0	0	0	0	0	0	5.7e-07	0	0	0	0	0	0	0
Unclassified_Desulfomicrobium	0	0	0	0	0	0	0	0	0	0	0	0	0	0	0	0	0	0	0	0	0	0	0	0	0	0	0	0	0	0	0	0	0
Unclassified_Desulfosporosinus	0	7.95e-06	6.88e-06	3.22e-06	1.19e-05	3.78e-06	0	8.95e-07	0	0	0	0	8.79e-06	0	0	0	1.23e-05	0	0	0	0	1.26e-05	0	0	0	0	0	0	0	0	0	0	0
Unclassified_Desulfotomaculum	3.75e-06	1.13e-05	1.77e-05	1.33e-05	2.97e-05	2.05e-05	0	1.26e-05	0	0	1.95e-05	0	0	0	0	0	1.68e-05	1.41e-05	0	3.32e-05	7.08e-06	3.11e-05	0	0	0	9.76e-06	0	0	0	0	0	0	0
Unclassified_Desulfovibrio	1.31e-05	2.24e-05	3.11e-05	2.58e-05	7.87e-05	2.36e-05	1.23e-05	2.06e-05	1.72e-05	0	4.85e-05	2.1e-05	3.13e-05	2.37e-05	1.45e-05	0	4.21e-05	2.4e-05	1.56e-05	6.56e-05	1.21e-05	5.78e-05	3.72e-05	9.79e-06	5.28e-05	1.78e-05	3.16e-05	2.35e-05	1.12e-05	3.68e-05	0	1.97e-05	1.88e-05
Unclassified_Desulfovibrionaceae	5.1e-06	0	1.3e-07	8.9e-07	0	0	7.86e-06	4e-08	1.79e-06	1.56e-05	1.83e-05	6.2e-06	8e-06	6.5e-06	7.1e-06	1.49e-05	1.94e-05	5e-08	6.97e-06	1.9e-05	2.97e-06	5.6e-07	0	1.4e-07	0	2.5e-07	0	0	0	5.7e-07	0	7.4e-07	0
Unclassified_Desulfovibrionales	1e-06	6e-06	5e-06	5e-06	1.3e-05	3.1e-06	2e-06	4.8e-06	3.2e-06	1e-06	3e-06	1e-06	7e-06	5.7e-06	1e-06	1.4e-06	7e-06	4.5e-06	2e-06	2e-05	1e-06	8e-06	8e-06	1e-06	2e-05	3e-06	1e-05	3e-06	8e-07	5e-06	0	3e-06	4e-06
Unclassified_Desulfuromonadales	0	4.28e-06	1.63e-05	0	6.53e-06	0	0	0	0	0	1.58e-05	0	0	0	0	0	0	2.39e-06	0	0	0	5.57e-06	0	0	0	0	0	0	0	0	0	0	0
Unclassified_Dialister	9.6e-07	7.1e-06	1e-09	0	1.36e-05	0	2.68e-06	0	5.44e-07	8.22e-06	3.89e-06	0	1.3e-05	1.9e-07	1e-05	5.83e-06	1.22e-05	1.59e-06	0	3.1e-05	3.5e-06	7.9e-07	6.01e-06	5.05e-06	8.55e-06	0	6.61e-06	4.51e-06	1.02e-06	5.59e-06	5.69e-06	6.95e-07	5.02e-06
Unclassified_Dorea	8e-07	0	0	4e-06	4e-06	0	0	0	0	3e-06	0	0	0	0	3e-06	4e-06	0	0	0	1e-06	0	5e-06	1e-06	0	0	0	5e-07	2e-07	0	0	0	5e-07	1e-06
Unclassified_Dyadobacter	0	0	0	0	0	0	0	0	0	0	0	0	3.66e-07	0	0	0	0	0	0	0	0	0	0	0	0	0	0	0	0	0	0	0	0
Unclassified_Dyella	0	0	0	0	0	0	0	0	0	0	0	0	0	0	0	0	0	0	0	0	0	0	0	0	0	0	0	0	0	1.4e-06	0	0	0
Unclassified_Dysgonomonas	0	1.85e-06	0	0	7.66e-06	0	0	0	0	0	0	0	4e-09	0	0	0	6.1e-06	0	0	3.56e-06	0	0	0	0	0	0	0	0	0	1.75e-06	0	0	0
Unclassified_Ectothiorhodospiraceae	3.88e-06	2.54e-06	3.33e-06	2.48e-06	7.56e-06	4.99e-06	0	2.54e-06	0	0	0	0	0	0	0	0	3.14e-06	0	0	0	0	1.16e-05	0	0	0	0	0	0	0	0	0	0	0
Unclassified_Eggerthella	3.79e-06	2e-08	0	0	0	0	0	1e-08	8e-08	2.2e-08	8.84e-06	0	5.54e-06	0	3e-09	1e-08	7.88e-06	0	0	0	2.71e-20	0	0	4e-09	3e-08	0	2e-08	2.88e-06	0	0	0	1.6e-08	5.55e-06
Unclassified_Elizabethkingia	0	0	0	0	0	0	0	0	0	0	6.9e-07	0	0	0	0	0	0	0	0	0	0	0	0	0	0	0	0	0	0	0	0	0	0
Unclassified_Enterobacter	2.61e-06	1.38e-05	0	8.64e-06	0	2.98e-06	0	0	4.28e-06	0	0	0	0	4.66e-06	0	6.88e-06	0	3.61e-06	0	0	5.66e-06	2.13e-05	2.54e-06	0	0	2.57e-06	1.31e-05	2.88e-06	0	0	9.3e-07	0	0
Unclassified_Enterobacteriaceae	1.86e-05	3.77e-05	3.04e-05	1.84e-05	5.04e-05	6.9e-06	2.79e-05	1.41e-05	2e-05	1.77e-05	2.84e-05	1.51e-05	2.9e-05	1.5e-05	4.94e-06	1.69e-05	1.6e-05	2.39e-05	3.33e-06	4.6e-05	1.61e-05	4.82e-05	2.6e-05	2.35e-05	6.57e-05	8.21e-06	2.97e-05	2.6e-05	2.26e-05	2.77e-05	3.7e-05	1.54e-05	3.75e-05
Unclassified_Enterococcaceae	4.4e-06	4.8e-06	1.18e-05	4.7e-06	2.3e-05	1.22e-05	4.2e-06	5.1e-06	2.4e-06	8.1e-06	1.6e-05	1.5e-06	1.01e-05	5.2e-06	2.57e-06	4.1e-06	1.65e-05	4.93e-06	8e-07	1e-05	3.5e-06	1.96e-05	4.2e-06	8e-07	1.11e-05	4.5e-06	7.7e-06	1.03e-05	1.8e-06	1.13e-05	9e-07	1.7e-06	1.29e-05
Unclassified_Enterococcus	4.41e-06	7.29e-06	7.08e-06	1.52e-05	1.86e-05	6.32e-06	6.89e-06	4.11e-06	8.13e-06	1.52e-05	3.85e-05	2.76e-06	8.35e-06	1.75e-05	1.65e-05	1.44e-05	1.62e-05	2.01e-05	8.14e-06	2.09e-05	3.72e-06	5.47e-06	1.96e-05	4.49e-06	2.92e-05	8.46e-06	2.07e-05	1.76e-05	8.56e-06	1.92e-05	1.86e-05	1.19e-05	1.28e-05
Unclassified_Entomoplasmatales	0	0	1.38e-05	0	4.93e-05	0	0	0	0	0	3.82e-05	0	0	0	0	0	9.85e-06	1.14e-05	0	0	0	0	0	0	0	0	0	3.49e-05	0	0	0	0	3e-08
Unclassified_Epsilonproteobacteria	0	6e-06	1.29e-05	4.1e-06	1.79e-05	1.53e-05	1.4e-06	8e-06	2.8e-06	7.1e-06	1.2e-05	1e-06	4.9e-06	7.2e-06	0	2e-06	1.67e-05	3.7e-06	0	8.5e-06	1.2e-06	9e-06	4.2e-06	1.5e-06	4.1e-06	2.3e-06	1.32e-05	1.12e-05	9e-07	1.8e-06	0	2.3e-06	3.88e-06
Unclassified_Erysipelatoclostridium	1.36e-20	0	0	5e-08	5e-08	2.3e-08	9.7e-08	0	1.9e-08	1e-08	0	0	0	0	6e-08	0	1e-08	3.9e-08	0	9.5e-06	0	2.4e-07	0	0	7.9e-08	3e-08	0	2.5e-08	0	0	0	0	0
Unclassified_Erysipelothrix	0	0	0	0	6.8e-07	0	0	0	0	0	6.8e-07	0	0	0	0	0	3e-09	1.17e-06	0	0	0	0	0	0	0	0	0	0	0	0	0	0	0
Unclassified_Erysipelotrichaceae	1.13e-06	7.74e-06	2.15e-05	4.28e-06	2.24e-05	9.45e-06	2.22e-06	1.26e-05	3.79e-06	1.74e-05	2.16e-05	8.48e-07	2.1e-05	1.42e-05	1.79e-05	4.29e-06	1.07e-05	1.4e-05	1.83e-06	3.68e-05	7.38e-06	2.98e-05	1.47e-05	4.86e-06	1.54e-05	1.43e-05	2.49e-05	1.38e-05	1.32e-05	1.48e-05	7.73e-06	9.62e-06	4.4e-06
Unclassified_Erythrobacteraceae	0	0	0	6.5e-06	0	0	0	0	0	0	0	0	0	0	0	0	0	0	0	0	0	0	0	0	0	0	0	0	0	0	0	0	0
Unclassified_Escherichia	0	1.46e-05	4.24e-06	8e-06	0	1.36e-05	2.39e-06	1.6e-06	0	0	5.56e-06	7.7e-07	0	3.6e-06	4.5e-07	2.3e-06	4e-07	2.3e-06	1.7e-07	4.7e-06	7.2e-07	1.1e-05	2.6e-05	4.9e-06	3.09e-05	7.15e-06	2.54e-05	9.2e-07	2.6e-06	1.2e-05	1.3e-05	1.7e-06	1.8e-07
Unclassified_Eubacteriaceae	3.53e-06	0	6.9e-06	0	0	7.72e-06	1e-05	0	3e-06	2.59e-06	1.17e-05	6.87e-06	7.85e-05	3.38e-06	3.25e-06	0	0	1.65e-06	2.27e-06	1.71e-05	0	1.27e-05	6.96e-06	0	1.53e-05	0	3.54e-06	0	1e-05	1.02e-05	1e-05	0	0
Unclassified_Eubacterium	8.24e-06	5.6e-05	0	2.62e-06	4.61e-05	2.42e-06	3.93e-06	4.43e-05	3.36e-06	0	3.13e-06	4.14e-06	0	1.36e-05	1.17e-05	4.53e-05	5.05e-05	0	1.27e-06	9.7e-06	0	1.13e-05	1.62e-06	6.75e-06	9.82e-06	4.26e-05	9.63e-06	3.37e-05	0	0	0	8.93e-06	0
Unclassified_Euryarchaeota	0	3e-06	0	0	3.8e-06	0	0	2.4e-06	0	9.3e-07	0	0	1e-06	0	0	0	0	0	0	7.6e-06	0	0	0	0	5e-06	6e-07	0	0	0	0	0	5e-07	0
Unclassified_Facklamia	0	0	0	0	0	2.73e-06	0	5.38e-06	1.37e-06	0	9.72e-06	0	0	1.04e-06	0	0	0	0	0	0	0	0	0	0	0	0	0	0	0	0	0	0	0
Unclassified_Firmicutes	6.64e-07	0	0	0	0	2.4e-05	0	5.21e-05	5e-05	0	0	3.4e-05	3.64e-05	0	3.6e-05	6e-06	0	0	2.07e-05	4.5e-05	0	5.1e-05	4.4e-05	4.2e-05	1.8e-05	3.01e-05	0	8e-06	2.1e-05	0.000101203	0	0	0
Unclassified_Flavobacteriaceae	1.39e-05	1.72e-05	2.63e-05	1.34e-05	2.84e-05	1.01e-05	1.53e-05	7.54e-06	7.7e-06	1.34e-05	5.93e-05	2.38e-06	3.35e-05	6.42e-06	5.21e-06	5.54e-06	3.84e-05	1.66e-05	9.9e-06	3.03e-05	6.12e-06	1.49e-05	1.69e-05	1.24e-05	2.01e-05	7.6e-06	2.38e-05	2.1e-05	1.12e-05	1.46e-05	1.32e-05	1.88e-05	2.36e-05
Unclassified_Flavobacteriales	3.87e-05	3.07e-05	1.4e-05	5.78e-06	2.37e-05	5.6e-06	1.41e-05	1.04e-05	2.6e-06	2.57e-05	2.41e-05	9.7e-07	2.27e-05	3.5e-07	1.44e-05	8.64e-06	1.75e-05	2.9e-06	5.7e-06	1.61e-05	8.01e-06	1.11e-05	3.63e-05	1.87e-05	6.25e-05	0	1.35e-05	3.47e-05	1.64e-05	1.15e-06	9e-06	3.04e-05	3.27e-05
Unclassified_Flavobacteriia	1.3e-06	0	0	6.7e-07	4e-06	1.32e-06	9e-07	0	0	9.6e-07	3.1e-06	0	1.7e-06	8.2e-07	3.24e-06	1.09e-06	5.9e-06	0	0	6.8e-06	0	0	1.4e-06	0	2.2e-06	7.2e-07	0	1.37e-06	1.5e-06	1e-06	6e-07	1e-06	1.3e-06
Unclassified_Flavobacterium	0	0	0	0	0	0	0	0	0	0	0	0	0	0	0	0	0	0	0	0	0	0	0	1.63e-06	0	0	0	0	0	0	0	0	0
Unclassified_Frankia	0	0	0	0	0	0	0	0	0	0	0	0	0	0	0	0	0	0	0	0	0	0	0	0	0	0	0	0	0	4.71e-06	0	0	0
Unclassified_Fusobacteriaceae	0	0	0	0	0	0	0	0	0	5.8e-07	0	0	0	0	0	1.66e-06	7.32e-06	2e-06	0	1.51e-06	0	0	0	0	0	0	0	5.6e-07	4.7e-07	0	0	4.43e-06	8.8e-07
Unclassified_Fusobacteriales	0	0	1.82e-05	0	0	0	0	0	0	6.76e-06	0	0	0	0	0	2.02e-06	8.88e-06	4.41e-06	0	1.77e-05	0	0	0	0	0	0	4.59e-06	0	3.44e-06	1.28e-05	0	4.93e-06	1e-08
Unclassified_Fusobacterium	0	0	0	0	0	0	0	0	0	1.53e-05	0	0	0	0	0	1.95e-05	2.68e-05	7.93e-06	0	6.14e-05	0	0	0	0	0	0	2.63e-05	1.72e-05	9.81e-06	0	0	4.73e-06	1.77e-05
Unclassified_Gammaproteobacteria	2.27e-05	2.28e-05	6.71e-05	4.35e-05	7.71e-05	4.95e-05	5.89e-05	2.93e-05	3.63e-05	4.01e-05	0.0001321	3.54e-05	0.00012348	4.48e-05	3.3e-05	3.46e-05	0.00010416	9.02e-05	2.51e-05	0.00020178	3.67e-05	6.37e-05	6.78e-05	3.63e-05	0.0001024	4.2e-05	5.5e-05	7.34e-05	2.41e-05	4.39e-05	3.2e-05	5.02e-05	9.57e-05
Unclassified_Geitlerinema	0	0	0	0	0	0	0	0	0	0	0	0	0	0	0	0	0	0	0	0	0	0	0	0	0	0	0	0	0	0	0	0	3.53e-07
Unclassified_Gemella	0	0	6.26e-06	7.19e-06	0	3.45e-06	0	0	1.36e-06	5.19e-06	1.2e-05	0	0	2.98e-06	9.73e-06	0	5.97e-06	6.92e-06	3.73e-06	0	9.44e-06	0	1.14e-05	0	0	0	4.38e-06	0	5.87e-06	0	6.69e-06	1.23e-06	9.66e-06
Unclassified_Geobacter	1.4e-06	6.69e-06	0	0	1.54e-05	0	0	0	0	0	0	0	0	0	0	0	0	5.36e-06	0	0	0	1.54e-05	0	0	0	0	0	0	0	0	0	0	0
Unclassified_Geobacteraceae	3e-07	0	0	0	9.2e-07	0	0	0	0	0	0	0	0	0	0	0	0	9.58e-07	0	0	0	1.82e-06	0	0	0	0	0	0	0	0	0	0	0
Unclassified_Geodermatophilaceae	0	0	0	0	0	0	0	2.25e-07	0	0	0	0	0	0	0	0	0	0	0	0	0	0	0	0	0	0	0	0	0	0	0	0	0
Unclassified_Gluconobacter	0	0	6.27e-06	0	0	5.97e-06	0	2.36e-06	0	0	0	0	0	0	0	0	0	0	0	0	0	0	0	0	0	0	0	0	0	0	0	0	0
Unclassified_Gordonia	3.82e-06	8.4e-06	0	0	0	0	0	0	0	0	0	0	0	0	0	0	0	0	0	2.58e-05	0	0	0	0	0	0	0	0	0	1.45e-05	0	0	0
Unclassified_Gracilibacillus	0	0	4.37e-06	0	0	0	0	0	0	0	0	0	0	0	0	0	0	0	0	0	0	0	0	0	0	0	0	0	0	0	0	0	0
Unclassified_Granulicatella	0	0	5.13e-06	1.29e-06	0	5.74e-07	0	3.46e-06	8.6e-07	7.8e-07	1.14e-06	4.8e-07	0	3.2e-06	4.58e-06	3.42e-06	1.52e-06	2.81e-06	1.65e-06	0	1.42e-06	0	9.5e-07	0	2.42e-06	3.79e-06	3.47e-06	5.72e-07	2.3e-06	8.2e-07	0	2.4e-06	1.9e-06
Unclassified_Haemophilus	7.69e-06	2.04e-05	4.55e-05	2.02e-05	7.7e-05	1.12e-05	3.99e-05	9.12e-06	5.02e-05	6.46e-07	3.97e-05	1.56e-05	5.44e-05	4.74e-05	3.14e-05	5.72e-06	4.53e-05	2.86e-05	9.18e-06	0	9.32e-06	8.94e-06	1.29e-05	1.87e-05	2e-05	7.73e-06	1.65e-05	1.15e-05	6.69e-06	1.13e-05	2.26e-05	2.46e-05	3.69e-05
Unclassified_Halanaerobiaceae	0	0	1.03e-06	0	0	0	0	0	0	0	0	0	0	0	1.36e-06	0	0	0	0	0	0	0	0	0	0	0	0	0	0	0	0	0	0
Unclassified_Halanaerobiales	0	0	3.09e-06	0	0	8.27e-06	0	8.81e-06	0	0	0	0	0	0	5.9e-07	0	0	0	0	0	0	0	0	0	0	0	0	0	0	0	0	0	0
Unclassified_Halanaerobium	0	0	1.92e-06	0	0	0	0	0	0	0	0	0	0	0	7.7e-07	0	0	0	0	0	0	0	0	0	0	0	0	0	0	0	0	0	0
Unclassified_Halobacteroidaceae	0	0	0	0	0	0	0	0	0	0	0	0	0	0	0	0	0	0	0	0	0	0	0	0	0	0	0	0	0	0	0	0	0
Unclassified_Helcococcus	0	0	0	2.86e-06	0	0	0	1.44e-06	0	0	0	0	0	0	0	0	0	0	0	0	0	0	0	0	0	0	0	0	0	0	0	0	0
Unclassified_Helicobacter	0	0	0	0	3.09e-05	0	0	0	0	0	0	0	0	0	0	0	0	2.24e-05	0	0	0	0	0	0	0	0	0	0	0	0	0	0	0
Unclassified_Helicobacteraceae	0	0	0	0	7.82e-06	0	0	0	0	0	0	0	0	0	0	0	0	2.66e-06	0	0	0	0	0	0	0	0	0	0	0	0	0	0	0
Unclassified_Herbaspirillum	0	0	0	0	1.33e-05	0	0	0	0	0	0	0	0	0	0	0	0	0	0	0	0	0	0	0	0	0	0	0	0	8.17e-06	0	0	0
Unclassified_Holdemania	0	7e-07	0	0	0	2e-07	0	0	0	0	5e-08	0	0	0	0	0	0	0	0	0	4e-07	0	9e-07	4e-07	0	6e-07	0	5e-08	0	7e-08	0	4e-08	0
Unclassified_Holophagaceae	0	1.23e-06	0	3.87e-07	0	0	0	0	0	0	0	0	0	0	0	0	0	0	0	0	0	0	0	0	0	0	0	0	0	0	0	0	0
Unclassified_Hydrogenophilaceae	0	0	0	0	0	0	0	0	0	0	0	0	0	0	0	0	0	0	0	0	0	0	0	0	0	0	0	0	0	0	0	0	0
Unclassified_Hymenobacter	0	0	2.95e-07	0	0	0	0	2e-07	0	0	0	0	0	0	0	0	0	0	0	0	0	0	0	0	0	0	0	0	0	0	0	0	0
Unclassified_Hyphomicrobiaceae	0	1.91e-06	0	0	0	0	0	0	0	0	0	0	0	0	0	0	0	0	0	0	0	0	0	0	0	0	0	0	0	0	0	0	0
Unclassified_Hyphomonadaceae	0	0	0	0	0	0	0	0	0	0	0	0	0	0	0	0	0	0	0	0	0	0	0	0	0	0	0	0	0	0	0	0	0
Unclassified_Intrasporangiaceae	5.44e-07	0	0	0	9.41e-06	9.13e-06	0	0	0	0	0	0	0	0	0	0	0	0	0	0	0	0	0	0	0	0	0	0	0	0	0	0	0
Unclassified_Janibacter	0	0	0	0	2.93e-06	0	0	0	0	0	0	0	0	0	0	0	0	0	0	0	0	0	0	0	0	0	0	0	0	0	0	0	0
Unclassified_Janthinobacterium	0	0	0	0	0	0	0	0	0	0	0	0	0	0	0	0	0	0	0	0	0	0	0	0	0	0	0	0	0	0	0	0	0
Unclassified_Kangiella	0	0	0	0	0	0	0	0	0	0	0	0	0	0	7.46e-06	0	0	0	0	0	0	0	0	0	0	0	0	0	0	0	0	0	0
Unclassified_Klebsiella	0	3.99e-06	1.71e-06	1.1e-06	0	2.64e-06	8.11e-06	0	4.05e-06	0	5.81e-06	0	0	5.2e-06	0	3.72e-06	0	2.96e-06	0	0	0	5.38e-06	4.4e-06	0	3.54e-06	1.12e-06	8.2e-06	0	2.61e-06	0	0	5.06e-06	0
Unclassified_Kocuria	0	0	0	0	0	0	0	0	0	0	0	0	0	0	0	0	0	0	0	0	0	0	0	0	0	0	0	0	0	0	0	0	1.06e-05
Unclassified_Kurthia	0	0	0	0	0	0	0	0	0	0	0	0	0	0	0	0	0	0	0	0	0	0	0	0	0	0	0	0	0	0	0	0	3.87e-07
Unclassified_Lachnoanaerobaculum	4.64e-06	1.8e-08	2e-08	0	0	3e-08	1e-08	0	0	4e-08	1e-08	3e-08	5e-08	8e-08	1e-08	4e-08	0	6e-08	0	6.8e-06	0	9.2e-06	8.69e-06	0	3e-08	1e-07	4e-08	2e-08	0	0	0	1e-08	0
Unclassified_Lachnoclostridium	3.9e-07	0	6.9e-07	0	0	0	0	1.26e-07	5.77e-07	4.39e-07	5.1e-07	2.1e-07	1e-07	3.5e-07	0	9.86e-07	6.2e-07	4.5e-07	0	1.42e-05	1e-06	0	0	0	0	5.64e-07	1e-08	0	2.1e-07	0	6.17e-06	6.4e-07	0
Unclassified_Lachnospiraceae	8.23e-06	0	0	0	2e-07	0	3.7e-07	0	1e-08	1.26e-05	5.85e-06	1.8e-07	1.5e-07	0	0	3.2e-08	0	2.62e-05	0	9.15e-06	2.14e-06	0	2.94e-06	9.42e-06	5e-08	0	3.55e-06	0	7.75e-06	7.51e-07	1.03e-05	5.1e-07	0
Unclassified_Lactobacillaceae	5.6e-06	0	3.2e-06	1.1e-06	8.7e-06	1.9e-06	1.6e-06	0	1.6e-06	3.7e-06	1.33e-05	0	2.8e-06	4.6e-06	6e-06	1e-06	1.9e-06	3.2e-06	0	0	0	3.9e-06	4e-07	8e-07	3.5e-06	3e-07	4e-06	4.6e-06	0	3e-06	0	1.6e-06	4.9e-06
Unclassified_Lactobacillales	1.02e-05	1.82e-05	2.8e-05	9.58e-06	1.8e-05	1.58e-05	1.63e-05	1.51e-05	4.25e-06	4.13e-06	0	8.72e-06	3.49e-05	8.74e-06	2.68e-05	3e-05	3.45e-05	0	7.93e-06	8.67e-05	8.66e-06	3.32e-05	2.81e-05	3.07e-05	1.71e-05	1.12e-05	3.17e-05	2.25e-05	5.4e-07	1.78e-05	2.55e-05	2.32e-05	2.12e-05
Unclassified_Lactobacillus	3.07e-05	7.66e-05	9.05e-05	5.33e-05	0.00018946	6.85e-05	3.33e-05	6.27e-05	5.17e-05	6.06e-05	0.00019757	4.87e-05	9.59e-05	5.76e-05	7.16e-05	8.33e-05	0.00018797	9.69e-05	5.3e-05	0.00020498	3.6e-05	0.00015055	5.95e-05	5.01e-05	0.00013883	6.4e-05	9.98e-05	7.91e-05	5.48e-05	4.38e-05	3.89e-05	5.43e-05	8.18e-05
Unclassified_Lactococcus	6.2e-07	2e-06	9.35e-06	3.78e-06	1.3e-06	1.89e-06	5.21e-06	3.4e-06	3e-07	6.4e-06	1.21e-06	3.63e-06	1.1e-06	3e-08	1.18e-06	1.45e-05	8.7e-06	6.5e-06	4.2e-07	2.4e-06	3.6e-06	3.15e-06	1.07e-06	1.46e-06	1.5e-06	1.28e-06	8.3e-06	4.13e-06	6.6e-06	9.7e-07	3.14e-06	2.7e-06	1.61e-06
Unclassified_Leptolyngbya	0	0	0	0	0	0	0	0	0	0	0	0	0	0	0	0	0	0	0	0	0	0	0	0	0	0	0	0	0	0	0	0	2.32e-06
Unclassified_Leptothrix	0	0	0	0	0	0	0	0	0	0	0	0	0	0	0	0	0	0	0	0	0	0	0	0	0	0	0	0	0	0	0	0	0
Unclassified_Leptotrichia	0	0	0	0	0	0	0	0	0	0	0	0	0	0	0	0	0	0	0	0	0	0	0	0	0	0	0	6.79e-06	0	0	0	0	0
Unclassified_Leptotrichiaceae	0	0	0	0	0	0	0	0	0	0	0	0	0	0	0	0	0	0	0	0	0	0	0	0	0	0	0	0	0	0	0	0	1.35e-05
Unclassified_Leuconostoc	0	0	0	2.01e-05	0	0	0	0	0	1.3e-05	0	0	0	0	0	0	0	2.56e-05	0	0	0	0	0	0	4.12e-05	0	0	0	3.6e-05	0	0	0	0
Unclassified_Leuconostocaceae	0	0	0	5.39e-06	5.53e-05	0	0	0	8.73e-06	8.25e-06	3.6e-05	0	0	0	0	0	0	1.39e-05	0	0	0	0	0	0	3.05e-05	0	0	0	8e-07	0	0	0	0
Unclassified_Listeria	0	0	0	0	0	0	0	0	0	0	0	0	0	0	0	0	0	0	0	0	0	0	0	0	0	0	0	0	0	0	0	0	4.9e-06
Unclassified_Lysobacter	5.3e-06	0	1.79e-06	2.81e-06	0	0	0	2.79e-06	0	0	0	0	0	0	0	0	0	0	0	0	0	0	0	0	0	0	0	0	0	0	0	0	0
Unclassified_Magnetospirillum	0	0	5.76e-07	0	7.73e-06	0	0	0	0	0	0	0	0	0	0	0	0	0	0	0	0	0	0	0	0	0	0	0	0	0	0	0	0
Unclassified_Marinilabiliaceae	0	6.95e-06	4.39e-06	0	0	0	2.09e-06	0	5.83e-06	0	6.84e-06	0	0	0	0	0	1.09e-05	0	0	0	0	0	0	0	0	0	0	0	4.81e-06	0	0	0	0
Unclassified_Marinimicrobia	0	0	0	0	0	0	0	0	0	0	0	0	0	0	0	0	0	0	0	0	0	0	0	0	0	0	0	0	0	0	0	0	1.9e-05
Unclassified_Massilia	0	0	0	0	0	0	0	0	0	0	0	0	0	0	0	0	0	0	0	0	0	0	0	0	0	0	0	0	0	0	0	0	0
Unclassified_Megamonas	0	0	7.11e-06	0	1.15e-05	0	7e-06	4e-06	0	0	0	0	1e-08	8.21e-06	2e-06	0	1e-08	4.35e-06	4.45e-06	0	0	0	1.39e-05	0	0	4.83e-06	1.3e-05	0	0	0	0	0	0
Unclassified_Megasphaera	2.56e-05	6.97e-06	9.23e-06	7.88e-06	2.42e-05	5.34e-06	1.93e-05	1.09e-05	6.81e-06	1.47e-05	1.38e-05	7.75e-06	1.8e-05	1.13e-05	6.24e-06	8.76e-06	1.01e-05	9.02e-06	4.16e-06	2.29e-05	9.72e-06	1.81e-05	1.41e-05	7.16e-06	5.01e-05	1.96e-05	1.46e-05	1.14e-05	1.05e-05	2.16e-05	2.6e-05	6.51e-06	1.47e-05
Unclassified_Methanobacteriaceae	0	0	0	0	0	0	0	0	0	0	0	0	0	0	0	0	0	0	0	2e-07	0	0	0	0	0	0	0	0	0	0	0	0	0
Unclassified_Methanomassiliicoccus	0	0	0	0	0	0	0	0	0	0	0	0	0	0	0	0	0	0	0	2.71e-06	0	0	0	0	0	0	0	0	0	0	0	0	0
Unclassified_Methanomicrobia	0	0	0	0	0	0	0	0	0	0	0	0	0	0	0	0	0	0	0	3.8e-06	0	0	0	0	0	0	0	0	0	0	0	0	0
Unclassified_Methylobacteriaceae	0	0	3.19e-07	0	7.88e-06	4.12e-06	0	0	0	0	0	0	0	0	0	0	0	0	0	0	0	0	0	0	0	0	0	0	0	0	0	0	0
Unclassified_Methylobacterium	0	0	5.81e-06	0	0	0	0	0	0	0	0	0	0	0	0	0	0	0	0	0	0	0	0	0	0	0	0	0	0	0	0	0	0
Unclassified_Methylocystaceae	0	1.91e-06	0	3.35e-06	5.3e-06	0	0	0	0	0	0	0	0	0	0	0	0	0	0	4.86e-06	0	0	0	0	0	0	0	0	0	1.24e-05	0	0	0
Unclassified_Methylocystis	0	6.49e-07	0	2.65e-06	9.96e-06	0	0	0	0	0	0	0	0	0	0	0	0	0	0	1.66e-06	0	0	0	0	0	0	0	0	0	0	0	0	0
Unclassified_Methylophilaceae	0	0	0	0	0	0	0	0	0	0	0	0	0	0	0	0	0	0	0	0	0	0	0	0	0	0	0	0	0	0	0	0	0
Unclassified_Methylotenera	0	0	0	0	0	0	0	0	0	0	0	0	0	0	0	0	0	0	0	0	0	0	0	0	0	0	0	0	0	0	0	0	0
Unclassified_Methylovorus	0	0	0	0	0	0	0	0	0	0	0	0	0	0	0	0	0	0	0	0	0	0	0	0	0	0	0	0	0	0	0	0	0
Unclassified_Microbacteriaceae	1.09e-05	1.29e-05	3.22e-05	1.14e-05	4.14e-05	2.03e-05	8.38e-06	1.19e-05	0	0	1.33e-05	0	0	7.66e-06	0	0	0	1.91e-05	0	5.53e-05	0	3.77e-05	2.28e-05	0	1.81e-05	0	1.8e-05	0	0	3.55e-05	0	0	0
Unclassified_Microbacterium	7.17e-06	1.2e-05	0	9.34e-06	0	0	0	0	0	0	3.77e-06	0	0	8.77e-06	0	0	0	0	0	0	0	0	0	0	7.9e-06	0	0	0	0	0	0	0	0
Unclassified_Micrococcaceae	5.62e-06	1.17e-05	1.04e-05	1.26e-05	2.4e-05	1.15e-05	7.86e-06	1.16e-05	5.7e-06	6.25e-06	2.92e-05	3.48e-06	6.63e-06	6.8e-06	0	3.3e-06	5.82e-06	1.14e-05	1.17e-06	3.98e-05	3.57e-06	2.2e-05	9.3e-06	3.05e-06	1.58e-05	9.7e-06	4.73e-06	5.79e-06	3.94e-06	1.27e-05	5.1e-07	7.22e-06	8.06e-06
Unclassified_Micromonospora	0	0	0	0	0	0	0	0	0	0	0	0	0	0	0	0	0	0	0	0	0	0	0	0	0	0	0	0	0	1.44e-06	0	0	0
Unclassified_Micromonosporaceae	2.28e-06	5.81e-06	7.35e-06	5.93e-06	1.03e-05	5.41e-06	0	4.07e-06	0	0	0	0	0	0	0	0	0	0	0	0	0	0	0	0	0	0	0	0	0	5.58e-06	0	0	0
Unclassified_Mobiluncus	3.76e-06	7e-08	3.98e-06	4.82e-06	6.78e-21	1e-08	5e-06	3.43e-06	5.13e-06	2.99e-06	1.18e-05	3.26e-06	6.16e-06	3.26e-06	1.79e-06	4e-09	0	4.45e-06	4.51e-06	6e-08	5.72e-06	0	1.36e-20	7.41e-06	0	0	1.36e-20	2.83e-06	3.12e-06	4.22e-06	0	4.58e-06	3.68e-06
Unclassified_Mollicutes	0	0	5e-08	5.9e-05	0	8.76e-05	0	4.17e-05	0	9.61e-05	1e-08	0	0.0001435	8.78e-05	2.26e-05	5.72e-05	9e-08	4e-08	0	0	0	0.0001361	0	0	0.00010774	0	8.13e-05	6.44e-05	0	0	0	1.79e-05	0
Unclassified_Moraxellaceae	0	0	0	0	0	0	0	0	0	0	0	0	0	0	0	0	0	0	0	0	8.67e-07	0	0	0	0	0	0	0	0	0	0	0	0
Unclassified_Mycobacterium	4.6e-06	0	8.55e-06	0	0	4.29e-06	0	6.6e-06	0	0	0	0	0	0	0	0	0	0	0	0	0	0	0	0	0	0	0	0	0	0	0	0	0
Unclassified_Mycoplasma	0	0	5.75e-05	0	0.0002179	0	0	0	0	0	0.0002322	0	0	0	6.3e-05	0	0.0002418	9.91e-05	0	0	0	0	0	0	0	0	0	0	0	0	0	2.48e-05	0.0001872
Unclassified_Mycoplasmataceae	0	0	2.36e-06	0	2.49e-05	0	0	0	0	0	1.16e-05	0	0	0	3.52e-06	0	5.74e-05	2.35e-05	0	0	0	0	0	0	0	0	0	0	0	0	0	0	3.33e-05
Unclassified_Myoviridae	0	0	0	0	0	0.0006241	0	0	0	0	0	0	0	0	0	0	0	0	0	0	0	0	0	0	0	0	0	0	0	0	0	0	0
Unclassified_Myroides	0	2.1e-06	0	0	0	0	0	0	0	0	0	0	0	0	0	0	0	0	3.03e-06	0	0	0	4.15e-06	0	0	0	0	0	4.02e-06	0	0	0	0
Unclassified_Myxococcaceae	0	5.04e-07	0	0	0	4.83e-07	0	0	0	0	0	0	0	0	0	0	0	0	0	0	0	3.06e-07	0	0	0	0	0	0	0	0	0	0	0
Unclassified_Myxococcales	3.46e-06	2.22e-06	7.65e-06	5.78e-06	1.5e-05	5.67e-06	0	5.31e-06	0	0	1.14e-05	0	0	0	0	0	0	6.14e-06	0	1.34e-05	0	1.17e-05	0	0	0	0	0	0	0	9.19e-06	0	0	4.14e-06
Unclassified_Myxococcus	0	3.26e-06	0	0	0	1.45e-06	0	0	0	0	0	0	0	0	0	0	0	0	0	0	0	6.94e-06	0	0	0	0	0	0	0	0	0	0	0
Unclassified_Neisseria	0	0	1.87e-05	1.66e-05	0	6.1e-06	0	1.6e-05	7.67e-06	3.23e-05	0	0	0	0	0	0	7.56e-06	1.72e-05	1.13e-05	8.89e-05	2.43e-05	0	4.08e-05	0	5.21e-05	2.19e-05	3.85e-05	4.25e-05	2.84e-05	4.09e-05	3.54e-05	2.52e-05	2.89e-05
Unclassified_Neisseriaceae	0	0	5.9e-07	8.89e-07	3.48e-05	3.1e-07	0	4.9e-07	1.7e-07	1.36e-06	0	0	0	0	0	0	2.1e-06	2.22e-06	1.1e-06	3.4e-06	1.92e-06	0	1.2e-06	0	2.25e-06	9.1e-07	4e-06	5.11e-06	1.96e-06	5.1e-06	5.1e-07	3.4e-06	9.5e-07
Unclassified_Neisseriales	1.95e-05	1.5e-05	0	0	0	0	0	0	5.12e-06	1.88e-06	3.05e-05	0	1.55e-05	1.54e-05	0	0	0	5.33e-06	8.3e-07	5e-06	2.91e-06	2.94e-05	4.43e-06	1.92e-05	7.08e-06	2.09e-06	4.8e-06	2.86e-06	1.35e-06	1e-08	1.12e-06	2.96e-06	4.04e-06
Unclassified_Nitratireductor	0	0	0	0	0	0	0	0	0	0	0	0	0	0	0	0	0	0	0	0	0	0	0	0	0	0	0	0	0	0	0	0	0
Unclassified_Nocardia	0	6.57e-06	7.23e-06	5.69e-06	0	7.65e-06	0	0	0	0	0	0	0	0	0	0	0	0	0	0	0	0	0	0	0	0	0	0	0	0	0	0	0
Unclassified_Nocardiaceae	6.01e-06	1.68e-06	2.44e-06	2.26e-06	1.61e-05	3.35e-06	0	0	0	0	0	0	0	0	0	0	0	0	0	0	0	0	0	0	0	0	0	0	0	1.1e-05	0	0	0
Unclassified_Nocardiopsaceae	1.79e-07	0	7.4e-07	5.27e-07	0	9.22e-07	0	1.98e-06	0	0	0	0	0	0	0	0	0	0	0	0	0	0	0	0	0	0	0	0	0	0	0	0	0
Unclassified_Nocardiopsis	1.94e-06	0	3.78e-06	2.76e-06	0	2.77e-06	0	1.54e-06	0	0	0	0	0	0	0	0	0	0	0	0	0	0	0	0	0	0	0	0	0	0	0	0	0
Unclassified_Nostocales	0	0	0	0	0	0	0	0	0	0	0	0	0	0	0	0	0	0	0	0	0	0	0	0	0	0	0	0	0	0	0	0	5.43e-06
Unclassified_Oceanicola	0	0	0	0	0	0	0	0	0	0	0	0	0	0	0	0	0	0	0	0	0	0	0	0	0	0	0	0	0	2.39e-07	0	0	0
Unclassified_Oceanospirillales	0	5.87e-06	1.15e-05	1.24e-05	7.39e-05	0	0	0	0	0	1.8e-05	0	0	1.35e-05	9.85e-06	0	0	0	0	0	0	6.22e-05	1.64e-05	0	6.53e-06	0	1.06e-05	0	0	0	0	0	0
Unclassified_Odoribacter	2.9e-07	0	2e-08	1.6e-07	0	4.4e-07	8e-07	0	2e-07	0	0	6.84e-07	0	5.9e-06	0	1.73e-18	6.4e-06	0	1.8e-06	0	4e-07	0	0	0	0	9e-07	0	7e-07	4e-07	4e-07	0	0	0
Unclassified_Olsenella	5e-08	1e-08	0	0	0	4e-08	3.85e-06	0	3.45e-06	0	0	8.66e-06	0	1e-09	7.74e-06	8.49e-06	7.74e-06	0	0	1e-08	0	0	6.99e-06	0	1.64e-05	2e-09	1.12e-05	0	8.8e-06	0	0	0	6.45e-06
Unclassified_Opitutaceae	1.35e-06	0	2.32e-06	0	7.91e-06	0	0	0	0	0	0	0	0	0	0	0	0	0	0	0	0	0	0	0	0	0	0	0	0	0	0	0	0
Unclassified_Opitutae	0	0	7.09e-07	0	1.75e-06	0	0	0	0	0	0	0	9.02e-06	0	0	0	0	0	0	0	0	0	0	0	0	0	0	0	0	6.13e-06	0	0	0
Unclassified_Oribacterium	3.03e-06	3.55e-06	0	0	0	0	5.03e-06	3.4e-08	0	4.4e-08	9.82e-06	3.69e-06	0	6.67e-06	2.81e-06	4.38e-06	5e-08	0	8e-09	2.38e-05	0	1.65e-05	6.49e-06	3.89e-06	3.04e-05	4.92e-06	3.34e-06	7e-06	2.45e-06	4.5e-06	1.47e-05	3.82e-06	0
Unclassified_Oscillatoriales	0	0	0	0	9.87e-06	0	0	9.11e-07	0	0	0	0	0	2.9e-07	0	0	1e-05	5.72e-06	0	0	0	0	0	0	0	0	0	0	0	0	0	0	3.81e-06
Unclassified_Oscillibacter	1.08e-19	0	0	1.08e-19	4e-07	1.08e-19	0	0	0	0	0	0	0	0	5.42e-20	6e-08	1e-07	0	0	3e-07	0	3e-07	0	0	0	0	0	0	0	0	0	0	1e-07
Unclassified_Oxalobacteraceae	1.91e-06	8.5e-06	5.6e-06	1.35e-06	5.34e-06	6e-06	6.8e-06	2.3e-06	5.2e-06	1.55e-06	2.4e-05	3.3e-07	2.67e-06	3.83e-06	1.03e-06	1.94e-06	4.08e-06	3.59e-06	0	2.27e-05	1.96e-06	1.2e-05	3e-06	9.22e-07	7.7e-06	1.66e-06	3.5e-06	2.5e-06	7.5e-07	4.91e-06	0	2.29e-06	3.64e-06
Unclassified_Paenibacillaceae	0	8.36e-06	5.44e-06	3.81e-06	1.44e-05	6.78e-07	2.94e-06	3.95e-06	0	0	8.58e-06	0	1.59e-05	0	0	0	2.16e-05	6.02e-06	0	9.06e-06	0	1.3e-05	3.89e-06	0	0	4.99e-06	6.69e-06	0	0	8.53e-06	0	8.16e-06	1.06e-05
Unclassified_Paenibacillus	0	1.3e-05	1.05e-05	1.09e-05	1.71e-05	1.27e-05	7.2e-06	9.5e-06	0	0	1.65e-05	0	0	0	0	0	0	9.68e-06	0	2.12e-05	0	1.44e-05	9.51e-06	0	0	7.69e-06	1.25e-05	0	0	9.87e-06	0	0	0
Unclassified_Paenisporosarcina	0	0	0	0	0	0	0	0	0	0	0	0	0	0	0	0	0	0	0	0	0	0	0	0	0	0	0	0	0	0	0	0	1.46e-06
Unclassified_Pandoraea	0	0	0	0	0	0	0	0	0	0	0	0	0	0	0	0	0	0	0	0	0	0	0	0	0	0	0	0	0	0	0	0	0
Unclassified_Parabacteroides	1.51e-06	4.7e-06	0	0	4.8e-07	0	0	0	0	5.9e-07	4.4e-06	4.3e-07	8.67e-19	3.4e-07	0	0	2.6e-07	1e-06	6e-07	0	6e-08	3.52e-06	0	8.4e-06	0	0	2.7e-06	0	0	2.27e-06	7.6e-06	3.4e-07	0
Unclassified_Paraprevotella	0	0	1e-08	6e-07	7e-08	2e-08	0	0	0	1e-07	0	0	1e-06	0	0	0	0	0	0	0	1e-08	0	0	3e-06	0	0	0	0	0	4e-08	0	0	4e-06
Unclassified_Parvimonas	2.84e-06	5.77e-06	2.61e-06	0	3.85e-06	7.42e-06	0	2.9e-06	0	0	2.77e-05	0	2.13e-05	0	0	2.58e-05	1.31e-05	1.14e-05	0	0	0	3.79e-05	0	0	3.59e-05	0	2.3e-05	1.78e-05	0	8.57e-06	0	7.69e-06	2.08e-06
Unclassified_Pasteurella	0	0	0	0	0	0	0	5.32e-07	0	1.21e-06	0	0	0	0	0	0	0	0	0	0	0	0	0	0	0	0	0	0	0	0	0	0	0
Unclassified_Pasteurellaceae	5.04e-06	8.2e-06	1.75e-05	1.15e-05	2.12e-05	5.27e-06	6.77e-06	1.86e-06	7.39e-06	7.76e-06	1.39e-05	4.2e-06	2.57e-05	1.11e-05	6.86e-06	1.42e-05	8.12e-06	8.97e-06	1.2e-05	0	1.26e-05	1.19e-05	1.27e-05	4.45e-06	1.44e-05	2.98e-06	9.37e-06	6.58e-06	1.23e-05	6.47e-06	5.2e-06	1.57e-05	1.67e-05
Unclassified_Patulibacter	0	0	0	0	8.67e-06	1.05e-06	0	0	0	0	0	0	0	0	0	0	0	0	0	0	0	0	0	0	0	0	0	0	0	0	0	0	0
Unclassified_Pediococcus	0	0	0	0	0	0	0	0	0	0	0	0	0	0	0	0	0	0	0	0	5.56e-06	0	0	0	0	0	0	0	0	0	0	0	0
Unclassified_Pedobacter	0	0	0	0	0	0	0	0	0	0	8.37e-06	0	0	0	0	0	0	0	0	0	0	0	0	0	0	0	0	0	0	0	0	0	0
Unclassified_Pelosinus	2.56e-07	0	7.1e-07	0	1.06e-06	0	4.77e-07	6e-07	0	3.66e-07	5.3e-07	0	6.5e-07	3.21e-07	0	3.69e-07	1.6e-06	6.1e-07	0	0	0	0	0	4.78e-07	1.69e-06	6.94e-07	0	0	0	5.8e-07	0	0	2e-06
Unclassified_Peptoclostridium	5e-06	9.63e-06	1.33e-05	7.81e-06	5.74e-06	5.46e-06	6e-06	6.41e-06	5.77e-06	3.83e-06	4.14e-06	3.84e-06	5.05e-06	0	1.22e-06	4.04e-06	7.8e-06	5.64e-06	4.19e-06	2.9e-05	4.92e-06	1.21e-05	7.25e-06	3.99e-06	1.37e-05	4.21e-06	2.39e-06	9.38e-06	3.9e-06	1e-05	4e-06	3.45e-06	1.1e-05
Unclassified_Peptococcaceae	8.61e-06	1.32e-05	1.33e-05	1.72e-05	1.82e-05	9.85e-06	2.48e-05	8.23e-06	1.25e-05	1.98e-05	2.82e-05	0	2.08e-05	1.74e-05	0	2.22e-05	1.19e-05	2.03e-05	0	5.99e-05	9.69e-06	1.95e-05	3e-05	0	5.59e-05	1.51e-05	1.84e-05	2.51e-05	0	2.54e-05	0	1.21e-05	1.32e-05
Unclassified_Peptoniphilus	1.51e-05	2.23e-05	3.41e-05	1.3e-05	4.91e-05	1.49e-05	1.3e-05	1.56e-05	1.53e-05	2.74e-05	4.8e-05	9.39e-06	2.45e-05	3.18e-05	9.92e-06	1.21e-05	4.22e-05	2.11e-05	2.44e-05	9.17e-05	4.75e-06	4.91e-05	1.79e-05	1.5e-05	6.51e-05	1.28e-05	1.07e-05	2.18e-05	2.68e-05	3.01e-05	2.74e-05	1.46e-05	1.01e-05
Unclassified_Peptostreptococcaceae	1.56e-05	1e-05	2.53e-06	6.25e-07	0	2.99e-06	1.17e-06	5.44e-07	4.46e-06	1.9e-05	5.21e-06	4.94e-06	6.03e-06	1.29e-05	1.38e-05	8.36e-06	3.62e-06	1.2e-05	1.68e-05	1.25e-05	2.21e-06	1.76e-05	1.35e-05	3.41e-06	1.88e-05	9.51e-06	1.52e-05	1.03e-05	6.56e-06	2.01e-06	2.46e-05	5.35e-06	1.67e-05
Unclassified_Peptostreptococcus	9.6e-07	3.64e-06	7.67e-06	3.53e-06	0	1.82e-06	2.78e-06	3.01e-06	3.75e-06	7.83e-06	4.74e-06	2.97e-06	5.42e-06	8.43e-06	6.38e-06	8.8e-06	0	1.51e-06	0	7.22e-06	2.47e-06	8.53e-06	2.23e-06	2e-06	8.77e-06	1.39e-06	9.67e-06	1.4e-06	1.84e-06	5.26e-06	0	2.53e-06	1.7e-06
Unclassified_Phyllobacteriaceae	0	0	0	0	0	0	0	0	0	0	0	0	0	0	0	0	0	0	0	0	0	0	0	0	0	0	0	0	0	0	0	0	0
Unclassified_Planctomycetaceae	0	0	0	0	0	0	0	0	0	0	2.29e-06	0	0	0	6.77e-07	0	0	0	0	0	0	0	0	0	0	0	0	0	0	0	0	0	0
Unclassified_Planctomycetes	0	0	0	0	0	0	0	0	0	0	0	0	0	0	4.54e-07	0	0	0	0	0	0	0	0	0	0	0	0	0	0	0	0	0	0
Unclassified_Planococcaceae	0	0	0	0	2.35e-05	0	0	0	0	0	1.76e-05	0	0	0	0	0	0	1.02e-05	0	0	0	0	0	0	0	0	0	0	0	0	0	0	5.31e-06
Unclassified_Pleurocapsales	0	0	0	0	0	0	0	0	0	0	0	0	0	0	0	0	7.2e-07	0	0	0	0	0	0	0	0	0	0	0	0	0	0	0	1.77e-06
Unclassified_Podoviridae	0	0	0	0	0	0	0.0005207	0	0	0	0	0	0	0	0	0	0	0	0	0	0	0	0	0	0	0	0	0	0	0	0	0	0
Unclassified_Polaribacter	0	0	0	0	0	0	0	0	0	0	3.11e-06	0	0	0	0	0	0	0	0	0	0	0	0	0	0	0	0	0	0	0	0	0	0
Unclassified_Polaromonas	0	0	0	0	7.57e-06	2.26e-07	0	0	0	0	0	0	0	0	0	0	0	0	0	0	0	0	0	0	0	0	0	0	0	0	0	0	0
Unclassified_Pontibacter	0	0	5.86e-07	0	0	0	0	0	0	0	2e-09	0	0	0	0	0	0	0	0	0	0	0	0	0	0	0	0	0	0	0	0	0	0
Unclassified_Porphyromonadaceae	5.7e-06	4.42e-06	0	2.37e-06	1.06e-05	0	4e-07	6.09e-06	1.14e-05	4.07e-06	0	3.2e-06	2.48e-06	0	5.34e-06	6e-07	1.06e-07	2.26e-05	1.8e-06	3.43e-06	5.01e-07	1.9e-06	1.64e-06	0	1.52e-05	0	0	6.9e-06	1.15e-05	1.58e-06	0	2.82e-06	3.2e-06
Unclassified_Porphyromonas	5.97e-06	2.94e-06	1.88e-05	8.7e-06	2.65e-05	6.69e-06	5.5e-06	1.41e-05	1.69e-05	2.47e-05	4.51e-06	4.48e-06	1.38e-05	1.59e-05	1.15e-05	1.55e-05	1.48e-05	2.26e-05	1.32e-05	4.26e-05	1.09e-05	2.81e-05	8.14e-06	2.23e-05	2.86e-05	9.91e-06	1.22e-05	1.47e-05	1.52e-05	4.82e-06	2.61e-05	9.64e-06	1.71e-05
Unclassified_Prevotella	0	2e-08	2.69e-05	2.41e-05	3.8e-05	1.76e-05	4.38e-06	1.55e-05	3.01e-05	9.61e-07	3.94e-06	6.08e-05	4.29e-05	3.3e-05	3.57e-05	5.16e-05	6.27e-05	4.28e-05	1.94e-05	8.51e-05	1.84e-05	6.22e-05	4.3e-05	2.07e-05	5.16e-05	2.16e-05	2.6e-05	8.97e-05	2.31e-05	1.13e-05	3.03e-05	1.03e-05	0
Unclassified_Prevotellaceae	0	1.1e-06	5.5e-07	0	0	0	8e-07	5.19e-07	4.16e-07	6.4e-07	2e-07	2.31e-05	0	0	0	1.86e-05	5.04e-05	4.14e-05	6.55e-06	2.8e-07	0	5e-06	0	1.22e-06	0	1.7e-08	2.2e-07	1.21e-05	5.8e-07	7.8e-07	0	0	0
Unclassified_Propionibacteriaceae	0	1.41e-05	0	1.19e-05	6.4e-06	6.78e-07	0	1.53e-06	1.41e-05	5.86e-06	4.38e-06	0	0	0	0	8.29e-06	8.7e-06	0	0	0	5.44e-06	0	0	4.84e-06	0	0	0	0	0	0	0	1.03e-05	0
Unclassified_Propionibacterium	0	0	0	0	0.00010175	1.3e-05	0	1.16e-05	0	0	1.03e-05	0	0	0	0	0	0	0	0	0	0	0	0	1.12e-05	0	0	0	0	0	0	0	0	0
Unclassified_Proteobacteria	0	0	4.8e-06	6.6e-06	3.3e-06	0	5.34e-06	5e-07	1.57e-06	5.94e-06	2e-07	6.4e-07	2.7e-06	4e-07	3.97e-06	3.5e-06	4.7e-06	5e-07	8e-07	1.32e-05	9.1e-07	7e-07	2.1e-06	1.75e-06	4.4e-06	7.5e-07	0	2.77e-06	0	1.4e-06	2.05e-05	8.26e-06	0
Unclassified_Pseudoclavibacter	0	0	0	0	0	5.84e-07	0	0	0	0	0	0	0	0	0	0	0	0	0	0	0	0	0	0	0	0	0	0	0	0	0	0	0
Unclassified_Pseudonocardiaceae	2.57e-06	6.93e-06	8.67e-06	6.21e-06	9.85e-06	4.16e-06	0	5.99e-06	2.16e-06	0	8.83e-06	0	0	0	0	0	0	2.5e-06	0	0	0	8.07e-06	0	0	0	0	0	0	0	6.18e-06	0	0	0
Unclassified_Pseudovibrio	0	0	0	0	0	0	0	0	0	0	0	0	0	0	0	0	0	0	0	0	0	0	0	0	0	0	0	0	0	0	0	0	0
Unclassified_Pseudoxanthomonas	0	4.3e-06	0	0	0	0	0	0	0	0	0	0	0	0	0	0	0	0	0	0	0	0	0	0	0	0	0	0	0	0	0	0	0
Unclassified_Pusillimonas	0	0	0	0	0	0	0	0	0	0	0	0	0	0	0	0	0	0	0	0	0	0	0	0	0	0	0	0	0	0	0	0	0
Unclassified_Ralstonia	0	0	4.28e-06	0	0	2.24e-06	0	1.84e-06	0	0	0	0	0	0	0	0	1.09e-05	0	3.12e-07	0	0	0	0	0	0	0	0	0	0	0	0	0	0
Unclassified_Rhizobiaceae	2.9e-06	1.17e-05	0	0	3.19e-05	7.23e-06	0	3.31e-06	1.84e-06	0	0	0	0	0	0	0	0	2.16e-05	0	0	0	8.04e-06	0	0	0	0	0	0	0	5.07e-06	0	0	0
Unclassified_Rhizobiales	1.55e-05	1.22e-05	4.27e-05	2.76e-05	5.69e-05	1.45e-05	0	1.74e-05	9.72e-06	0	4.57e-05	0	5.41e-05	2.44e-05	0	7.85e-05	5.04e-05	3.23e-05	0	6.27e-05	1.8e-05	3.62e-05	8.3e-05	0	0.0001129	2.17e-05	1.67e-05	2.37e-05	0	2.05e-05	4.09e-06	2e-05	4.5e-05
Unclassified_Rhizobium	1.53e-06	0	0	0	0	4.63e-06	0	5.2e-06	4.91e-06	0	0	0	0	0	0	0	0	0	0	0	0	5.33e-05	0	0	0	0	0	0	0	6.38e-06	0	0	0
Unclassified_Rhodobacteraceae	9.75e-06	8.55e-06	0	1.09e-05	3.01e-05	1.44e-05	0	0	0	0	6.75e-06	0	0	0	0	0	0	1.31e-05	0	0	0	0	0	0	0	0	0	0	0	1.29e-05	0	0	0
Unclassified_Rhodobacterales	2.01e-07	4.71e-06	0	2.66e-06	6.18e-06	3.98e-06	0	9.75e-06	0	0	2.66e-06	0	2.25e-05	1.1e-05	0	0	0	8.78e-06	0	0	0	3.13e-05	0	0	3.48e-05	0	0	0	0	1.63e-06	0	0	0
Unclassified_Rhodocyclaceae	4.78e-06	1e-05	6.66e-06	0	1.19e-05	9.54e-06	0	7.3e-06	6.43e-06	0	1.82e-05	0	1.47e-05	0	0	0	0	0	0	3.87e-05	0	2.87e-05	0	0	0	0	0	0	0	1.46e-05	0	0	0
Unclassified_Rhodospirillaceae	0	1.51e-05	9.25e-06	1.11e-05	2.49e-05	8.03e-06	0	7.6e-06	0	0	7.05e-06	0	2.35e-05	0	0	1.32e-05	2.89e-05	2.22e-05	0	3.19e-05	0	2.83e-05	2.75e-05	0	3.98e-05	7.03e-06	0	0	0	6.38e-06	0	0	9.55e-06
Unclassified_Rhodospirillales	9.97e-06	4.95e-06	0	1e-07	1.47e-06	1.2e-07	1.26e-05	0	0	0	4.81e-06	0	1.28e-05	0	0	6.46e-06	0	8.68e-06	0	1.34e-05	0	0	1.29e-05	0	1.9e-05	5.75e-06	0	1.46e-05	0	5.38e-06	0	0	5.22e-06
Unclassified_Rhodospirillum	0	0	0	0	0	0	0	0	0	0	0	0	0	0	0	0	0	0	0	0	0	0	0	0	0	0	0	0	0	0	0	0	0
Unclassified_Rickettsia	0	0	0	0	0	0	0	0	0	0	0	0	0	0	0	0	0	0	0	0	0	0	0	0	0	0	0	0	0	0	0	0	0
Unclassified_Rickettsiales	0	0	0	0	2.75e-05	0	0	0	0	0	0	0	0	0	0	0	0	0	0	0	0	0	0	0	0	0	0	0	0	0	0	0	0
Unclassified_Riemerella	1.4e-06	2e-08	8e-08	5.9e-07	2.96e-06	2.13e-06	0	7.8e-07	0	0	5.4e-06	0	1.13e-05	0	4.1e-07	3.26e-06	4.72e-06	0	4e-08	5.86e-06	0	2.73e-06	0	0	7.9e-07	1.56e-06	0	8.1e-07	3e-08	4.5e-07	1.29e-05	8.43e-06	3.52e-06
Unclassified_Rikenellaceae	0	3.4e-06	0	5.8e-06	6.2e-06	0	0	0	0	4e-07	7.1e-06	0	0	4.4e-06	0	0	7.7e-06	4.1e-06	0	0	1.8e-06	0	0	1.31e-05	6.32e-06	1.5e-06	0	0	4.5e-06	0	0	8.88e-06	0
Unclassified_Roseburia	0	0	0	0	0	1e-05	2e-06	0	0	4e-06	0	0	0	0	0	0	0	0	1.1e-05	3e-06	3e-06	5e-06	0	0	0	0	4e-06	1e-06	0	6e-06	2e-07	4e-06	4e-06
Unclassified_Roseobacter	0	0	0	0	9.46e-06	0	0	0	0	0	0	0	0	0	0	0	0	0	0	0	0	0	0	0	0	0	0	0	0	0	0	0	0
Unclassified_Rothia	4.41e-06	5.32e-06	5.6e-06	1.15e-06	5.7e-06	2.24e-06	3.31e-06	2.1e-06	1.22e-06	2.9e-06	0	4.51e-06	6.21e-06	0	0	1.8e-06	2.1e-06	3.98e-06	0	1.36e-05	3.58e-06	5.76e-06	6.1e-06	3.42e-06	1.36e-05	2.76e-06	7.56e-06	1.01e-06	5.6e-06	5.16e-06	6.41e-06	3.46e-06	6.18e-06
Unclassified_Rubrivivax	0	0	0	0	8.71e-06	0	0	0	0	0	0	0	0	0	0	0	0	0	0	0	0	0	0	0	0	0	0	0	0	0	0	0	0
Unclassified_Ruminiclostridium	1.41e-06	0	3.88e-07	2.74e-06	9.59e-06	3.41e-06	2.19e-06	0	6.54e-05	1.9e-05	9.2e-07	1.21e-05	2.31e-05	0	1.51e-05	1.46e-05	2.76e-06	5.51e-05	8.82e-06	1.14e-05	1.07e-05	7.19e-06	6.86e-06	8.49e-06	9.14e-06	1.27e-05	1.64e-05	1.58e-05	6.34e-06	5.33e-06	1e-05	7.39e-06	1.21e-05
Unclassified_Ruminococcaceae	2.47e-06	0	0	0	3.7e-06	0	9.1e-06	0	0	2.11e-05	0	1.16e-05	0	1.63e-05	1.64e-05	0	0	0	4.6e-06	0	0	0	0	0	8.23e-06	0	8e-07	0	0	1.95e-06	0	0	1.04e-05
Unclassified_Ruminococcus	5.3e-07	3.3e-07	8e-07	0	8e-07	0	0	0	0	0	0	0	2.04e-06	0	0	0	4.5e-06	0	0	6.6e-07	4.54e-06	2.04e-05	0	5e-06	0	0	0	0	0	8.3e-07	8.21e-06	2.41e-06	2.6e-07
Unclassified_Runella	0	0	2.45e-07	0	0	0	0	1.72e-07	0	0	9.5e-07	0	0	0	0	0	0	0	0	0	0	0	0	0	0	0	0	0	0	0	0	0	0
Unclassified_Salinicoccus	0	0	1.66e-06	2.57e-06	0	1.52e-06	0	8.98e-07	0	0	0	0	0	0	0	0	0	0	0	0	0	0	0	0	0	0	0	0	0	0	0	0	0
Unclassified_Salmonella	0	9.4e-07	0	0	0	3e-07	0	0	0	0	0	0	0	0	0	0	0	0	0	0	0	0	0	0	7.1e-07	0	0	0	0	0	0	0	0
Unclassified_Selenomonadales	0	5e-07	0	6.4e-06	0	0	0	0	0	0	9e-06	4e-07	0	0	1.4e-06	4e-07	0	0	1e-07	0	0	5.7e-06	0	2e-06	0	2e-06	0	2e-07	1.7e-06	0	1e-07	0	0
Unclassified_Selenomonas	1.52e-05	1.92e-05	2.59e-05	1.98e-05	3.66e-05	1.38e-05	1.08e-05	1.35e-05	9.47e-06	1.79e-05	2.76e-05	9.19e-06	2.51e-05	1.65e-05	1.18e-05	1.91e-05	3.45e-05	2.23e-05	1.12e-05	4.69e-05	8.82e-06	3.79e-05	1.78e-05	8.92e-06	3.54e-05	1.73e-05	3.09e-05	2.26e-05	7.01e-06	2.37e-05	1.37e-05	1.54e-05	2.69e-05
Unclassified_Serratia	0	0	0	0	0	0	0	0	0	0	0	0	4.15e-06	0	0	8.62e-07	0	0	0	0	0	0	0	0	0	0	0	0	0	0	0	0	0
Unclassified_Shewanella	0	0	5.88e-07	0	0	0	0	0	0	0	0	0	0	0	0	0	0	0	0	0	0	0	0	0	0	0	0	0	0	0	0	0	0
Unclassified_Shigella	0	1e-09	7.08e-06	1.74e-05	0	0	0	0	0	0	3.5e-05	0	0	0	0	0	0	1.34e-05	0	0	0	3.53e-05	1e-08	0	3.53e-06	1.82e-05	8.17e-06	0	0	2.63e-05	0	0	0
Unclassified_Sinobacteraceae	0	0	0	0	0	0	0	0	0	0	0	0	0	0	0	0	0	0	0	0	0	0	0	0	0	0	0	0	0	0	0	0	0
Unclassified_Siphoviridae	0	0.01443	0	0	0	0.0004447	0	0	0	0.002724	0	0.001908	0	0.001646	0	0.06871	0	0.01846	0	0	0	0	0	0	0.009172	0	0	0	0	0	0.004118	0	0
Unclassified_Slackia	5e-09	6.62e-06	4e-08	0	4.86e-06	0	8.34e-06	4.68e-06	9.44e-06	6.71e-06	1.27e-05	8.5e-06	8.41e-06	7.36e-06	2.16e-06	1.38e-05	1.17e-05	5.14e-06	3.01e-06	1.7e-05	3.48e-06	7.51e-06	3e-09	7.52e-06	1.01e-05	6e-06	1.66e-05	4e-06	9.9e-06	6.95e-06	0	2.78e-06	3.24e-06
Unclassified_Solimonas	0	0	0	0	0	0	0	0	0	0	0	0	0	0	0	0	0	0	0	0	0	0	0	0	0	0	0	0	0	0	0	0	0
Unclassified_Solirubrobacter	0	0	1.42e-07	1.74e-07	3.15e-07	0	0	9.6e-08	0	0	0	0	0	0	0	0	0	0	0	0	0	0	0	0	0	0	0	0	0	2.28e-07	0	0	0
Unclassified_Solirubrobacterales	0	6.74e-06	3.69e-06	9.25e-07	9e-09	1.66e-06	0	2.5e-06	5.67e-06	0	6.28e-06	0	0	0	0	0	2.87e-06	7.41e-06	0	0	0	5.05e-06	0	0	0	0	0	0	0	5.3e-06	0	0	0
Unclassified_Sphingobacteriaceae	3.72e-07	2.13e-06	2.2e-06	0	0	1.29e-06	4.9e-07	0	0	0	4.1e-06	0	2.85e-06	0	0	2.75e-06	2.41e-06	2.91e-07	1.72e-06	0	0	2.85e-06	4.33e-06	3.27e-06	0	0	2.22e-06	0	6.8e-07	0	7.5e-07	0	2.71e-06
Unclassified_Sphingobacteriales	1.89e-06	3.73e-06	7.3e-07	0	0	1.52e-07	1.24e-06	0	0	0	9.74e-06	0	5.36e-06	0	0	1.5e-07	1.19e-05	5.65e-06	5.8e-07	0	0	7.95e-06	1.91e-06	2.02e-06	0	0	5.8e-07	0	1.7e-06	0	5.2e-07	0	5.35e-06
Unclassified_Sphingobacterium	0	8.2e-07	2.55e-06	0	0	0	3.8e-07	0	0	0	0	0	3.47e-07	0	0	2.95e-07	2.53e-06	0	0	0	0	4.95e-07	0	0	0	0	3.5e-07	0	0	0	0	0	3.99e-07
Unclassified_Sphingomonadaceae	5.55e-06	0	1.82e-05	1.26e-05	0	1.28e-05	0	0	0	0	0	0	0	0	0	0	0	1.41e-05	1.11e-06	0	0	0	0	0	0	0	0	0	0	0	0	0	0
Unclassified_Sphingomonadales	2.07e-06	1.2e-05	3.23e-06	5e-09	0	2.97e-06	0	1.4e-05	0	0	0	0	0	0	0	0	0	2.56e-06	0	0	0	0	0	0	0	0	0	0	0	2.46e-05	0	0	0
Unclassified_Sphingomonas	0	0	0	0	0	0	0	0	0	0	0	0	0	0	0	0	0	0	0	0	0	0	0	0	0	0	0	0	0	0	0	0	0
Unclassified_Spirochaeta	0	0	4.1e-07	5.7e-07	0	6.1e-07	0	3.1e-07	0	0	0	0	0	0	0	0	0	0	0	0	0	0	0	0	0	0	0	0	0	0	0	0	0
Unclassified_Spirochaetaceae	2.7e-06	5.49e-06	6.46e-06	1.93e-06	1.72e-05	3.5e-07	4.29e-06	3.9e-06	1.38e-06	2.28e-06	1.99e-05	1.8e-07	1.59e-05	2.08e-06	0	4.19e-06	1.13e-05	4.72e-06	1.06e-06	7.5e-06	1.43e-06	1.38e-05	1.32e-06	3.4e-06	5.4e-06	2.9e-07	6.67e-06	2.18e-06	1.89e-06	3.1e-06	0	2.75e-06	3.67e-06
Unclassified_Spirochaetales	3.92e-06	2.39e-06	2.77e-06	8.9e-06	7.4e-06	1.46e-06	1.04e-06	2.43e-06	2.01e-06	1.98e-06	8.27e-06	2.85e-06	3.07e-06	2.85e-06	9.9e-07	1.1e-05	2.5e-06	2.88e-06	1.8e-07	1.55e-05	9.31e-06	3.89e-06	1.13e-05	4.21e-06	1.24e-05	5.86e-06	1.25e-05	1.12e-06	7.9e-06	1.1e-05	1e-06	4.96e-06	1.19e-05
Unclassified_Spiroplasma	0	0	4.02e-05	0	0	0	0	0	0	0	5.73e-05	0	0	0	0	0	5.36e-05	3.16e-05	0	0	0	0	0	0	0	0	0	0	0	0	0	0	2.16e-05
Unclassified_Spirosoma	0	0	0	0	0	0	0	0	0	0	4.85e-07	0	0	0	0	0	0	0	0	0	0	0	0	0	0	0	0	0	0	0	0	0	0
Unclassified_Staphylococcaceae	0	2.84e-06	3e-06	3.32e-06	2.02e-05	2.13e-05	0	1.94e-06	0	0	1.6e-05	1.4e-06	0	2.9e-06	0	0	1.39e-05	3.79e-06	4.1e-06	0	2.24e-06	0	3.32e-06	1.31e-06	2.5e-06	0	0	0	0	0	0	0	1.12e-06
Unclassified_Staphylococcus	0	9.83e-06	5.2e-05	2.54e-05	6.75e-05	0	0	2.24e-05	1.62e-05	0	9.15e-05	1.18e-05	0	2.21e-05	0	0	5.41e-05	3.04e-05	1.44e-05	0	1.16e-05	0	1.78e-05	1.63e-05	3.06e-05	0	0	0	0	0	0	0	1.46e-05
Unclassified_Streptococcaceae	3.8e-07	0	5e-07	2e-08	3e-07	2.7e-07	0	0	0	0	7.2e-07	0	0	5.3e-06	4.4e-07	0	2e-07	0	0	0	0	4.2e-07	4.6e-07	1.1e-07	0	0	0	1.5e-07	0	2.8e-07	0	0	0
Unclassified_Streptococcus	0.000112194	8.98e-05	0.000136907	0.000105115	0.000147669	0.000107109	0.00012991	0.00010251	0.000114894	0.00020837	0.000207458	0.000137681	0.000140382	0.000163624	9.8e-05	0.00013313	0.00024402	0.000138185	0.000126379	0.00038953	9.85e-05	0.000223446	0.000283107	0.000114952	0.00021028	0.000130416	0.000205722	0.000164225	0.000155729	0.00017773	0.00016602	0.000107482	0.00013376
Unclassified_Streptomyces	7.88e-06	1.49e-05	1.72e-05	1.33e-05	2.22e-05	1.58e-05	0	1.01e-05	0	0	0	0	8.5e-06	8.92e-06	0	0	9.72e-06	7.5e-06	0	3.16e-05	0	2.48e-05	8.59e-06	0	1.35e-05	5.72e-06	0	0	0	1.14e-05	0	0	0
Unclassified_Streptomycetaceae	0	5e-07	1.11e-06	3.6e-07	1.05e-06	1.5e-07	0	7e-08	0	0	0	0	2.46e-07	1.81e-07	0	0	0	5.14e-07	0	3.1e-07	0	7.1e-07	0	0	5.7e-07	0	0	0	0	2.8e-07	0	0	0
Unclassified_Streptosporangiaceae	0	0	0	0	2.53e-07	0	0	0	0	0	0	0	0	0	0	0	0	0	0	0	0	0	0	0	0	0	0	0	0	0	0	0	0
Unclassified_Subdoligranulum	1e-07	0	0	0	0	0	0	0	1e-06	0	0	0	0	0	2e-07	0	0	0	0	0	4.34e-19	0	0	0	0	0	0	1e-06	1e-07	0	5e-07	7e-07	1e-07
Unclassified_Succinivibrionaceae	0	0	0	0	0	0	0	0	0	0	0	0	0	0	0	0	0	0	0	0	0	0	0	0	0	0	0	0	0	0	0	0	1.44e-06
Unclassified_Sutterella	0	3.08e-06	0	0	1e-08	5e-09	1e-06	0	0	5e-06	0	0	3.56e-06	7.14e-06	0	7.66e-07	4e-06	1.26e-06	0	0	1e-06	0	0	3.4e-07	0	0	3e-06	0	0	0	0	0	0
Unclassified_Sutterellaceae	4.1e-06	0	0	1.9e-07	0	1e-08	0	2e-07	2.88e-06	0	3.2e-06	4e-06	2.6e-06	4e-07	0	0	4e-07	0	0	0	3.6e-07	0	6.48e-06	3e-08	2.8e-06	1e-07	8e-07	2.6e-07	0	0	1.12e-06	0	6.9e-07
Unclassified_Synechococcus	0	0	0	0	0	0	0	0	0	0	0	0	0	0	0	0	0	0	0	0	0	0	0	0	0	0	0	0	0	0	0	0	2.02e-05
Unclassified_Synergistaceae	3.15e-06	6.21e-06	2.08e-05	1.36e-05	2.89e-05	2.41e-05	1.05e-05	6.06e-06	1.01e-05	1.39e-05	2.31e-05	6.55e-06	6.84e-06	1.44e-05	9.66e-06	0	3.13e-05	1.53e-05	0	5.41e-05	4.73e-06	3.76e-05	0	0	2.8e-05	8.56e-06	0	1.12e-05	0	1.04e-05	0	7.64e-06	1.13e-05
Unclassified_Syntrophomonadaceae	0	0	5.96e-06	2.93e-06	6.95e-06	3.68e-06	0	3.4e-06	0	0	0	0	0	0	0	0	1.35e-06	0	0	0	0	0	0	0	0	0	0	0	0	0	0	0	0
Unclassified_Tannerella	0	1.5e-07	1e-08	3.2e-08	0	1.2e-06	0	0	7.9e-08	8e-08	0	0	0	6e-08	8e-07	3.8e-06	0	6.3e-07	3e-08	1.1e-05	2.9e-06	5e-08	0	4.2e-06	3e-07	0	0	4.9e-06	8e-08	0	2e-08	0	5e-08
Unclassified_Tetragenococcus	0	0	0	0	6.68e-06	0	0	0	0	0	0	0	0	0	0	0	0	2.09e-06	0	0	0	0	0	0	0	0	0	0	0	0	0	0	0
Unclassified_Thalassospira	0	0	0	0	0	0	0	0	0	0	0	0	0	0	0	0	0	0	0	0	0	0	0	0	0	0	0	0	0	0	0	0	0
Unclassified_Thauera	7.55e-07	0	7.01e-06	0	1.65e-05	9.28e-06	0	0	6.25e-06	0	0	0	0	0	0	0	0	0	0	0	0	0	0	0	0	0	0	0	0	8.24e-06	0	0	0
Unclassified_Thermaceae	0	0	0	5.17e-06	0	0	0	0	0	0	0	0	0	0	0	0	0	0	0	0	0	0	0	0	0	0	0	0	0	0	0	0	0
Unclassified_Thermaerobacter	0	6.6e-06	1.69e-06	1.65e-06	2.96e-06	1.5e-06	0	1.35e-06	0	0	0	0	0	0	0	0	9.2e-07	0	0	0	0	4.27e-06	0	0	1.27e-05	0	0	0	0	0	0	0	0
Unclassified_Thermoactinomycetaceae	0	0	4.93e-06	0	0	0	0	7.98e-07	0	0	0	0	0	0	0	0	0	0	0	0	0	0	0	0	0	0	0	0	0	0	0	0	0
Unclassified_Thermoanaerobacteraceae	0	1.6e-05	2.53e-05	2.02e-05	3.48e-05	2.12e-05	0	1.8e-05	0	0	3.67e-05	0	0	0	0	0	3.11e-05	2.02e-05	0	0	0	4.59e-05	0	0	0	0	0	0	0	2.57e-05	0	0	6.1e-06
Unclassified_Thermoanaerobacterales	2.22e-05	8.6e-07	1.56e-06	1.57e-06	4.15e-06	1.05e-06	2.03e-05	1.08e-05	0	2.56e-05	3.17e-05	0	3.72e-05	2.55e-05	0	2.08e-05	1.26e-05	2.38e-06	0	3.95e-05	2.11e-05	6.72e-06	0	1.78e-05	6.37e-05	1.92e-05	3.58e-05	2.16e-05	0	1.28e-05	0	2.31e-05	7.84e-06
Unclassified_Thermoanaerobacterales.Family.III.Incertae.Sedis	0	6.89e-06	7.72e-06	8.73e-06	1.32e-05	8.6e-06	0	0	0	0	0	0	0	0	0	0	0	1.48e-05	0	4.98e-05	0	7.72e-06	0	0	0	0	0	0	0	0	0	0	0
Unclassified_Thermoanaerobacterium	0	4.03e-06	7.98e-06	5.42e-06	2.07e-05	6.49e-06	0	0	0	0	0	0	0	0	0	0	0	0	0	0	0	2.35e-05	0	0	0	0	0	0	0	0	0	0	0
Unclassified_Thermodesulfobacteriaceae	0	0	0	0	0	0	0	0	0	0	0	0	0	0	0	0	0	0	0	0	0	0	0	0	0	0	0	0	0	0	0	0	1.47e-06
Unclassified_Thermomonosporaceae	0	0	0	0	4.14e-06	0	0	0	0	0	0	0	0	0	0	0	0	0	0	0	0	0	0	0	0	0	0	0	0	0	0	0	0
Unclassified_Thioalkalivibrio	8.88e-06	9.91e-06	1.73e-05	1.13e-05	2.01e-05	1.77e-05	0	1.12e-05	0	0	0	0	0	0	0	0	2.01e-05	0	0	0	0	3.1e-05	0	0	0	0	0	0	0	0	0	0	0
Unclassified_Thiobacillus	0	0	0	0	0	0	0	0	0	0	0	0	0	0	0	0	0	0	0	0	0	0	0	0	0	0	0	0	0	0	0	0	0
Unclassified_Thiomonas	0	0	0	0	1.05e-05	0	0	0	0	0	0	0	0	0	0	0	0	0	0	0	0	0	0	0	0	0	0	0	0	0	0	0	0
Unclassified_Treponema	1.17e-05	5.49e-06	2.92e-06	5.57e-06	1.82e-05	3.63e-06	5.64e-06	1.36e-05	8.73e-06	1.83e-05	1.08e-05	6.97e-06	2.93e-05	4.04e-06	1.99e-05	6.4e-06	2.43e-05	1.77e-05	6.96e-06	6.75e-06	5.41e-06	5.76e-06	1.1e-05	8.91e-06	2.07e-05	8.25e-06	2.19e-06	1.51e-05	5.5e-06	9.34e-06	6.58e-06	9.98e-06	1.35e-05
Unclassified_Turicibacter	0	0	0	1.52e-06	1e-08	6.62e-06	0	7.83e-06	0	1e-08	0	0	2e-08	0	1e-08	0	5e-08	3.32e-06	0	0	4.99e-06	1.15e-05	0	0	0	3e-08	5.19e-06	3.39e-21	0	0	0	0	0
Unclassified_Veillonella	6.5e-06	3.14e-06	2.34e-05	5.06e-06	1.11e-05	7.1e-06	1.91e-05	8.51e-06	6.23e-06	2.14e-06	3.75e-06	1.19e-05	1.9e-06	9.05e-06	5.42e-06	9.79e-06	5.27e-06	2.68e-06	2.96e-05	6.38e-05	3.2e-06	4.99e-05	3.69e-05	2e-05	4.15e-05	6.92e-06	2.72e-05	6.96e-06	1.31e-05	1.13e-05	3.36e-05	1.59e-05	1.19e-05
Unclassified_Veillonellaceae	2.31e-06	1.03e-05	6.4e-06	0	1.33e-05	1.49e-05	7.53e-06	4.99e-06	9.08e-06	1.36e-05	1.22e-05	1.09e-05	8.93e-06	7.38e-06	0	9.26e-06	1.33e-05	1.33e-05	1.18e-05	4.32e-05	1.38e-05	3.02e-05	1.66e-05	9.98e-06	4.16e-05	8.08e-06	1.31e-05	1.84e-05	1.6e-05	1.51e-05	2.04e-05	1.33e-05	1.63e-05
Unclassified_Verrucomicrobia	4.86e-07	0	1.12e-07	2e-06	1.23e-05	0	1e-06	2.6e-06	2e-06	3.6e-06	2.4e-05	1e-06	5.72e-06	0	0	1.74e-05	2.2e-05	7.8e-06	0	2e-05	8.5e-07	2e-05	0	1e-06	1e-05	0	1e-05	7.6e-07	1.64e-06	0	0	8e-06	4e-07
Unclassified_Verrucomicrobiaceae	0	0	0	0	1e-06	0	0	2e-07	0	0	1e-06	0	1.04e-06	0	0	3.3e-07	1e-06	1.3e-06	0	0	3.4e-07	0	0	0	0	3.6e-07	0	0	0	0	0	0	0
Unclassified_Verrucomicrobiales	1.1e-07	0	2e-07	0	1e-06	0	0	0	0	1e-07	1e-06	0	1.41e-06	0	0	7.2e-07	1e-06	3e-07	0	0	0	0	0	0	0	0	0	0	0	0	0	0	5.6e-07
Unclassified_Weissella	0	0	0	5.68e-06	0	0	0	0	5.26e-06	0	1.77e-05	0	0	0	0	0	0	0	0	0	0	0	0	0	0	0	0	0	9.6e-06	0	0	0	0
Unclassified_Xanthomonadaceae	1.2e-05	1.7e-05	2.16e-05	1.99e-05	3.7e-05	2.23e-05	0	1.83e-05	1.22e-05	0	3.44e-05	0	2.53e-05	2.05e-05	0	0	1.88e-05	2.29e-05	0	6.01e-05	0	4.52e-05	0	0	3.81e-05	1.28e-05	0	0	0	3.79e-05	0	0	0
Unclassified_Xanthomonadales	8.9e-07	3.2e-07	4.85e-06	1.43e-06	1.94e-06	8.3e-07	0	1.25e-06	5.7e-07	0	2.82e-06	0	4.8e-07	4.8e-07	0	0	1.45e-06	4.4e-07	0	5.95e-06	0	2.19e-06	0	0	2.07e-06	7.3e-07	0	0	0	2.94e-06	0	0	0
Unclassified_Xanthomonas	0	0	8.16e-06	9.78e-06	1.61e-05	8.06e-06	0	5.37e-06	0	0	6.95e-06	0	0	0	0	0	5.67e-06	0	0	0	0	0	0	0	0	0	0	0	0	0	0	0	0
Varibaculum.cambriense	0	1.99e-05	0	0	0	0	0	0	0	0	0	0	0	0	0	0	0	0	0	0	0	0	0	0	0	0	0	0	0	0	0	0	0
Veillonella.atypica	8.36e-05	3.72e-05	0	0.00030413	5.79e-05	1.53e-05	1.9e-05	0.00029738	0.0003417	7.99e-05	0.0006384	2.31e-05	4.45e-05	0.0001188	3.99e-05	0.00028917	6.93e-05	0.00030303	0	0	0.0002624	0	0	1.12e-05	3.45e-05	0.0002226	0	6.03e-05	0.003935	4.2e-05	2.52e-05	2.07e-05	1.56e-05
Veillonella.dispar	0.0002136	3.82e-05	8.02e-06	0.0002019	6.19e-05	2.72e-05	4.58e-06	0.0003263	0.0008916	9.36e-05	0.0002031	9.84e-05	0.0001682	2.65e-05	2.4e-05	0.0001978	2.39e-05	0.0004632	0	0	8.51e-05	8.49e-06	0	8e-06	2.48e-05	0.000346	0	0.000108	0.003144	1.85e-05	1.62e-05	8.37e-06	2.35e-05
Veillonella.magna	0	1.07e-05	1.53e-05	1.24e-05	3.37e-05	2.45e-05	8.12e-06	8.83e-06	0	1.78e-05	2.28e-05	1.3e-05	1e-05	1.07e-05	7.23e-06	2.55e-05	2.6e-05	7.26e-06	6.48e-06	1.95e-05	7.46e-06	1.43e-05	0	6.77e-06	0	8.1e-06	1.24e-05	0	0	0	0	0	9.66e-06
Veillonella.montpellierensis	0	0	0	0	0	7.46e-06	0	0	0	0	0	0	1.21e-05	0	0	0	0	0	0	0	0	0	0	0	0	0	0	0	0	0	0	0	0
Veillonella.parvula	0.0001723	4.49e-05	8.74e-05	0.00047701	3.24e-05	3.8e-05	0	0.0003617	0.00020842	0.00016621	0.0002581	2.43e-05	6.5e-05	0.0003012	2.64e-05	0.0003183	7.49e-05	0.0001563	0	9.94e-05	0.0003432	0	2.21e-05	1.36e-05	5.67e-05	0.0024174	4.09e-05	3.59e-05	0.002181	0.0001674	2.54e-05	0	1.42e-05
Veillonella.ratti	5.63e-05	4.01e-05	6.28e-05	3.96e-05	0.0001095	0.0001131	4.13e-05	6.28e-05	3.18e-05	1.46e-05	9.98e-05	3.02e-05	3.25e-05	3.08e-05	1.28e-05	1.96e-05	3.27e-05	3.07e-05	2.83e-05	9.27e-05	4.68e-05	3.57e-05	2.41e-05	1.8e-05	4.52e-05	5.27e-05	2.59e-05	2.09e-05	5.96e-05	2.17e-05	0	4.82e-05	2.34e-05
Veillonella.sp.3.1.44	3.16e-05	8.97e-06	2.39e-05	5.15e-05	0	8.83e-06	0	8.2e-05	5.41e-05	3.31e-05	6.02e-05	5.23e-06	8.39e-06	5.5e-05	5.79e-06	6.7e-05	1.3e-05	3.67e-05	0	0	7.64e-05	0	0	0	1.21e-05	0.0004979	0	8.87e-06	0.0004314	0	0	0	0
Veillonella.sp.6.1.27	3.09e-05	8.51e-06	2.6e-05	5.93e-05	7.25e-06	6.24e-06	0	8.13e-05	4.31e-05	2.87e-05	7.13e-05	0	1.37e-05	5.25e-05	0	6.18e-05	1.22e-05	2.75e-05	0	0	8.18e-05	0	0	0	1.59e-05	0.0004908	0	7.72e-06	0.0004307	8.46e-06	0	0	0
Veillonella.sp.ACP1	3.03e-05	1.41e-05	0	9.53e-05	1.89e-05	0	0	0.0001238	0.0001483	3.44e-05	0.0002342	9.53e-06	2.01e-05	5.72e-05	1.57e-05	0.0001169	4.45e-05	0.0001032	0	0	0.0001049	0	0	0	0	7.67e-05	0	2.3e-05	0.001386	1.91e-05	0	8.86e-06	0
Veillonella.sp.HPA0037	2.49e-05	1.19e-05	0	7.53e-05	1.2e-05	4.52e-06	0	6.25e-05	9.27e-05	2.34e-05	0.0001653	7e-06	1.31e-05	3.46e-05	6.67e-06	6.79e-05	2.12e-05	7.03e-05	0	0	7.43e-05	0	0	0	0	5e-05	0	1.85e-05	0.0008652	1.18e-05	8.39e-06	5.49e-06	6.72e-06
Veillonella.sp.oral.taxon.158	0.000117	1.92e-05	1.9e-05	0.0001236	7.53e-05	0.0001009	4.99e-05	0.0002659	0.0006511	6.87e-05	0.000181	6.53e-05	0.0001478	2.32e-05	0.0002021	0.0001223	2.29e-05	0.0002871	5.8e-05	0	0.0002645	1.68e-05	5.62e-05	0.0001529	3.56e-05	0.0002723	2.21e-05	8.2e-05	0.003954	1.94e-05	3.02e-05	7.77e-05	2.03e-05
Veillonella.sp.oral.taxon.780	0	0	0	0	0	9.52e-06	0	0	0	0	0	0	0	0	0	0	0	0	0	0	0	0	0	0	0	0	0	0	0	0	0	0	0
Weeksella.virosa	0	0	0	0	0	0	0	0	0	0	1.45e-05	0	0	0	0	0	0	0	0	0	0	0	0	0	0	0	0	0	0	0	0	0	0
Weissella.cibaria	0	0	0	3.66e-05	0	0	0	0	1.32e-05	0	0.0003039	0	0	0	0	0	0	0	0	0	0	0	0	0	0	0	0	0	0	0	0	0	0
Weissella.confusa	0	0	0	0	0	0	0	0	0	0	0	0	0	0	0	0	0	0	0	0	0	0	0	0	0	0	0	0	0.0002714	0	0	0	0
Xanthomonas.axonopodis	0	0	0	0	0	0	0	0	0	0	6.53e-06	0	0	0	0	0	0	0	0	0	0	0	0	0	0	0	0	0	0	0	0	0	0
Xanthomonas.sacchari	0	0	0	0	0	4.9e-06	0	0	0	0	0	0	0	0	0	0	0	0	0	0	0	0	0	0	0	0	0	0	0	0	0	0	0
Xanthomonas.sp.SHU308	0	0	4.2e-06	0	0	3.98e-06	0	0	0	0	0	0	0	0	0	0	0	0	0	0	0	0	0	0	0	0	0	0	0	0	0	0	0
Xanthomonas.translucens	0	0	4.99e-06	0	0	0	0	0	0	0	0	0	0	0	0	0	0	0	0	0	0	0	0	0	0	0	0	0	0	0	0	0	0
Xanthomonas.vesicatoria	0	0	4.17e-06	0	9.64e-06	1.46e-05	0	4.99e-06	0	0	0	0	0	0	0	0	8.37e-06	0	0	0	0	0	0	0	0	0	0	0	0	0	0	0	0
Xenococcus.sp.PCC.7305	0	0	0	0	0	0	0	0	0	0	0	0	0	0	0	0	1.29e-05	0	0	0	0	0	0	0	0	0	0	0	0	0	0	0	1.34e-05
Yokenella.regensburgei	0	3.3e-06	0	0	0	0	0	0	0	0	0	0	0	0	0	0	0	0	0	0	0	0	0	0	0	0	0	0	0	0	0	0	0
Zymomonas.mobilis	0	0	0	0	0	0	0	0	0	0	0	0	0	0	0	0	0	0	3.3e-05	0	0	0	0	0	0	0	0	0	0	0	0	0	0
