# Supplementary material for: Community characteristics of the gut microbiomes of competitive cyclists
Source: Microbiome. 2017 Aug 10;5:98. doi: 10.1186/s40168-017-0320-4 (PMC5553673; doi:10.1186/s40168-017-0320-4)
Supplement: Supplementary file 7 — Table showing all 16S rRNA sequencing-based OTUs belonging to Prevotella. (XLSX 48 kb) [file 40168_2017_320_MOESM7_ESM.xlsx]

## Sheet: Enterotype.Only.Prevotella.Spec
OTU #	Prevotella OTU Strain - Closest Hit	Percent Identity to Closest Hit	Crank.P	Easton.P	Enve.P	Jamis.C	Norco.P	Pinarello.C	SRAM.P	Saint.P	Speedplay.P	Thomson.P	Trek.C	Yeti.P	Zipp.P	Giant.P	Huffy.C	Ibis.P	Commencal.C
OTU1	Prevotella copri DSM 18205	0.99	99.97	57.86	16.09	82.7	99.91	100	0.04	99.9	96.9	99.61	92.59	99.71	98.46	0.35	99.8	89.66	98.94
OTU10	Prevotella copri DSM 18205	0.96	0.01	0.03	67.22	5.91	0.07	0	99.78	0.03	0	0.02	0	0.01	0.03	0.01	0	1.72	0
OTU36	Prevotella stercorea CB35	0.99	0	10.18	4.01	0	0	0	0	0	0	0	0	0.01	0.01	0.02	0	0	0
OTU30	Prevotella loescheii JCM 8530	0.9	0	0	0	0	0	0	0	0	0	0.31	0	0.24	0	91.48	0	0.14	0.91
OTU157	Prevotella stercorea CB35	0.98	0	31.92	9.04	0	0	0	0	0	0	0.02	0	0.01	0.03	0.09	0	0.14	0
OTU515	Prevotella copri DSM 1820	0.96	0	0	0	0	0	0	0	0	3.1	0	0	0	0	0	0	0.43	0
OTU573	Prevotella copri DSM 18205	0.93	0	0	0.13	0	0	0	0.17	0	0	0	0	0	0	0	0	0	0
OTU593	Prevotella shahii EHS11	0.88	0	0	0	0	0	0	0	0	0	0	0	0	0	0	0	7.9	0
OTU380	Prevotella copri DSM 18205	0.97	0.02	0	0	11.39	0.01	0	0	0.06	0	0	0	0.01	0	0	0	0	0
OTU87	Prevotella oulorum JCM 14966	0.87	0	0	0	0	0	0	0	0	0	0.03	5.85	0.02	1.46	8.05	0.2	0	0.15
OTU97	Prevotella bryantii B14	0.87	0	0	3.51	0	0	0	0	0	0	0	1.56	0	0	0	0	0	0
