# Supplementary material for: Community characteristics of the gut microbiomes of competitive cyclists
Source: Microbiome. 2017 Aug 10;5:98. doi: 10.1186/s40168-017-0320-4 (PMC5553673; doi:10.1186/s40168-017-0320-4)
Supplement: Supplementary file 8 — Table showing mWGS taxonomic abundance data for all phyla. (XLSX 55 kb) [file 40168_2017_320_MOESM8_ESM.xlsx]

## Sheet: Additional file 6 - mWGS Phylum
Phylum	Jamis.C	Merlin.P	SantaCruz.P	Huffy.C	Ibis.P	Commencal.C	Giant.P	Juliana.P	Devinci.P	Mongoose.P	Intense.C	Scott.P	IronHorse.C	Knolly.P	Niner.C	Trek.C	Pivot.C	Pinarello.C	Schwinn.C	Yeti.P	Breezer.P	Deity.C	Cove.P	Norco.P	SRAM.P	Saint.P	Enve.P	Thomson.P	Zipp.P	Easton.P	Speedplay.P	Crank.P	Renthal.P
Actinobacteria	0.00737701	0.00617254	0.0127328	0.111145	0.0769081	0.0131332	0.0648501	0.042322	0.02603	0.0195604	0.00972	0.0103004	0.009398	0.02872	0.023793	0.01426	0.012914	0.0072381	0.01091	0.01632	0.02042	0.0188732	0.03607	0.0103904	0.113145	0.0256809	0.0146407	0.0684075	0.0665902	0.0108924	0.0179018	0.0320403	0.00192451
Bacteroidetes	0.679063	0.377055	0.516375	0.219257	0.164418	0.352122	0.59401	0.429767	0.324009	0.21514	0.595096	0.780299	0.667076	0.458148	0.698842	0.729713	0.495029	0.63784	0.540672	0.551117	0.528643	0.301768	0.517348	0.577244	0.333921	0.54876	0.415035	0.41749	0.507895	0.491067	0.396802	0.47848	0.699661
Euryarchaeota	0	0.00331	0	0	0.01286	0	0.002395	0.000593	0.0128	0.00103	0	0	0	0.009638	0	0.0007074	0	0	0	0	0.005767	0	0	8.55e-05	0.006107	0	0.001006	0	0	0	0	0.0110021	0
Firmicutes	0.297228	0.425012	0.45154	0.652092	0.725819	0.527627	0.321727	0.517338	0.59841	0.749481	0.374233	0.176027	0.2924	0.413858	0.178701	0.237465	0.454811	0.345176	0.317807	0.411107	0.399806	0.669357	0.44127	0.393162	0.503551	0.412057	0.534864	0.462789	0.41214	0.406599	0.566486	0.453141	0.26064
Proteobacteria	0.0161862	0.0137521	0.0175713	0.0111401	0.0111108	0.0224413	0.0133712	0.00940603	0.01119	0.0144301	0.0142506	0.02545	0.0220104	0.0344604	0.0302427	0.0139609	0.035	0.00900125	0.0143702	0.01151	0.0168343	0.0098765	0.00185413	0.0157205	0.0338478	0.0086	0.0339909	0.0287539	0.0123103	0.0217812	0.01362	0.00500432	0.0377343
Spirochaetes	1.83e-05	6.6e-05	0.0001456	0.000167	0.00044564	0.0003195	7.87e-05	9.43e-05	0	0	0	0	0	0	0	0	0	0	0	0	0	0	0.000189914	5.99e-05	0.0001184	5.56e-05	0.0001312	0.0001268	6.31e-05	9.49e-05	0.0002476	0.00068991	5.14e-05
Synergistetes	2.61e-05	6.55e-05	0.000235	5.48e-05	7.88e-05	6e-05	0.000103	3.41e-05	0.0004896	0	0	0	0	0	0	0	0	0	0	0	0	0	1.74e-05	1.39e-05	8.58e-05	1.75e-05	2.2e-05	3.24e-05	3.07e-05	0	3.13e-05	4.74e-05	0
Tenericutes	0	0	0.00026115	5.9e-05	0.0005606	8.76e-05	0	4.17e-05	0	0	0	0	0	0	0	0	0	0	0	0	0	0	0	9.61e-05	0.000548	0	0.0001435	8.78e-05	0.0001207	5.72e-05	0.00046454	0.00035801	0
Unclassified	4.77e-05	0.0861475	0.000106836	9.7e-05	0.0003139	0.00648282	0.0048184	9.52e-05	0.0010704	0.00051	0.00023	0.00015	0.000214	0.000552	0.00049	0.000394	0.00019	0.000861	0.00062	0.0012522	0.001603	0.000254	0	0.013759	0.000303392	0.00956495	2.05e-05	0.0103089	2.84e-05	0.410191	0.000208878	0.109206	0
Verrucomicrobia	1.7e-05	0.1597	0.0007799	0.006043	0.006691	0.08307	0.002555	0.0001793	0.02462	0	0	0	0.007978	0.04183	0.06798	0.002486	0	0	0.1157	0	0.02228	0	0.002783	0.0004774	0.007878	0.003022	2.73e-05	0.02007	0	5.18e-05	0.003551	0.0002564	0
