# Supplementary material for: Community characteristics of the gut microbiomes of competitive cyclists
Source: Microbiome. 2017 Aug 10;5:98. doi: 10.1186/s40168-017-0320-4 (PMC5553673; doi:10.1186/s40168-017-0320-4)
Supplement: Supplementary file 9 — Table showing RNA-Seq taxonomic abundance data for all phyla. (XLSX 49 kb) [file 40168_2017_320_MOESM9_ESM.xlsx]

## Sheet: Additional file 7 - RNASeq Phyl
Phylum	Mongoose.P	Commencal.C	Trek.C	Deity.C	Yeti.P	Knolly.P	Schwinn.C	Breezer.P	Ibis.P	Giant.P	Jamis.C	Niner.C	Intense.C	Devinci.P	Scott.P	Juliana.P	Huffy.P	Pivot.P	Pinarello.P	IronHorse.C	Merlin.P	SantaCruz.P	Cove.P	Norco.P	SRAM.P	Saint.P	Enve.P	Thomson.P	Zipp.P	Easton.P	Speedplay.P	Crank.P	Renthal.P
Actinobacteria	0.00277107	0.00834544	0.00990781	0.0177094	0.00645617	0.0166308	0.00391156	0.0106485	0.00558389	0.00919585	0.00861144	0.0195008	0.017059	0.0456518	0.00700036	0.0250196	0.0304496	0.0065472	0.0125731	0.00150191	0.00510651	0.00767886	0.02812	0.00495687	0.0247915	0.0111204	0.00797065	0.0443576	0.0345249	0.0347465	0.0075215	0.00630878	0.0139068
Bacteroidetes	0.221161	0.251884	0.47805	0.3409	0.353381	0.319282	0.7322	0.26739	0.0594185	0.208324	0.271737	0.527303	0.266991	0.0571022	0.178366	0.342903	0.254944	0.0737917	0.277979	0.520868	0.331513	0.406322	0.188123	0.416377	0.0762946	0.266448	0.186211	0.139217	0.273839	0.177358	0.15134	0.131677	0.318321
Euryarchaeota	0.00284879	7.16e-05	0.0116976	0.000214614	7.93e-05	0.162439	0	0.444341	0.104392	0.148945	7.39e-05	0	0.000374705	0.120501	0	0.00704639	0.000105	0.000118027	0.000108	0.000286738	0.173925	0	0.000239184	0.000522096	0.0808514	0.0005969	0.0205349	0	0	5.14e-05	0.0829291	0.000559833	0.000160621
Firmicutes	0.764539	0.640779	0.484796	0.626425	0.633534	0.394158	0.205774	0.264448	0.825418	0.624755	0.714599	0.40212	0.708904	0.742554	0.809437	0.602105	0.685899	0.916583	0.698905	0.462423	0.434176	0.565652	0.767671	0.574851	0.792005	0.689805	0.770734	0.767702	0.679569	0.777197	0.753557	0.845806	0.650473
Proteobacteria	0.00870063	0.00654151	0.0110367	0.0141512	0.00577635	0.0132297	0.00412568	0.0059778	0.00358698	0.00710433	0.00500578	0.0180166	0.00633911	0.0065981	0.00507204	0.0216274	0.0245342	0.00297559	0.0101943	0.00591541	0.00482196	0.0157855	0.00320157	0.00278826	0.012449	0.004258	0.0124493	0.0111558	0.0118835	0.0106462	0.00387184	0.0052083	0.0170288
Spirochaetes	0	3.97e-05	0	0	4.22e-05	0	6.06e-05	0	0	0.000620316	5.26e-05	0	0.000188756	0.00134804	0	9.47e-05	5.76e-05	2.53e-05	9.87e-05	0.000109	0.000156	0.00021	0.000663344	5.12e-05	4.4e-05	8.05e-05	0.000343435	4.78e-05	6.54e-05	6.2e-05	0.000461218	0.00041702	0.000113
Synergistetes	0	0	0	0	0	0	0	0.00243792	0	0.000161	0	0	0	0.000295	0	0	0	0	0	0	4.42e-05	0.00094287	6.27e-05	0	0.00015829	0	0	0	0	0	0	0	3.56e-05
Tenericutes	0	0	0	0	0.000526621	0	0	0.00031	0	0	0	0	0	0.00103721	0	0	0	0	0	0	0	0	0	0	5.5e-05	0.0002388	0.000727458	0	0	0	0	0.00054174	0
Unclassified	0.0154497	0.0192012	0.000401452	0.000166619	0.0352704	0.145589	0.000226575	9.09e-05	0.000190469	0.0270466	0.010715	0.0025997	0.0187761	0.00076833	0.000108095	0.018526	0.0183968	0.00420349	0.00781552	0.00874781	0.0124559	0.000431071	0.0311693	5.74e-05	0.000103719	0.0001297	0.000523468	0.0146466	0.0130379	0.00183019	0.000235511	0.000447458	0.00779455
Verrucomicrobia	0	0.0921057	0.00335567	0	8.74e-05	0.0930468	0.0538555	0.0037182	0.00133146	0.000910812	3.08e-05	0.0303988	0	0.0235018	0	0.000959	0.00376149	0	0.0002257	0.00893444	0.0501334	0.00214491	0.0119217	0.000508011	0.0133382	0.0007402	0	0.0375916	2.63e-05	2.05e-05	0.000141548	0.00876453	2.54e-05
