# Supplementary material for: Community characteristics of the gut microbiomes of competitive cyclists
Source: Microbiome. 2017 Aug 10;5:98. doi: 10.1186/s40168-017-0320-4 (PMC5553673; doi:10.1186/s40168-017-0320-4)
Supplement: Supplementary file 11 — Table showing RNA-Seq taxonomic abundance data for genera. (XLSX 145 kb) [file 40168_2017_320_MOESM11_ESM.xlsx]

## Sheet: Genus_MergedPercentTable.csv
Genus	Mongoose.P	Commencal.C	Trek.C	Deity.C	Yeti.P	Knolly.P	Schwinn.C	Breezer.P	Ibis.P	Giant.P	Jamis.C	Niner.C	Intense.C	Devinci.P	Scott.P	Juliana.P	Huffy.C	Pivot.C	Pinarello.C	IronHorse.C	Merlin.P	SantaCruz.P	Cove.P	Norco.P	SRAM.P	Saint.P	Enve.P	Thomson.P	Zipp.P	Easton.P	SpeedPlay.P	Crank.P	Renthal.P
Abiotrophia	0	0	0	0	0	0	0	0	0	0	0	0	0	3e-05	0	0	0	0	0	0	0	0	0	0	0	0	0	0	0	0	0	0	0
Acetivibrio	0	0	0	0	2.84e-06	0	0	0	0	0	0	0	4.92e-06	9.56e-05	0	3.82e-06	7.78e-06	0	0	0	1.29e-05	0	0	0	0	0	0	0	0	2.19e-05	5.15e-06	0	0
Acetobacter	0	0	0	0	0	0	0	0	0	0	0	0	2.28e-05	0	0	0	0	0	0	0	0	0	0	0	0	0	0	0	0	0	0	0	0
Acetobacterium	0	0	0	0	0	0	0	0	0	0	0	0	0	0	0	0	0	0	0	0	0	0	0	0	0	0	0	0	0	0	0	0	0
Acetonema	0	0	0	0	2.81e-06	0	0	0	0	0	0	0	0	0	0	0	0	0	0	0	0	0	0	0	0	0	0	0	0	0	0	0	0
Acholeplasma	0	0	0	0	0.000104	0	0	0	0	0	0	0	0	0.000294	0	0	0	0	0	0	0	0	0	0	0	0	0	0	0	0	0	0	0
Acidaminococcus	0.00924152	0.000255444	0.000191167	0	4.15e-05	0.0125541	0	0.00188765	0	1.73e-05	0.00871855	0	0.000126	0.0002685	0	0.0009821	0.00121648	1.3e-05	0.000244368	0	0.000171818	0.000523	6.69e-05	0.000140027	0.000668406	0.0001685	0.000224179	0.0002049	0.00122014	5.58e-05	0	0.000165948	0.00119281
Acidovorax	0	1.31e-05	0	0	0	0	0	0	0	2.63e-05	0	0	2.26e-05	5.83e-05	0	0	0	0	0	0	3.8e-05	0	1.71e-05	0	0	0	0	0	0	7.56e-06	0	0	0
Acinetobacter	0	9.68e-05	0	0	0	0	0	0	0	3.23e-05	0	0	0	0	0	0	0	0	0	0	3.17e-05	0	0	0	0	0	0	0	0	1.36e-05	0	0	0
Actinobacillus	1.18e-05	1.55e-05	0.000291416	0	7.37e-06	0.000455168	0	0	0	2.36e-05	0	0	0	0	3.43e-05	0	2.16e-05	0	0	0	2.94e-05	0	0	0	2.66e-05	0	0	1.65e-05	0	1.13e-05	2.87e-05	0	0
Actinobaculum	0	0	0	0	0	0	0	0	0	1.49e-05	0	0	1.9e-05	0	0	0	0	0	0	0	9.51e-06	0	0	0	0	0	0	0	0	0	0	0	0
Actinomyces	3.48e-05	7.19e-05	0	0	7.85e-05	0.0003608	8.21e-05	0.000419	0.000220729	0.000218733	9.3e-05	0	0.000283803	0.000128	3.7e-05	0.000122	0.000105	1.7e-05	3.01e-05	5.34e-05	0.000255902	0.000575	0.000129396	1.54e-05	5.07e-05	0	0	6.38e-05	3.62e-05	2.86e-05	0	0	0.000113
Adlercreutzia	0.0001827	0.00209663	0	0.00170126	0.000284837	0.000946826	7.26e-05	7.48e-05	0	3.12e-05	0.000435117	0.000512	0.00398634	0.00153535	0.000334404	0.00156071	0.00378659	0.00088373	0.000558263	8.29e-05	0.000489277	0.000321	0.0010564	0.000391184	4.04e-05	0.0006641	0	0.00017335	0.000504811	0.000509014	0.000369813	8.1e-05	6.46e-05
Afipia	0	9.96e-06	0	0	6.51e-06	0	0	0	0	0	0	0	7.99e-06	0	0	1.19e-05	9.73e-06	0	4.21e-06	0	2.92e-05	0	0	0	6.35e-06	0	0	1.1e-05	0	0	0	0	0
Aggregatibacter	0	0	0	0	0	0	0	0	0	0	0	0	0	0	0	0.000147	0	0	0	0	0	0	0	0	0	0	0	0	0	0	0	0	0
Agrobacterium	6.66e-06	1.47e-05	0	0	4.14e-06	0.000223	3.04e-05	0	2.31e-05	4.94e-05	0	0	1.68e-05	0	2.96e-05	2.33e-05	1.73e-05	0	1.26e-05	0	3.98e-05	0	1.33e-05	0	6.55e-06	0	0	1.42e-05	1.06e-05	0	0	0	1.13e-05
Akkermansia	0	0.0920941	0.00335225	0	8.6e-05	0.0930468	0.053844	0.0037156	0.00133031	0.000910449	3.04e-05	0.0303988	0	0.0234589	0	0.000945	0.00376044	0	0.000224426	0.00892894	0.0501334	0.0021413	0.0119167	0.000506768	0.0133382	0.0007391	0	0.0375916	2.44e-05	1.68e-05	0.000137759	0.00874822	2.48e-05
Algoriphagus	0	0	0	0	0	0	0	0	0	0	0	0	0	2.62e-05	0	0	0	0	0	0	0	0	0	0	0	0	0	0	0	0	0	0	0
Alicyclobacillus	0	0	0	0	0	0	0	0	0	0	0	0	0	6.37e-05	0	0	0.000135	0	1.78e-05	0	0	0	0	0	1.65e-05	0	0	0	0	0	0	0	0
Alishewanella	0	0	0	0	0	0	0	0	0	0	1.08e-05	0	0	0	0	0	0	0	0	0	0	0	0	0	0	0	0	0	0	0	0	0	0
Alistipes	0.0224048	0.0539119	0.0128241	0.0289762	0.0449736	0.106448	0.15026	0.0575639	0.00802881	0.0184172	0.00517794	0.0643471	0.0569611	0.0126146	5.27e-05	0.0559283	0.0481483	0.00195304	0.00602333	0.0278266	0.0699647	0.0413609	0.0105416	0.00744466	0.00312097	0.006545	0.00466561	0.0139069	0.0204033	0.00199861	0.00697531	0.00781986	0.0328058
Alkaliphilus	0	0	0	0	0	0	0	0	0	0	0	0	0	7.01e-05	0	0	0	0	0	0	0	0	0	0	0	0	0	0	0	0	0	0	0
Allobaculum	0	8.18e-06	0	0	2.16e-05	0	0	0	0	0.00070404	1.06e-05	0	0	3.91e-05	0	3.57e-05	0	5.74e-06	2.55e-05	0	0.000127	0	1.5e-05	9.28e-06	2.32e-05	0	0	4.33e-05	5.48e-05	1.28e-05	0	4e-05	1.07e-05
Alloprevotella	0	2.14e-05	0.000120504	0	3.57e-06	0	2.02e-05	0	0	0.000254252	6.98e-06	0	0.000101	0	0	0	0	0	0	0	0.000449455	0	0	0	2.83e-05	3.36e-05	0.000184427	3.13e-05	9.89e-05	2.26e-05	3.68e-05	4.65e-05	0
Alloscardovia	1.44e-05	0	0	0	8.69e-06	9.46e-05	0	0	0	0	0	0	5.7e-05	0	0	8.58e-05	0	0	0	0	0.00060525	0	0	0	0	0	0	9.28e-05	0	1.9e-05	0	0	0
Ammonifex	0	0	0	0	0	0	0	0	0	0	0	0	0	0	0	0	0	0	0	0	0	0	0	0	1.42e-05	0	0	0	0	0	0	0	0
Anaeroarcus	0	0	0	0	0	0	0	0	0	0	0	0	0	0	0	0	0	0	0.000260217	0	0	0	0	1.31e-05	0	0	0	0	0	0	0	0	0
Anaerococcus	0	0	0	0	1.25e-05	0	0	0.00265595	9.39e-05	1.73e-05	0	0.000453	0.000426573	0	0	0	3.12e-05	5.33e-06	0	0.000106	0	0	0.000263414	0	0	0	0	3.68e-05	0	0	0	0.000214738	7.54e-05
Anaerofustis	1.29e-05	1.55e-05	0	0	1.2e-05	4.09e-05	2.05e-05	0	0	7.29e-06	5.96e-05	0	0.000313079	0.000184	0	4.07e-05	0.000141	2.14e-05	7.35e-05	1.51e-05	6.46e-05	0.000551	3.23e-05	2.05e-05	1.74e-05	2.27e-05	3.62e-05	6.04e-05	5.46e-05	2.06e-05	3.26e-05	3.59e-05	0.000591507
Anaeroglobus	0	0	0	0	0	0	0	0	0	0	5.26e-05	0	0	0	0	0	0	0	3.01e-05	3.55e-05	0	0	1.9e-05	0	0	0	0	0	8.55e-05	0	0	0	0
Anaeromusa	0	0	0	0	0	0	0	0	0	0	0	0	0	0	0	0	0	0	0.000303395	0	0	0	0	1.41e-05	0	0	0	0	0	0	0	0	0
Anaerostipes	0.000990599	0.00064	0.00106576	0.0280221	0.000682449	0.000133	6.15e-05	4.42e-05	0.00109588	0.000728483	0.00190582	0.000405	0.001693	0.0005161	0.0202229	0.00343808	0.00441316	0.00562485	0.00177426	0.000360645	0.00133218	0.00427538	0.000892286	0.00103374	0.00289057	0.01322	0.00628706	0.0045876	0.00365709	0.00231008	0.0212059	0.00452039	0.00325029
Anaerotruncus	7.72e-05	0.000282101	4.27e-05	7.49e-05	0.00014921	0.000766268	0.0016239	0.000275	1.55e-05	0.000934914	0.000208566	0.00222307	0.00181003	0.00137119	3.3e-05	0.000519	0.000841	5.82e-05	0.000267477	0.000775491	0.000396466	0.000918817	0.00263664	4.86e-05	8.97e-05	0.0001423	0.000296256	0.000430972	0.000760861	0.00028538	0.00014902	0.000424731	0.00350576
Anaerovorax	0	0	0	0	0	0	0	0	0	0	0	0	0	8.95e-05	0	0	0	0	0	0	0	0	2.7e-05	0	1.48e-05	0	0	7.37e-06	1.7e-05	0	0	0	0
Arcobacter	0	0	0	0	5.82e-06	0	0	0	0	0	0	0	0	0	0	0	0	0	0	0	0	0	0	0	0	0	0	0	0	0	0	0	0
Arthrobacter	6.16e-06	0	0	0	0	0	0	0	0	0	0	0	0	0	0	0	0	2.37e-06	0	0	0	0	0	0	0	0	0	0	0	0	0	0	0
Atopobium	0	4.68e-05	0	0	1.87e-05	0	0	0.00211152	0	7.91e-05	0.000132383	0	9.13e-05	0.00018	0	5.71e-05	0	0	0	2.78e-05	4.05e-05	0	6.2e-05	1.34e-05	9.52e-05	0	0	2.52e-05	0	0	0	0	5.89e-05
Avibacterium	0	0	0	0	0	0	0	0	0	0	0	0	0	0	0	0	4.3e-05	0	0	0	0	0	0	0	0	0	0	0	0	0	0	0	0
Azospira	0	0	0	0	1.46e-05	0	0	0	0	0	0	0	0	0	0	0	1.79e-05	0	0	0	0	0	0	0	0	0	0	9.78e-06	0	7.83e-06	0	0	0
Azospirillum	0	0	0	0	0	0	0	0	0	0	0	0	0	0	0	0	0	0	0	0	8.37e-06	0	1.5e-05	0	0	0	8.1e-05	0	0	0	0	0	0
Bacillus	0	3.51e-05	0	0	2.62e-05	0	0	0	0	5.66e-05	1.48e-05	0	7.23e-05	0.000319	0	4.72e-05	5.44e-05	8.39e-06	4.64e-05	2.81e-05	7.12e-05	0	5.24e-05	0	2.25e-05	0	0	3.64e-05	2.58e-05	2.67e-05	0	0	3.21e-05
Bacteroides	0.167675	0.0886998	0.0778676	0.26586	0.121201	0.110222	0.525292	0.0935157	0.0210455	0.122001	0.0426434	0.41105	0.146118	0.034955	0.160323	0.226215	0.0839191	0.0694134	0.0718168	0.39844	0.14808	0.295014	0.143275	0.0394719	0.0415593	0.0515901	0.0951434	0.032802	0.0423146	0.0441381	0.0459525	0.0742697	0.210316
Barnesiella	0.00104252	3.62e-05	0.00571681	0.0118242	0.00353913	0.0297385	0.0121421	0.00149442	0.000927451	0.0271286	0.000244909	0	0.000156272	4.78e-05	0	0.0121666	4.31e-05	3.4e-05	0.00167746	4.49e-05	0.00506887	5.01e-05	2.9e-05	4.49e-06	0.000941398	0.00104	0.000147186	0.00706124	0.00155029	0.000209433	0.012292	0.00442082	1.4e-05
Bavariicoccus	0	0	0	0	0	0	0	0	0	0	0	0	0	0	0	0	0	0	0	0	0	0	0	0	0	0	0	1.19e-05	0	0	0	0	0
Belliella	0	0	0	0	0	0	0	0	0	0	0	0	0	7.64e-05	0	0	0	0	0	0	0	0	0	0	0	0	0	0	0	0	0	0	0
Bibersteinia	0	0	0	0	0	0	0	0	0	0	0	0	0	0	0	0	0	0	0	0	2e-05	0	0	0	0	0	0	0	0	0	0	0	0
Bifidobacterium	0.000842408	0.000687635	0.00449812	0.00266285	0.00224721	0.00564321	0.000677714	0.00168909	0.00205199	0.00604806	0.00112738	0	0.00871861	0.0098542	0.0048197	0.00803924	0.0133891	0.00224879	0.00145074	0.000195193	0.00222432	0.000599	0.0119332	0.000230754	0.0168881	0.0055744	0.00272739	0.0385397	0.0236114	0.00537073	0.00461898	0.00213997	0.000271709
Bilophila	0.000609759	0.000395637	0.000524913	0.0002215	0.000241242	0.000622425	5.49e-05	0.000146	2.01e-05	0.0001994	0.00156362	0.000779036	0.000862904	1.39e-05	0	0.001152	0.000796	7.6e-05	0.00177987	0.000561923	0.000225918	0.000834031	0	4.89e-05	0.000963441	0.0004675	0.000104924	0.000513167	0.000836292	0.000750426	2.68e-05	0.000684701	0.00212558
Blautia	0.0683665	0.0398928	0.0587156	0.090509	0.0669813	0.00563062	0.00507427	0.00500894	0.030032	0.030503	0.0903991	0.0413823	0.0612217	0.0520447	0.240645	0.0483667	0.0284622	0.0909226	0.0460188	0.0719623	0.0314762	0.0975942	0.035534	0.0434401	0.0752799	0.122413	0.10008	0.0162832	0.0254006	0.126544	0.0649332	0.0700866	0.0463479
Bordetella	0	0	0	0	0	0	0	0	0	0	0	0	0	8.59e-05	0	0	0	0	0	0	0	0	0	0	0	0	0	0	0	0	0	0	0
Brachyspira	0	0	0	0	1.83e-05	0	0	0	0	0.000555621	0	0	0	0	0	1.84e-05	0	5.49e-06	2.55e-05	1.51e-05	8.37e-05	0	0.000589653	0	1.56e-05	0	0	3.05e-05	3.74e-05	0	0.000382709	0	1.79e-05
Bradyrhizobium	2.79e-06	1.54e-05	0	0	9.25e-06	4.83e-05	0	0	0	1.02e-05	0	0	1.53e-05	5.32e-05	0	2.68e-05	1.79e-05	0	1.17e-05	0	4.36e-05	0	0	0	7.93e-06	0	0	7.72e-06	0	0	0	0	0
Brevibacillus	8.25e-06	0	0	0	0	0	0	0	0	0	1.03e-05	0	0	3.65e-05	0	0	0	3.13e-06	0	0	0	0	0	4.8e-06	0	2.51e-05	0	0	0	8.29e-06	0	0	0
Brevibacterium	0	0	0	0	0	0	0	0	0	0	0	0	0	8.12e-05	0	0	0	0	0	0	0	0	0	0	0	0	0	0	0	0	0	0	0
Brevundimonas	0	1.51e-05	0	0	0	0	0	5.4e-05	0	0	0	0	0	0	0	0	5.64e-05	0	0	0	3.8e-05	0	2.98e-05	0	2.7e-05	0	0	0	0	0	0	0	0
Bulleidia	0	0	0	0	0	0	0	0	0	0	0	0	0	0.000133	0	0	0	0	0	0	0	0	0	0	0	0	0	0	0	0	0	0	0
Butyricicoccus	0.000715565	0.00044494	8.9e-05	0.000236162	0.000205862	9.16e-05	9.95e-05	7.62e-05	4.96e-05	6.41e-05	0.000266141	0.000211	0.00106075	0.00116587	4.39e-05	0.000203	0.000111	9.7e-05	0.000336129	9.01e-05	0.000153	0.000161	0.000138639	0.000193365	0.00032094	0.0003583	0.00172083	0.000107	0.000724261	0.000474828	0.000132181	0.00118581	0.00022426
Butyricimonas	0.000683854	0.00140934	0.000162265	0	0.00097234	0.000564006	0.000219267	0.00124719	0.000308427	0.000808966	0.000379416	0.00149392	0.0008871	0	0	7.67e-06	7.86e-06	4.37e-05	2.25e-05	0.000266713	0.00053941	0.000546	0	0	0.000368265	0.0003518	0.000549621	0	0.000179131	0.000103	0.000117764	0.000705167	0.00122549
Butyrivibrio	0.000581675	0.00277581	0.000937174	0.00076112	0.00197036	0.000441957	0.000367124	0.000128	0.00359584	0.00185026	0.00162669	0.00155807	0.00260141	0.00215187	0.000870301	0.00129761	0.00199999	0.00115623	0.00283526	0.000534966	0.00139073	0.00423449	0.00104566	0.000950188	0.00313716	0.001698	0.0055663	0.00151925	0.00205614	0.00267816	0.0035087	0.00581781	0.00168475
Caldanaerobacter	0	0	0	0	0	0	0	0	0	0	0	0	0	0.000161	0	0	0	0	0	0	0	0	0	0	0	0	0	0	0	0	0	0	0
Caldicellulosiruptor	0	0	0	0	0	0	0	0	0	0	0	0	0.000237282	0.00145777	0	6.73e-05	0.000138	0	0	0	6.41e-05	0	9.07e-05	0	3.21e-05	0	0	2.36e-05	3.31e-05	6.15e-05	5.74e-05	0	0.000198131
Caldimonas	0	0	0	0	0	0	0	0	0	0	0	0	0	1.88e-05	0	0	0	0	0	0	0	0	0	0	0	1.01e-05	0	0	0	0	0	0	0
Caloramator	0	0	0	0	0	0	0	0	0	0	0	0	0	0.000221	0	0	0	0	0	0	0	0	0	0	0	0	0	0	0	0	0	0	0
Campylobacter	0	0.000444361	0	0	5.12e-05	0	0.000177382	0.000534	0	0.000625209	0.000255525	0	0.00259339	0.000831114	0.000125	0.00197499	0.000312	0.000254048	0.000497125	0.000104	0.00083672	0.000499	0.000749775	6.78e-05	0.000151441	0.000138	0.000314248	0.000269049	0.000317348	0.000120127	0.000412436	0.000615742	0.000187551
Candidatus Glomeribacter	0	0	0	0	0	0	0	0	0	0	0	0	0	2.56e-05	0	0	0	0	0	0	0	0	0	0	0	0	0	0	0	0	0	0	0
Candidatus Liberibacter	0	0	0	0	0	0	0	0	0	0	0	0	0	0	0	0	7.23e-05	0	0	0	0	0	0	0	0	0	0	0	0	0	0	0	0
Candidatus Methanomethylophilus	0	0	0	0	0	0	0	0	0.000109	0	0	0	0	0	0	0	0	0	0	0	0	0	0	0	2.12e-05	0	0	0	0	0	0	0	0
Candidatus Odyssella	0	0	0	0	0	0	0	0	0	0	0	0	0	0	0	0	0	0	0	0	0	0	0	0	0	0	5.81e-05	0	0	0	0	0	0
Candidatus Phytoplasma	0	0	0	0	0	0	0	0	0	0	0	0	0	0.000273	0	0	0	0	0	0	0	0	0	0	0	0	0	0	0	0	0	0	0
Capnocytophaga	0	0	0	0	0	0	0	0	0	1.79e-05	0	0	0	0	0	0	0	0	0	0	2.79e-05	0	0	0	0	0	0	0	0	0	0	0	0
Carboxydothermus	0	0	0	0	0	0	0	0	0	0	0	0	0	0.000139	0	0	6.58e-05	0	0	0	0	0	0	0	3.54e-05	0	0	0	0	0	0	0	0
Catellicoccus	0	0	0.000371638	0	0	0	0	0	0	0	0	0	0	0	0	0	0	0	0	0	0	0	0	0	0	0	0	0	0	0	0	0	0
Catenibacterium	6.34e-05	3.93e-05	0	0.000585634	0.0268515	0	0	0.00142823	0	0.000377662	8.13e-05	0	0	0	0.000166323	3.04e-05	8.38e-05	7.6e-05	0.0146093	1.47e-05	1.39e-05	0.000124	0	0.0168405	1.55e-05	2.96e-05	0.000135261	3.68e-05	0	0.0140113	4.12e-05	6.92e-05	1.4e-05
Catonella	9.74e-06	5.19e-05	3.79e-05	1.95e-05	2.8e-05	0	0	0	0	1.69e-05	4.47e-05	0	5.34e-05	0.000115	0.00033924	0.000109	2.89e-05	1.53e-05	3.58e-05	3.21e-05	2.31e-05	4.76e-05	3.72e-05	1.95e-05	2.96e-05	0.0001589	0.000186101	3.32e-05	2.26e-05	8.66e-05	4.66e-05	9.6e-05	1.99e-05
Cellulophaga	0	0	0	0	5.27e-06	0	0	0	0	0	0	0	0	0	0	0	0	0	0	0	0	0	0	0	0	0	0	0	0	0	0	0	0
Cellulosilyticum	0	6.78e-06	0	0	0	0	0	0	0	1.75e-05	0	0	0	0.000205	0	0	0	0	1.25e-05	8.09e-06	0	0	0	3.79e-06	0	2.69e-05	9.37e-05	0	0	1.7e-05	4.64e-05	0.000114	0
Chitinibacter	0	0	0	0	0	0	0	0	0	0	0	0	0	3.56e-05	0	0	0	0	0	0	0	0	0	0	0	0	0	0	0	0	0	0	0
Chitiniphilus	0	2.16e-05	0	0	0	0	0	0	0	0	0	0	0	2.15e-05	0	3.21e-05	7.44e-06	0	0	0	0	0	1.1e-05	1.72e-06	0	0	0	0	0	0	0	0	0
Chlamydia	0	0	0.000608321	0.000264141	0	0.00023	0	0	0	3.25e-05	0	0	0	0	0	0	0	0	0	1.63e-05	0	0	0	0	0	0	0	0	0	0	0	0	0
Chryseobacterium	0	0	0	0	0	0	0	0	0	0	0	0	0	4.47e-05	0	0	0	0	0	0	0	0	0	0	0	0	0	0	0	0	2.18e-05	0	0
Citreicella	0	0	0	0	0	0	0	0	0	0	0	0	0	0	0	1.29e-05	6.03e-05	0	0	0	0	0	0	0	0	0	0	0	0	0	0	0	0
Citrobacter	0	0	0	0	0	0	0	0	0	0	0	0	0	0	0	0	0	0	0	0	0	0.000264	0	0	0	0	0	0	0	9.76e-06	0	0	0
Clostridium	0.00127672	0.00407041	0.00173075	0.00929746	0.00220919	0.0198802	0.00174178	0.00401345	0.0813033	0.00233049	0.00443859	0.00218885	0.0047042	0.0124646	0.0110052	0.00645711	0.0171652	0.00602539	0.00780409	0.00217749	0.0045251	0.00725793	0.00696068	0.033567	0.00345848	0.01205	0.0328894	0.00426429	0.00462111	0.00547517	0.0178172	0.0161798	0.0489877
Collinsella	0.00121558	0.0037737	0.00379831	0.0114061	0.00311161	0.0060081	0.00220526	0.0014133	0.00245166	0.00124118	0.00501211	0.0162008	9.89e-05	0.0308614	0.00133322	0.0136615	0.00840582	0.00307815	0.00856691	0.000726308	0.000528305	0.00327058	0.0127157	0.00349342	0.00672765	0.004184	0.00369169	0.00330666	0.00948971	0.0272863	0.00194694	0.00230903	0.00043826
Comamonas	0	3.84e-05	0	0	3.21e-06	0	0	0	0	0	0	0	0	0	0	1.11e-05	0	0	0	0	0	0	0	0	0	0	0	0	0	0	0	0	0
Coprobacillus	0.000246639	0.000199	8.13e-05	0.000579845	0.000448082	6.01e-05	0	0.00205182	7.37e-05	7.83e-05	0.0002641	0.000265	0.0002186	0.000378	0.000663094	0.000218	0.000103	0.000357649	0.0001325	0.00120088	0.00019269	0.000182	0.0001317	0.0001001	0.0001433	0.0002531	0.000500559	8.9e-05	0.000179577	0.000172301	0.000102	0.000293486	0.00260545
Coprococcus	0.0214929	0.0531938	0.0182747	0.0066003	0.0168205	0.0118872	0.00581927	0.0127314	0.0204514	0.00451088	0.0180591	0.00992148	0.0145444	0.0224174	0.0176656	0.097929	0.142576	0.0212774	0.0301743	0.0386	0.0164679	0.0352494	0.0945118	0.0156909	0.03194	0.07961	0.118108	0.140786	0.0907261	0.00445059	0.0538408	0.0822838	0.0252633
Coriobacterium	0	0	0	0	0	0	0	0	0	0	0	0	0	6.75e-05	0	4.12e-05	0	0	2.85e-05	0	0	0	0	0	0	0	0	0	0	0	0	0	0
Corynebacterium	1.61e-05	4.21e-05	0	0	0	0	0	0	0	1.98e-05	2.45e-05	0	0	0.000242	0	3.81e-05	0	0	0	0	4.82e-05	0	6.39e-05	3.38e-05	0	0	0.000110887	0	5.27e-05	2.31e-05	0	0	0
Cronobacter	0	0	0	0	0	0	0	0	0	0	0	0	0	0	0	0	0	0	0	0	0	0	0	0	0	3.7e-05	0	0	0	0	0	0	0
Cryptobacterium	0	0	0	0	0	0	0	0	0	0	0	0	0	0.000251	0	0	0	0	0	0	0	0	0	0	0	0	0	1.65e-05	0	0	0	0	0
Cupriavidus	0	0	0	0	0	0	4.07e-05	0	0	0	0	0	0	0	0	0	0	0	0	0	0	0	1.52e-05	0	0	0	0	0	0	0	0	0	0
Curtobacterium	1.15e-05	1.21e-05	0	0	6.7e-06	0	0	0	3.46e-05	1.55e-05	0	0	0	0	2.71e-05	0	0	0	0	4.87e-05	0	0	0	0	2.36e-05	0	0.000115908	1.77e-05	0	0	5.75e-05	0.0001171	2.16e-05
Curvibacter	0	2.88e-06	0	0	0	0	0	0	0	0	0	0	0	0	0	3.47e-06	0	0	0	0	0	0	0	0	0	0	0	0	0	0	0	0	0
Dehalobacter	0	0	0	0	0	0	0	0	0	0	0	0	0	0	0	8.6e-06	0	0	0	0	0	0	0	0	0	0	0	0	0	0	0	0	0
Deinococcus	0	0.000195639	0	0	0	0	0	0	0	0	0	0	0	0.000117	0	0.000224	7.45e-05	0	0	0	3.49e-05	0	0	1.49e-05	0	0	0	3.08e-05	0	0	0	5.54e-05	1.76e-05
Delftia	0	0	0	0	0	0	0	0	0	1.28e-05	0	0	1.38e-05	0	0	0	2.02e-05	0	0	0	1.12e-05	0	1.02e-05	0	7.81e-06	0	0	0	0	0	0	0	0
Desmospora	0	0	0	0	0	0	0	0	0	0	0	0	0	2.41e-05	0	0	0	0	0	0	0	0	0	0	0	0	0	0	0	0	0	0	0
Desulfitobacterium	0	0	0	0	0	0	0	0	0	0	0	0	0	0.000282	0	0	0	0	0	0	0	0	0	0	0	0	0	0	0	1.23e-05	0	0	0
Desulfomicrobium	0	0	0	0	0	0	0	0	0	0	0	0	0	0	0	0	1.5e-05	0	0	0	0	0	0	0	0	0	0	0	0	0	0	0	0
Desulfosporosinus	0	0	0	0	0	0	0	0	0	0	0	0	0	0.000114	0	0	0	0	0	0	0	0	0	0	0	0	0	0	0	5.84e-06	0	0	0
Desulfotomaculum	0	1.4e-05	0	0	0	0	0	0	0	0	0	0	0	0.000242	0	0	0	0	0	0	0	0	0	1.62e-05	0	0	0	0	0	0	0	0	0
Desulfovibrio	0.00130781	3.62e-05	0.000261376	0	0.00111513	0	0.000911171	0.00301479	0.00108366	2.67e-05	0.000927183	0.00346111	7.23e-05	0.00106729	0	3.68e-05	0.00491211	0	0.00377907	0.000116302	0.000697425	0.00108298	8.61e-05	9.93e-06	0.00267387	0.0009264	0.00607784	0.000300083	0.00287889	0	0.00045611	0.000197536	0.000188994
Desulfovirgula	0	0	0	0	0	0	0	0	0	0	0	0	0	0	0	0	0	0	0	0	0	0	0	0	0	0	0	0	0	0	0	0	1.11e-05
Dethiobacter	0	0	0	0	0	0	0	0	0	0	0	0	0	6.96e-05	0	0	0	0	0	0	0	0	0	0	0	0	0	0	0	0	0	0	0
Dialister	8.73e-06	0.000923955	0.0245331	0.0069412	3.67e-05	0.000258	0.00386807	0.000454	6.13e-05	0	0.0486696	0	0	0.00216887	0	0	0.00869033	0	7.17e-05	0.0108919	1.52e-05	0	0.00572666	4.22e-06	0	0.0024516	0.0102873	0.00201787	0.0253521	7.61e-05	0.00126919	0.000317955	1.28e-05
Dictyoglomus	0	0	0	0	0	0	0	0	0	0	0	0	0	0.000101	0	0	0	0	0	0	0	0	0	0	0	0	0.000236837	0	0	0	0	0	0
Dorea	0.0325512	0.0470484	0.0219046	0.0207904	0.0155633	0.00728835	0.00410828	0.000810527	0.0224897	0.0109417	0.0612398	0.00821872	0.0203073	0.00879034	0.0427372	0.0169492	0.0116162	0.0229274	0.0295129	0.0122293	0.010739	0.0131605	0.0404454	0.0140358	0.0402675	0.050954	0.0260719	0.0205851	0.0132846	0.0553941	0.0425506	0.0254631	0.00542199
Duganella	0	0	0	0	0	0	0	0	0	0	0	0	0	0	0	0	0	0	0	0	0	0	1.23e-05	0	0	0	0	0	0	0	0	0	0
Dyadobacter	0	0	0	0	0	0	0	0	0	0	0	0	0	0	0	0	0	0	0	0	0	0	0	0	0	0	0	0	0	0	0	0	0
Dyella	0	0	0	0	0	0	2.28e-05	0	0	0	0	0	0	0	0	0	0	0	0	0	0	0	0	0	0	0	0	0	0	0	0	0	0
Dysgonomonas	0	0	0	0	0	0	0	0	0	0	0	0	0	2.37e-05	0	0	0	0	0	0	3.6e-05	0	1.83e-05	0	0	0	2.71e-05	0	0	0	0	0	0
Echinicola	0	0	0	0	0	0	0	0	0	0	0	0	0	0	0	0	0	0	0	0	0	0	0	0	5.89e-06	0	0	0	0	0	0	0	0
Eggerthella	6.91e-06	0.0001045	0.000307347	0.000430515	1.68e-05	0.000355138	0	0.000782573	0	4.58e-05	0.000173847	0	0.000968427	0.0003612	9.91e-05	0.000112	0.000267	2.31e-05	0.000105	1.21e-05	5.22e-05	0	0.000859437	6.64e-05	3.16e-05	0.0001259	0	3.43e-05	6.03e-05	6.81e-05	2.56e-05	0	0.0118468
Eggerthia	0	0	0	0	3.29e-06	0	0	0	0	0	0	0	0	0	0	0	0	0	0	0	0	0	0	0	0	0	0	0	0	0	0	0	0
Emticicia	0	0	0	0	0	0	0	0	0	0	0	0	0	0	0	0	0	0	0	0	5.14e-05	0	0	0	0	0	0	0	0	5.55e-06	0	0	0
Enorma	0	1.42e-05	0	0	5.7e-06	0	0	0	0	0	7.98e-05	0	2.48e-05	8.19e-05	0	3.27e-05	2.28e-05	3.17e-06	1.42e-05	1.47e-05	4.68e-05	0	2.7e-05	3.34e-06	4.76e-05	0	0	1.81e-05	4.24e-05	1.66e-05	0	0	4.7e-05
Enterobacter	0	0	0	0	0	0	0	0	0	0	0	0	0	0	0	0	0	0	0	0	0	0	0	0	0	0	0	0	0	3.91e-05	0	0	0
Enterococcus	0.000185601	0.000192394	0	0	0.000239873	0.00199462	0	0.000285	0	0.000113	9.14e-05	0	0.000193836	0.000243	0.000225818	0.000131	0.000129	9.67e-05	0.000159213	0.000140508	0.000370924	0	0.00023781	0.000179487	0.000896563	0.0001421	0.000139341	0.0001988	0.000103	0.000154945	0.000132392	0.000433778	0.000366125
Enterorhabdus	1.19e-05	0.000155538	0	8.56e-05	1.59e-05	7.72e-05	2.76e-05	0	0	0	0.000122	0	0.000155604	0.000245	1.9e-05	0.000633	0.000382	3.11e-05	0.000206594	0	4.95e-05	0.000137	0.000135641	2.98e-05	1.64e-05	3.84e-05	0	0.000137122	8.97e-05	3.11e-05	2.47e-05	0	4.02e-05
Epulopiscium	0	0	0	0	0	0	0	0	0	0	1.25e-05	0	0	0.00013	0	0	0	0	0	0	1.37e-05	0	0	0	0	0	6.58e-05	0	0	0	0	0	0
Erwinia	0	0	0	0	1.1e-05	0	0	0	0	0	0	0	0	0	0	0	0	0	0	0	0	0	0	0	0	0	0	0	0	0	0	0	0
Erysipelatoclostridium	0.000217269	4.07e-05	0.000226556	0.00095065	0.000467427	0.000117	0	0.00208102	6.12e-05	0.000285784	0.000210065	0.000781887	0.000423632	0.000810539	0.00232266	9.6e-05	0.000311	0.00020248	0.000219711	0.000245367	0.000750573	0.000262	0.000863025	0.000167162	0.000135624	0.0003764	0.000340819	0.0001295	9.97e-05	0.000137483	7.86e-05	9.74e-05	0.000518039
Erysipelothrix	0	0	0	0	0	0	0	0	0	0	0	0	0	7.99e-05	0	0	0	0	0	0	0	0	0	0	0	0	0	0	0	0	0	0	0
Escherichia	0.000162181	0.000815588	0.00127217	0	2.13e-05	0.00150328	0	0.000921438	0	0.000493825	4.97e-05	0.00230218	0.000941642	0	0.000325905	0.000173	0.000721	1.48e-05	0.000128389	6.86e-05	0.000372352	0.0022327	0.000142886	2.2e-05	0.000260911	0	0	0.000127	0.000184785	3.72e-05	6.79e-05	0	0.000122
Ethanoligenens	0	2.71e-05	0	0	5.3e-06	0	0	0	0	0	1.06e-05	0	0.000150925	0.0032323	0	3.56e-05	2.86e-05	3.92e-06	2.53e-05	0	1.55e-05	0	2.72e-05	7.34e-06	2.8e-05	7.3e-05	0.000167481	0	0	1.42e-05	7.36e-05	0.000166096	2.49e-05
Eubacterium	0.148148	0.0387917	0.0843753	0.101829	0.0725728	0.00876993	0.00439564	0.00574471	0.045539	0.0907731	0.0789929	0.0636414	0.0844608	0.118518	0.100688	0.0840948	0.0656482	0.135106	0.13998	0.122378	0.0324915	0.0718577	0.0344753	0.0380896	0.0424557	0.141031	0.174803	0.0359814	0.0631571	0.0876653	0.0705845	0.0790291	0.094561
Facklamia	0	0	0	0	0	0	0	0	0	0	0	0	0	0	0	0	0	0	0	0	0	0	0	0	0	0	0.000242486	0	0	0	0	0	0
Faecalibacterium	0.113993	0.112284	0.176602	0.179667	0.224078	0.0904675	0.0316541	0.0132505	0.0908153	0.0867681	0.157611	0.0636414	0.173918	0.123574	0.119401	0.196904	0.171756	0.0787357	0.121587	0.0457065	0.154985	0.0811181	0.104654	0.107816	0.141353	0.1077	0.0962726	0.0403704	0.117715	0.182399	0.0742047	0.178553	0.184826
Fictibacillus	0	0	0	0	4.09e-06	0	0	0	0	0	0	0	0	0	0	0	0	0	0	0	0	0	0	0	0	0	0	0	0	0	0	0	0
Filifactor	0	0	0	0	0	0	0	0	0	0	0	0	0	0.000135	0	0	3.47e-05	0	0	0	0	0	0	0	0	0	0	0	0	0	0	0.000166986	0
Finegoldia	0	2.75e-05	0	0	8.65e-06	0	9.6e-05	0.000779978	0.000175624	4.11e-05	0	0	0.0003739	0.000118	0	0	0	0	0	0.000189032	0	0	0.000716177	0	0	0	0	4.86e-05	0	1.39e-05	0	0	0.000113
Flavobacterium	0	0	0	0	0	0	0	0	0	0	0	0	0	0	0	0	0	0	0	0	0	0	0	0	0	0	7.95e-05	0	0	0	0	0	0
Flavonifractor	0.000153787	0.00043845	0.00014713	0.000451312	0.000146578	0.000703671	0.000154837	0.000228	2.64e-05	7.28e-05	0.000541648	0.00258586	0.00181805	0.00113116	0.000367229	0.00141428	0.000695	7.56e-05	0.00028671	0.000359138	0.000983947	0.00221827	0.00202963	0.000109888	0.000137617	0.0001468	0.000181917	0.000282813	0.00152946	0.000179454	0.000261732	0.00015438	0.00478175
Fretibacterium	0	0	0	0	0	0	0	0	0	0	0	0	0	0.000156	0	0	0	0	0	0	2.71e-05	0	2.12e-05	0	0	0	0	0	0	0	0	0	0
Fusobacterium	0	0	0	0	0	0	0	0	0	0	0	0	0	0	4.63e-05	0	0	0	0	0	0	0.000473	0	0	0	0	0	0	8.45e-06	2.22e-05	0	0	0
Gardnerella	0	0	0	0	0	0	0	0.00299986	0	0	0	0	0	0	0	0	0	0	0	0	0	0	0	0	0	0	0	0	0	0	0	0	0
Gemella	8.39e-06	0.000482859	0.000155779	0.000427192	0.000197122	0.000363631	0	5.82e-05	3.79e-05	0.000227612	0	0.000511	0.000226187	0.000117	0.000205303	2.77e-05	6.75e-05	7.07e-05	1.56e-05	0.000378393	0	0.00263568	0.000117	1.46e-05	3.41e-05	0	0	3.33e-05	0	0	0	0	0.000165911
Gemmata	3.96e-05	4.47e-05	0.000197767	8.38e-05	2.25e-05	0.000480019	6.86e-05	0.0001	0.000118643	5.66e-05	1.51e-05	0.000123	3.52e-05	6.07e-05	7.24e-05	5.2e-05	7.52e-05	7.14e-06	2.97e-05	6.16e-05	5.23e-05	0.000211	5.14e-05	1.37e-05	5.57e-05	3.89e-05	0.000145931	4.1e-05	2.71e-05	1.65e-05	9.11e-05	0.000179591	5.09e-05
Geobacter	0	0	0	0	0	0	0	0	0	7.42e-06	0	0	0	6.55e-05	0	0	0	0	0	0	1.67e-05	0	0	0	0	0	0	0	0	0	0	0	0
Geothrix	0	0	0	0	0	0	0	0	0	0	0	0	1.67e-05	3.12e-05	0	0	1.12e-05	0	0	0	0	0	0	0	0	0	0	0	0	0	0	0	0
Geovibrio	0	0	0	0	0	0	0	0	0	0	0	0	0	5.71e-05	0	0	0	0	0	0	0	0	0	0	0	0	0	0	0	0	0	0	0
Gluconobacter	0	0	0	0	0	0	0	0	0	7.85e-06	0	0	0	0	0	0	0	0	0	0	0	0	0	0	0	0	0	0	0	7.16e-06	0	0	0
Gordonia	0	0	0	0	5.22e-06	0	0	0	0	0	0	0	0	0	0	0	0	0	0	0	0	0	0	0	0	0	0	0	0	0	0	0	0
Gordonibacter	0.000115755	0.000194828	0.000193557	0.000507485	0.000167216	0.00118495	5.76e-05	6.21e-05	0	0.000154	0.000212188	0.000605	0.00181003	0.000268	0	0.000172	0.000484	3.78e-05	0.000416882	2.91e-05	6.54e-05	0.000308	0.000548436	8.5e-05	2.68e-05	9.68e-05	0	7.6e-05	0.000149524	0.000112658	2e-05	0	0.000397384
Gottschalkia	0	0	0	0	0	0	0	0	0	0	0	0	0	0.000561077	0	0	0	0	0	0	0	0	0	0	0	0	0	0	0	0	0	0	0
Gracilimonas	0	0	0	0	0	0	0	0	0	0	0	0	0	0	0	0	0	0	0	0	6.03e-05	0	0	0	0	0	0	0	0	0	0	0	0
Granulicatella	8.84e-06	5.48e-05	0	0	3.57e-05	4.52e-05	0	0	0	4.06e-05	0	0	0	0	0	1.96e-05	2.01e-05	5.82e-06	0	1.83e-05	2.51e-05	0.000384	0.000111	0	0	0	0	4.9e-05	1.65e-05	0	0	0	1.69e-05
Haemophilus	6.13e-05	0.000147425	0.000619131	0.00383101	5.79e-05	0	0	0	0.000498325	5.39e-05	0.000180123	0	0	0	0.00037822	0.00498436	0.00091	5.88e-05	0.000347211	0	0.000119	0.000852672	0.000904526	0.000306153	0.000374118	0	0	8.26e-05	0.00024876	0.000252666	0.000349564	0.000122	0
Halobacillus	0	0	0	0	0	0	0	0	0	0	0	0	0	3.77e-05	0	0	0	0	0	0	0	0	0	0	0	0	0	0	0	0	0	0	0
Halomonas	0	0	0	0	0	0	0	0	0	0	0	0	0	0	0	0	0	5.2e-06	0	0	0	0	0	9.64e-06	0	0	0	2.96e-05	0	1.62e-05	0	0	0
Halorhodospira	0	0	0	0	0	0	0	0	0	0	0	0	0	0	0	0	1.71e-05	0	0	0	0	0	0	0	0	0	0	0	0	0	0	0	0
Helcococcus	0	2.06e-05	0	0	0	0	0	0	0	0	0	0	0	0	0	0	1.24e-05	0	0	0	0	0	0	0	0	0	0	1.62e-05	0	3.74e-05	0	6.92e-05	2.22e-05
Helicobacter	0	0	0	0	0	0	0	0	0	0	0	0	0	0	0	0	0	0	0	0	0	0	0	0	0	0	0	0	0	0	0	0	0
Herbaspirillum	0	0	0	0	0	0	0	0	0	8.73e-06	0	0	0	3.66e-05	0	0	0	0	0	0	0	0	0	0	0	0	0	0	0	0	0	0	0
Holdemania	0.00034001	0.000984339	0.000193329	0.00020636	0.000459845	0.000601439	7.97e-05	0.00035	4.63e-05	0.00111453	0.000305481	0.000374	0.00357196	0.00057	0.000456179	0.0004923	0.000928	5.99e-05	0.000446134	0.000843697	0.000945078	0.00256463	0.00190745	9.9e-05	0.00028968	0.0001338	0.000232652	0.000924792	0.00106214	0.000180528	0.000987587	0.000410431	0.0021384
Hydrocarboniphaga	0	0	0	0	0	0	0	0	0	0	0	0	0	2.72e-05	0	0	0	0	0	0	0	0	0	0	0	0	0	0	0	0	0	0	0
Hymenobacter	0	0	0	0	1.9e-06	0	0	0	0	0	0	0	0	0	0	3.7e-05	1.2e-05	0	4.8e-06	0	0	0	0	2.37e-06	0	0	0	0	0	0	0	0	0
Ilumatobacter	0	0	0	0	0	0	0	0	0	0	0	0	0	0	0	0	0	0	0	0	0	0	0	0	0	0	0	0	0	0	0	3.54e-05	0
Inquilinus	0	0	0	0	0	0	0	0	0	0	0	0	0	0	0	0	0	0	0	0	4.59e-06	0	0	0	0	0	0	0	0	0	0	0	0
Intestinibacter	0.00331202	0.00243158	7.46e-05	0.000196283	0.000694454	0.000254	0	0.000122	0.000549939	0.000548191	0.000164855	0.00305342	0.000491809	0.00841401	0.00723615	0.000236	0.0104341	0.000281192	0.000618509	0.000102	0.00274782	0.00203787	0.0106877	0.000199787	0.00258296	0.002032	0.000679442	0.0300603	0.000809661	0.000394463	8.28e-05	0.00554939	0.00226664
Janthinobacterium	0	0	0	0	0	0	0	0	0	0	0	0	0	3.12e-05	0	0	0	0	0	0	0	0	0	0	0	0	0	0	0	0	0	0	0
Jeotgalicoccus	0	1.87e-05	0	0	0	0	0	0	0	0	0	0	0	0	0	0	0	0	0	0	0	0	0	0	0	0	0	0	0	0	0	0	0
Johnsonella	5.43e-06	3.38e-05	0	0	2.12e-05	0	1.72e-05	0	0	9.4e-06	8.4e-06	0	3.25e-05	0.000381	0	7.05e-05	6.6e-05	6.17e-06	3.06e-05	1.49e-05	3.47e-05	0	1.1e-05	4.3e-06	1.23e-05	3.4e-05	9.26e-05	1.11e-05	1.26e-05	1.77e-05	3.89e-05	3.47e-05	6.07e-05
Kallipyga	0	4.72e-05	0	0	0	0	0	0	0	0	0	0	0	0	0	0	0	0	0	8.12e-06	1.18e-05	0	0	0	0	0	0	0	0	5.98e-06	0	0	1.28e-05
Klebsiella	0	1.89e-05	0	0	2.56e-06	0	0	0	0	0	0	0	0	7.79e-05	0	0	4.32e-05	4.71e-06	0	0	4.54e-05	0	0	3.17e-06	0	1.05e-05	2.28e-05	0	0	7.19e-05	1.52e-05	0	0
Kocuria	0	0	0	0	0	0	0	0	0	0	0	0	0	3.89e-05	0	0	0	0	0	0	0	0	0	0	0	0	0	0	0	0	0	0	0
Kyrpidia	0	0	0	0	0	0	0	0	0	0	0	0	0	0	0	0	3e-05	0	0	0	0	0	0	0	0	0	0	0	0	0	0	0	0
Lachnoanaerobaculum	5.45e-05	0.000218356	0	6.85e-05	0.000266298	8.62e-05	0.00114898	0.000602	8.05e-05	0.00018	9.69e-05	0	0.000645771	0.00123574	0.00014991	0.0005521	0.000449	7.39e-05	0.000267959	0.000200475	0.000360611	0.000309	0.000255833	4.98e-05	0.0001278	0.0001375	0.00033517	0.000233642	0.00019763	0.000132013	0.0001032	0.000420741	0.0008906
Lachnobacterium	1.08e-05	0.000304585	0	6.6e-05	0.000253984	0	3.74e-05	0	9.17e-05	3.94e-05	0.000232295	0	0.000206803	0.000663091	7.52e-05	0.000166	0.00014	0.000232801	0.000201245	3.6e-05	0.000115	0	0.000117	2.11e-05	0.000138115	9.46e-05	0.000110782	9.57e-05	0.000236411	0.000335135	0.000139864	0.000231496	8.74e-05
Lachnoclostridium	0.00100241	0.00283238	0.000969149	0.00163272	0.0018528	0.00145337	0.006546	0.0137632	0.000739266	0.00347885	0.00293517	0.00343047	0.00685571	0.00749749	0.0017321	0.0042588	0.00608013	0.00124361	0.00223591	0.00399795	0.00371785	0.00571494	0.00935712	0.000898884	0.00197526	0.0021292	0.00266043	0.00162714	0.00285709	0.00271243	0.00219572	0.00432168	0.0360691
Lachnospira	0.000509549	0.000199812	8.76e-05	0.000317312	0.000123938	0	0.000347211	0	0.000402977	9e-05	0.000491942	0	0.000195708	0.000316	0.000181856	0.000261	0.000607	0.000281395	0.000172077	0.000397428	0.000151	0	0.000149755	9.01e-05	0.000129771	0.001075	0.000774637	0.000167636	0.000167824	0.000638188	0.000241526	0.000396109	0.000316432
Lactobacillus	4.07e-05	0.000122622	0	0	9e-05	0.000606786	0	0.00133349	0	0.00105524	6.04e-05	0	0.000260409	0.00112558	0	0.00013	9.22e-05	6.42e-05	0.000643611	0.000216539	0.00341304	0	0.000727293	5.04e-05	0.000148303	0.0017673	0.000528594	0.000600037	0.00118476	0.00023247	0.000250471	0.000649406	0.000175689
Lactococcus	1.51e-05	0	0	0	1.02e-05	0.0002	0	0.000399	0	0	3.35e-05	0	0	0.000216	4.31e-05	6.76e-05	0	0.000122444	5.17e-05	4.12e-05	0.00103107	0	6.05e-05	3.02e-05	0	0	0	0.000592429	0	0.000138544	0	0	5.28e-05
Laribacter	0	0	0	0	0	0	0	0	0	0	0	0	0	0	0	0	0	0	0	0	0	0	0	0	0	0	0	0	0	1.45e-05	0	0	0
Lautropia	0	0	0	0	0	0	0	0	0	0	0	0	0	0	0	1.51e-05	0	0	0	0	0	0	0	0	0	0	0	0	0	0	0	0	0
Lawsonia	0	2.11e-05	0	0	1.2e-05	0	0	0	0	0	0	0	0	0	0	0	0	0	0	0	0	0	8.85e-05	0	0	0	0	0	0	0	0	0	0
Legionella	0	0	0	0	0	0	0	0	0	0	0	0	0	4.82e-05	0	0	0	0	0	0	0	0	0	0	0	0	0	0	0	0	0	0	0
Leifsonia	0	0	0	0	0	0	0	0	0	0	0	0	0	0	0	0	0	0	0	0	0	0	0	0	0	0	0	0	0	0	0	0	0
Lentibacillus	0	0	0	0	0	0	0	0	0	0	0	0	0	3.78e-05	0	0	0	0	0	0	0	0	0	4.41e-06	0	0	0	0	0	0	0	0	0
Lentisphaera	0	0	0	0	0	0	0	0	0	0	0	0	0	0	0	0	0	0	0	0	0	0	0	0	0	0	0	0	0	0	0	3.52e-05	0
Leptospirillum	0	0	0	0	0	0	0	0	0	0	0	0	0	0	0	0	3.71e-05	0	0	0	0	0	3e-05	0	0	0	0	0	0	0	0	0	0
Leptothrix	0	0	0	0	0	0	0	0	0	0	0	0	0	0	0	0	0	0	0	0	0	0	0	0	0	0	0	0	0	0	0	0	0
Leptotrichia	0	0	0	0	0	0	0	0.000214	0	0	0	0	0	0	0	0	0	0	0	0	0	0.000205	0	0	0	0	0	0	0	0	0	0	0
Leuconostoc	0	0	0	0	0	0.0008361	0	0	0	3.67e-05	0	0	7.23e-05	0	0	0	0.00058	0.000187461	0	0	0	0	0	0	0	0	0	0	0	0	0	0	0
Luteimonas	0	0	0	0	0	0	0	0	0	0	0	0	0	0	0	0	0	0	0	0	0	0	0	0	0	0	0	0	0	0	0	0	0
Lysinibacillus	0	0	0	0	4.61e-06	0	0	0	0	0	0	0	0	0	0	0	0	0	0	0	0	0	0	0	0	0	0	0	0	0	0	0	0
Mahella	0	0	0	0	0	0	0	0	0	0	0	0	0	0.000115	0	0	0	0	0	0	0	0	0	0	0	0	0	0	0	0	0	0	0
Marinitoga	0	0	0	0	0	0	0	0	0	0	0	0	0	8.62e-05	0	0	0	0	0	0	0	0	0	0	0	0	0	0	0	0	0	0	0
Martelella	0	1.26e-05	0	0	2.88e-06	0	0	0	0	1.35e-05	0	0	0	0	0	1.58e-05	0	0	0	0	0	0	0	0	0	0	0	5.76e-06	0	0	0	0	0
Marvinbryantia	0.00012591	0.000372966	6.1e-05	0.00025653	0.000242085	0.000306	4.56e-05	7.45e-05	7.42e-05	8.4e-05	0.000926934	0.000523	0.000865043	0.0035422	0.000451929	0.00166309	0.00105334	0.000573261	0.00240602	0.000176158	0.00020799	0.00112627	0.00109937	0.000582685	0.000540379	0.0006274	0.000733944	0.000635616	0.000833168	0.000747059	0.000889278	0.00103306	0.00145937
Mastigocoleus	0	0	0	0	0	0	0	0	0	0	0	0	0	0	0	0	6.34e-06	0	0	0	0	0	0	0	0	0	0	0	0	0	0	0	0
Megamonas	0	4.58e-05	0	0	0.0703509	0	0	0.000196	5.12e-05	0.286146	5.54e-05	0	7.69e-05	0	0	0.0128118	3.48e-05	5.21e-06	0.00851341	0	0.00240038	0	0	0	0	0	0.000317403	0	0.0153839	0.00980266	0	0.00074758	0
Megasphaera	0	4.86e-05	0	0	2.09e-05	0	0	0.000922736	0	0.00621222	3.47e-05	0	0	0.000115	0	4.44e-05	4.95e-05	0	3.24e-05	4.59e-05	3.08e-05	0	0	1.17e-05	3.13e-05	0.0002978	0.000132227	6.25e-05	0	4.59e-05	0	0	2.83e-05
Melissococcus	0	0	0	0	2.38e-05	0	0	0	0	0	0	0	0	0	0	0	0	0	0	0	0	0	0	0	0	0	0	0	0	0	0	0	0
Mesoplasma	0	0	0	0	0.000291576	0	0	0	0	0	0	0	0	0	0	0	0	0	0	0	0	0	0	0	0	0	0	0	0	0	0	0	0
Mesorhizobium	0	0	0	0	0	0	0	0	0	0	0	0	0	0	0	8.6e-06	8.25e-06	0	0	0	0	0	0	0	0	0	0	0	0	0	0	0	0
Metascardovia	0	4.4e-05	0	0	0	0	0	0	0	0	0	0	0	0	0	0	0	0	0	0	0	0	0	0	0	0	0	0	0	0	0	0	2.48e-05
Methanobrevibacter	0.0028405	0	0.0116407	0	6.99e-05	0.162124	0	0.409975	0.104255	0.14831	0	0	0	0.120188	0	0.00695235	0	0.00010715	0	0	0.173563	0	0	0.000484708	0.0807393	0.0005724	0.020514	0	0	0	0.0828765	0.000482865	0
Methanococcus	0	5.81e-05	0	0	0	0.000278	0	0	0	0.000628833	6.41e-05	0	0.00032404	0.000121	0	9.02e-05	7.29e-05	9.82e-06	0.000102	0.000258571	0.000361722	0	0.000227193	3.37e-05	8.93e-05	0	0	0	0	4.45e-05	0	0	0.000157
Methanomassiliicoccus	0	0	0	0	0	0	0	0.00514448	0	0	0	0	0	0	0	0	0	0	0	0	0	0	0	0	0	0	0	0	0	0	0	0	0
Methanoplanus	0	0	0	0	0	0	0	0	0	0	0	0	0	5.4e-05	0	0	0	0	0	0	0	0	0	0	0	0	0	0	0	0	0	0	0
Methanosphaera	0	0	0	0	0	0	0	0.0291745	0	0	0	0	0	0	0	0	0	0	0	0	0	0	0	0	0	0	0	0	0	0	0	0	0
Methylomicrobium	0	0	0	0	0	0	0	0	0	0	0	0	0	0	0	0	0	0	0	0	0	0	0	0	4.7e-06	0	0	0	0	0	0	0	0
Methylophaga	0	0	0	0	0	0	0	0	0	0	0	0	0	9.86e-05	0	0	0	0	0	0	0	0	0	0	0	0	0	0	0	0	0	0	0
Methylotenera	0	0	0	0	8.21e-06	0	0	0	0	0	0	0	0	0	0	0	0	0	0	0	0	0	0	0	0	0	0	0	0	0	0	0	0
Methyloversatilis	0	0	0	0	0	0	0	0	0	0	0	0	0	0	0	0	0	0	0	0	0	0	0	0	0	0	0	0	0	4.05e-06	0	0	0
Micavibrio	0	0	0	0	0	0	0	0	0	0	0	0	0	5.93e-05	0	0	0	0	0	0	0	0	0	0	0	0	0	0	0	0	0	0	0
Microbacterium	0	0	0	0	0	0	0	0	0	0	0	0	0	0	0	0	0	0	0	2.06e-05	0	0	0	0	0	0	0	0	0	0	0	0	0
Micrococcus	0	0	0	0	0	0	0	0	0	0	0	0	0	0	0	0	0	0	0	0	0	0	0	0	0	0	0	0	0	0	0	0	1.88e-05
Microcystis	0	0	0	0	0	0	0	0	0	0	0	0	0	0	0	0	0	0	0	0	0	0	0	0	0	0	0	0	0	0	0	0	0
Mitsuokella	0	1.3e-05	0	0	2.96e-05	0	4.67e-05	0	0	0	0.0227799	0.000758366	0	2.2e-05	0	0	0	0	0	0	0	0	0	0	0	0	0	0	0	0	0	0	0
Mobiluncus	0	0	0	0	7.88e-05	0	0	0	0	0	1.82e-05	0	4.35e-05	0	0	0	2.88e-05	1e-05	0	1.58e-05	1.89e-05	0	3.71e-05	0	0	0	0	1.81e-05	0	0	0	0	3.27e-05
Mogibacterium	1.78e-05	0.000213024	0	0	2.71e-05	0.000195	0	0	5.63e-05	0.000184663	9.17e-05	0.000924437	0.000817453	0.00144534	4.06e-05	0.00077	0.00226777	1.83e-05	0.000208123	5.04e-05	0.000188476	0.000407	0.000495229	3.03e-05	0.000188927	6.09e-05	0.000243218	0.000115	0.000202787	2.88e-05	0.000311616	0.000144	0.000347851
Moorella	0	0	0	0	0	0	0	0	0	0	0	0	0	0.000145	0	0	0	0	0	0	0	0	0	0	0	0	0	0	0	0	0	0	0
Mycobacterium	0.00010591	7.39e-05	0.000304957	0.000201643	3.8e-05	0.000816912	0.000183333	0.000234	0.00030797	0.0001	2.73e-05	0.000214	5.36e-05	0.000123	0.000171598	9.35e-05	0.000124	1.01e-05	5.32e-05	0.000162184	9.24e-05	0.00048	6.92e-05	1.47e-05	9.06e-05	9.08e-05	0.000372412	7.15e-05	3.84e-05	2.88e-05	0.000246683	0.000463289	9.02e-05
Mycoplasma	0	0	0	0	0.000124886	0	0	0	0	0	0	0	0	0	0	0	0	0	0	0	0	0	0	0	0	0	0	0	0	0	0	0	0
Natranaerobius	0	0	0	0	0	0	0	0	0	0	0	0	0	6.36e-05	0	0	0	0	0	0	0	0	0	0	0	0	0	0	0	0	0	0	0
Neisseria	0	2.74e-05	0	0	3.14e-05	0	0	0	0	0	0	0	0	0	0	0	4.66e-05	0	0	0	0	0.000467	0	1.99e-05	0	0	0	0	0	0	0	0	0
Nocardiopsis	0	0	0	0	0	0	0	0	0	0	0	0	0	0	0	0	0	0	0	0	8.92e-06	0	0	0	0	0	0	0	0	0	0	0	0
Nonlabens	0	0	0	0	0	0	0	0	0	0	0	0	0	0.000324	0	0	0	0	0	0	0	0	0	0	0	0	0	0	0	0	0	0	0
Novosphingobium	0	1.26e-05	0	0	0	0	0	0	0	0	0	0	0	0	0	0	0	0	0	0	0	0	0	0	0	0	0	0	0	0	0	0	0
Oceanimonas	0	0	0	0	0	0	0	0	0	0	0	0	0	0	0	0	0	0	0	8.48e-06	0	0	0	0	0	0	0	0	0	0	0	0	0
Oceanobacillus	0	0	0	0	0	0	0	0	0	0	0	0	0	0.000108	0	0	0	0	0	0	0	0	0	0	0	0	0	0	0	0	0	0	0
Odoribacter	0.00627901	0.0107184	0.00417052	0.0052067	0.00640724	0.00433778	0.0027012	0.0784845	0.00199604	0.00755506	0.000704915	0.00432763	0.00447561	0.00150363	5.57e-05	0.0252975	0.0112067	0.000446796	0.00383766	0.00671403	0.0157498	0.0167528	0.00012	0.00280675	0.00326544	0.001844	0.00295806	0.004324	0.00407704	0.00140722	0.00981047	0.00616483	0.00755013
Olsenella	0	3.58e-05	0	0	1.35e-05	0	8.55e-05	0	0	6.29e-05	8.43e-05	0	0	0.000143	0	3.35e-05	3.75e-05	0	2.41e-05	0	9.54e-05	0	7.43e-05	1.48e-05	4.37e-05	0	0	6.21e-05	1.51e-05	1.02e-05	0	0	6.88e-05
Oribacterium	0.000110677	0.000209779	0	7.85e-05	0.00011067	0	0	0	3.41e-05	0.000136	6.5e-05	0	0.000224048	0.000372	8.58e-05	8.77e-05	4.16e-05	3.56e-05	0.000127	2.41e-05	4.28e-05	0	3.99e-05	6.71e-05	4.06e-05	0.0002257	0.000287573	2.09e-05	0.000159195	0.000261602	6.87e-05	0.000189676	0.000122
Ornithinibacillus	0	0	0	0	0	0	0	0	0	0	0	0	0	5.77e-05	0	0	0	0	0	0	0	0	0	0	0	0	0	0	0	0	0	0	0
Ornithobacterium	0	0	0	0	5.75e-06	0	0	0	0	0	0	0	0	0	0	0	0	0	0	0	0	0	0	0	0	0	0	0	0	0	0	0	0
Oscillibacter	0.000105	0.0010438	0.000219048	0.000211077	0.000266935	0.00101131	0.000634456	0.00048	8.3e-05	9.99e-05	0.000359433	0.00198786	0.00653963	0.0146163	3.08e-05	0.00261427	0.00429287	6.25e-05	0.000743968	7.78e-05	0.00121018	0.00247684	0.00865682	0.000169026	0.00108611	0.0002964	0.000573995	0.00136524	0.00228586	0.00027686	0.000659118	0.000569176	0.0036869
Oxalobacter	0	0.000231105	0	3.34e-05	0	0	0	0	2.52e-05	0.00011	0	0	0.000941107	0.000232	0	0	0	2.62e-06	0	0	0.000388379	0	1.16e-05	2.02e-05	0.00166635	0	0	7.53e-05	4.55e-05	0	4.72e-05	0	1.1e-05
Paenibacillus	4.97e-06	7.48e-06	0	0	4.47e-06	0	0	0	0	0	0	0	0	0.000218	0	0	0	4.02e-06	0	2.22e-05	0	0	0	1.2e-05	0	2.94e-05	0	0	0	1.38e-05	0	0	0
Paludibacter	0	0	0	0	0	0	0	0	0	0	1.11e-05	0	0	0	0	0	0	0	0	0	1.1e-05	0	0	0	0	0	0	0	0	0	0	0	0
Pandoraea	0	0	0	0	0	0	0	0	0	0	0	0	0	0	0	0	0	0	0	0	0	0	0	0	0	0	0	0	0	0	0	0	0
Parabacteroides	0.0211658	0.011123	0.0035639	0.0286438	0.010846	0.0674134	0.0159302	0.0230437	0.00158163	0.0156503	0.00877852	0.0344857	0.0543204	0.00483495	0.0149474	0.0151487	0.00282218	0.00172229	0.00645592	0.0660745	0.0407897	0.0430316	0.0171903	0.0110956	0.00689787	0.00579	0.00225016	0.00337519	0.0118236	0.0067624	0.00884542	0.00315182	0.0222897
Paraprevotella	1.09e-05	9.67e-05	0.00353784	2.79e-05	0.0278729	2.78e-05	3.34e-05	0.000218	7.01e-05	0.00428767	6.38e-05	0.0054648	3.29e-05	0	0.00272271	0.000125	0.00196652	4.46e-06	0.00554569	0.00608906	0.022898	6.55e-05	0.00986348	1.65e-05	0.00246091	0.0025141	0.0127133	0.0047629	0.00306487	0.00552353	0.00617759	0.00463437	0.0437459
Parasutterella	9.66e-05	0.00168287	0	0	6.92e-05	0.000191	0.000588222	0	7.67e-05	0.000136	8.86e-05	0.000306	0	9.74e-05	5.27e-05	0.00112	0.000107	2.1e-05	5.32e-05	0.00237005	0.000521959	0.000131	0	7.54e-05	0.000473252	0.0009529	7.15e-05	0.000235418	0.000234329	7.14e-05	0.000897276	0.000109	0.00237084
Parvimonas	0	0	0	0	6.44e-05	0	0	0.00523013	0	2.47e-05	0	0	0	0.000114	0	0	0	0	0	0	0	0.000157	0	0	0	0	0.000211312	0	0	0	0	0	0
Pediococcus	0	0	0	8.74e-05	0	0	0	0	0	0	0	0	0	0	0	0	0	0	0	0	0	0	0	0	0	0	0	0	0	0	0	0	0
Pedobacter	0	0	0	0	0	0	0	0	0	0	0	0	0	0.000295	0	0	0	0	0	0	0	0	0	0	2.31e-05	0	0.000123231	0	0	0	1.72e-05	0.000102	0
Pelobacter	0	0	0	0	0	0	0	0	0	0	0	0	0	3.97e-05	0	0	0	0	0	0	0	0	0	0	0	0	0	1.41e-05	0	0	0	4.98e-05	0
Pelosinus	0	0	0	0	4.65e-06	0	0	0	0	0	0	0	0	0	0	0	0	0	0	0	0	0	0	0	0	0	0	0	0	0	0	0.000111	0
Pelotomaculum	0	1.66e-05	0	0	0	0	0	0	0	0	0	0	0	0.000159	0	0	6.25e-05	0	0	0	0	0	0	0	0	0	0	0	0	0	0	0	1.82e-05
Peptoclostridium	0.000163735	0.000548787	0	0.000488832	0.000323166	0.000883284	0.000369183	0.00183639	0.000287416	0.00135299	0.000483075	0.00151673	0.00120446	0.00197655	0.00128384	0.000581	0.000568	0.000314861	0.000257415	0.000792986	0.00104661	0.000789533	0.00126149	0.000485743	0.000700288	0.0009705	0.000536022	0.000937127	0.000712656	0.000782929	0.000390756	0.000698196	0.00544699
Peptoniphilus	0	3.61e-05	0	0	2.91e-05	0	0	0.0021829	0.000123325	5.78e-05	7.82e-05	0.000533	0.00130686	0.000824684	0	0.000117	5.06e-05	1.83e-05	0	0.000158883	4.15e-05	0.000299	0.000625874	1.67e-05	0	0.0001157	0.000244474	6.52e-05	0.00014	8.48e-05	8.25e-05	0.000280139	7.9e-05
Peptostreptococcus	0	0	0	0	1.77e-05	0	0	0.000693138	0	0	0	0	0	0	0	0	0	1.02e-05	0	6.75e-05	2.89e-05	0.00557183	0.000244554	1.08e-05	0	0	0	5.33e-05	0	2.39e-05	0	0	0
Perlucidibaca	0	0	0	0	6.1e-06	0	0	0	0	0	0	0	0	0	0	0	0	0	0	0	0	0	0	0	0	0	0	0	0	0	0	0	0
Phascolarctobacterium	0.000426023	0.000608243	0	0	0.00296946	0.000913168	0	7.97e-05	0.000394412	0.000317135	6.93e-06	0.00312113	0.00363342	0	0.000398442	0.00362498	1.08e-05	0.000173127	0.0124109	1.63e-05	0.00286839	0.000534	2.25e-05	0.00351309	0.0463538	9.6e-05	9.72e-05	1.18e-05	2.24e-05	0.00267919	0.000259522	0.00116608	0.00105029
Phyllobacterium	0	0	0	0	0	0	0	0	0	0	0	0	0	2.55e-05	0	0	0	0	0	0	0	0	0	0	0	0	0	0	0	0	0	0	0
Pleomorphomonas	0	0	0	0	0	0	0	0	0	0	0	0	0	0	0	0	0	0	0	0	0	0	0	0	0	0	0	0	0	6.46e-06	0	0	0
Polaromonas	0	0	0	0	0	0	0	0	0	0	0	0	0	0	0	1.03e-05	0	0	0	0	0	0	0	0	0	0	0	0	0	0	0	0	0
Pontibacillus	0	0	0	0	1.67e-05	0	0	0	0	0	0	0	0	0	0	0	0	0	0	0	0	0	0	0	0	0	0	0	0	0	0	0	0
Pontibacter	0	0	0	0	0	0	0	0	0	0	0	0	0	0	0	0	0	0	0	0	0	0	0	0	0	0	0	0	0	0	0	5.33e-05	0
Porphyromonas	0	2.45e-05	0.00247721	0	8.33e-05	0	0	0.000415	0	0.000215108	7.17e-05	0.000684	0.000188756	0	0	5.3e-05	9.78e-05	6.4e-06	0	5.19e-05	0.000618259	0.000311	4.36e-05	4.27e-05	5.86e-05	0	0.000844935	5.87e-05	0.000135	0	0	0	2.59e-05
Prevotella	9.36e-05	0.0846071	0.364697	0.000194568	0.134574	0.000268	0.0249136	0.00393623	0.0248135	0.00698582	0.213437	0.000935841	0.000734572	0.000821255	0.000250876	0.000416	0.106066	4.89e-05	0.182012	0.000873968	0.00964437	0.00181058	0.000997826	0.355452	0.0171245	0.1961	0.065099	0.071028	0.18911	0.116971	0.0603972	0.0293782	0.000218168
Prochlorococcus	0	0	0	0	0	0	0	0	0	0	0	0	0	0	0	0	7.48e-05	0	0	0	0	0	0	0	0	0	0	0	0	0	0	0	0
Propionibacterium	0	0	0	0	0	0	0	0	0	4.23e-05	0	0	0	0	0	0	0	0	0	0	8.76e-05	0	0	0	0	0	0	0	0	0	0	0	0
Proteiniphilum	0	0	0	0	0	0	0	0	0	0	0	0	0	3.46e-05	0	0	0	0	0	0	0	0	0	0	0	0	0	0	0	0	0	0	0
Pseudanabaena	0	0	0	0	0	0	0	0	0	0	0	0	0	2.92e-05	0	0	0	0	0	0	0	0	0	0	0	0	0	0	0	0	0	0	0
Pseudobutyrivibrio	7.43e-05	0.000422571	0.000109	0.000283437	0.000261566	0	5.36e-05	0	0.0001415	0.0001201	0.000513048	0.00074126	0.0001002	0.00194812	0.000139	0.000128	0.000239	0.0001265	0.000530909	4.46e-05	0.000321425	0.000162	0.000795613	0.000108127	0.000207608	0.0002188	0.000596695	0.000248793	0.000338185	0.000507121	0.000224372	0.000911452	0.000112
Pseudoflavonifractor	0.000181042	0.00135371	0.000252272	0.0002278	0.000316427	0.00160017	0.00120276	0.000628	0.000122412	0.00049165	0.000394028	0.000635	0.00203996	0.00419715	5.35e-05	0.00265237	0.00132112	0.000145882	0.000411278	0.000174728	0.00132314	0.00253516	0.00375574	0.000225783	0.000487823	0.0002416	0.000319061	0.000784424	0.00123547	0.000261923	0.000254786	0.000472484	0.00160941
Pseudoramibacter	0	0	0	0	0	0	0	0	0	0	0	0	0	7.95e-05	0	0	0	0	0	0	0	0	0	0	0	0	0	0	0	0	0	0	0
Psychroflexus	0	0	0	0	0	0	0	0	0	0	0	0	0	9.82e-05	0	0	0	0	0	0	0	0	0	0	0	0	3.31e-05	0	0	0	0	0	0
Ralstonia	4.33e-06	5.21e-05	7.44e-05	0	2.38e-05	0.000128	0	0	2.13e-05	1.12e-05	0	0	0	5.74e-05	0	9.37e-05	4.55e-05	0	0	2.14e-05	1.6e-05	0	2.77e-05	5.68e-06	1.14e-05	1.21e-05	5.65e-05	1.21e-05	0	0	2.24e-05	7.83e-05	1.8e-05
Rheinheimera	0	0	0	0	0	0	0	0	0	0	0	0	0	0	0	0	0	0	0	7.7e-06	0	0	0	0	0	0	0	0	0	0	0	0	0
Rhodobacter	0	0	0	0	0	0	0	0	0	0	0	0	0	0.000117	0	0	0	0	0	0	0	0	0	0	0	0	0	0	0	0	0	0	0
Riemerella	0	5.66e-06	0	0	7e-06	0	0	0	0	2.42e-05	4.57e-06	0	0	0	0	0	0	0	0	0	4.66e-05	0	0	0	7.02e-06	0	0	0	0	0	0	0	1.56e-05
Rikenella	8.37e-06	1.44e-05	0	0	1.24e-05	0	0	0	3.77e-05	4.71e-05	3.37e-06	0	2.8e-05	0	0	1.49e-05	3.4e-05	2.54e-06	1.24e-05	1.39e-05	5.44e-05	0	3.68e-05	0	1.3e-05	0	0	6.25e-06	7.53e-06	0	1.04e-05	0	2.68e-05
Roseburia	0.0229748	0.110372	0.0116544	0.0111595	0.0320217	0.00550197	0.0938557	0.002337	0.0120128	0.00847022	0.0173847	0.109455	0.0217404	0.0371022	0.00214974	0.0114702	0.0185669	0.141409	0.0511518	0.0374102	0.0342256	0.0294424	0.0185514	0.0292337	0.0111961	0.01834	0.0357348	0.0287903	0.125169	0.084152	0.0331927	0.251621	0.0343683
Rothia	0	0	0	0	0	0	0	0	0	0	0	0	0	0	0	0	0	0	0	0	0	0	5.18e-05	0	0	0	0	1.97e-05	0	0	0	0	0
Rudanella	0	0	0	0	0	0	0	0	0	0	0	0	0	0	0	0	0	0	0	0	0	0	0	0	0	5.9e-06	0	0	0	0	0	1.25e-05	0
Ruminiclostridium	0.00168917	0.0107289	0.0183998	0.00248275	0.0150684	0.00251333	0.0085212	0.0211087	0.000704666	0.00126002	0.00550515	0.0114254	0.00514133	0.0454834	0.000276374	0.00466545	0.0406588	0.000575497	0.155418	0.00741162	0.0461513	0.00912804	0.0950489	0.000970554	0.166542	0.002028	0.00836566	0.00221005	0.00184041	0.00107083	0.127025	0.00325222	0.0149656
Ruminococcus	0.286433	0.169562	0.0419317	0.0858779	0.0539728	0.158035	0.00351903	0.00654091	0.485884	0.0359541	0.123805	0.0275478	0.224864	0.177925	0.141279	0.0259999	0.061659	0.327605	0.0250028	0.0505387	0.0205483	0.0651831	0.0373408	0.251169	0.182328	0.0757203	0.084796	0.209448	0.126999	0.137485	0.121342	0.0423933	0.0477859
Saccharibacillus	0	0	0	0	0	0	0	0	0	0	0	0	0	0	0	0	0	0	0	0	0	0	0	0	5.11e-06	0	0	0	0	0	0	0	0
Salinarimonas	0	0	0	0	0	0	0	0	0	0	0	0	0	3.53e-05	0	0	0	0	0	0	0	0	0	0	0	0	0	0	0	0	0	0	0
Salinibacillus	0	0	0	0	0	0	0	0	0	0	0	0	0	1.32e-05	0	0	0	0	0	0	0	0	0	0	0	0	0	0	0	0	0	0	0
Salinicoccus	0	0	0	0	0	0	0	0	0	0	0	0	0	5.84e-05	0	0	0	0	0	0	0.000142	0	0	0	0	0	0	0	0	0	0	0	0
Salinispora	1.97e-06	0	0	0	0	0	0	0	0	0	0	0	0	0	6.9e-06	0	0	0	0	0	0	0	0	0	0	0	0	0	0	0	0	0	0
Salmonella	0	0	0	0	0	0	0	0	0	1.33e-05	0	0	0	0	0	0	0	0	0	0	0	0	0	0	0	0	0	0	0	0	0	0	0
Segetibacter	0	0	0	0	0	0	0	0	0	0	0	0	0	1.93e-05	0	0	0	0	0	0	0	0	0	0	0	0	0	0	0	0	0	0	0
Selenomonas	9.13e-06	5.97e-05	0	0	2.31e-05	0	6.44e-05	0	0	0.000260232	0.000691391	0	3.72e-05	0.000235	0	7.31e-05	5.07e-05	7.25e-06	3.72e-05	1.74e-05	0.000117	0	5.52e-05	3.47e-05	5.11e-05	0	0	3.46e-05	4.4e-05	2.04e-05	0	0	5.96e-05
Senegalimassilia	0.000102	0.000232032	0.000207325	0	1.91e-05	0	3.21e-05	0.000211	0.000200746	0.00099961	0.000521041	0.000619	7.8e-05	6.62e-05	0	3.42e-05	0.00198116	2.44e-05	0.000116	0	0.000103	0	4.44e-05	1.17e-05	0.000413971	0	0.000251587	0.00149457	2.83e-05	4.57e-05	0	0.00041702	3.84e-05
Shewanella	0	0	0	0	0	0	0	0	0	0	0	0	0	0	0	0	0	0	0	0	0	0	0	0	0	0	0	0	0	0	0	0	3.6e-05
Shigella	0	2.13e-05	0	0	0	0	0	0	0	0	0	0	6.36e-05	0	0	0	5.05e-05	0	0	0	2.74e-05	0	0	0	9.28e-05	0	0	0	0	0	0	0	0
Shuttleworthia	0	0.000660398	0	0	1.49e-05	0	0	0	0	2.78e-05	6.1e-05	0.000106	0.000123	0.00159836	0	0.000336	0.0011569	9.43e-06	0.000251428	1.32e-05	0.000111	0.000251	0.000271283	4.59e-05	0	0.0001418	0.00096168	9.27e-05	0.000137	0.000165148	0.000399596	0.00259228	0.000183544
Simkania	0	0	0	0	0	0	0	0	0	0	0	0	0	0	0	0	0	0	0	0	4.03e-05	0	0	0	0	0	0	0	0	0	0	0	0
Slackia	2.72e-05	0.000580109	0.000111	6.72e-05	0.000261728	0.000177	7.43e-05	0	0	2.72e-05	0.000447731	0	3.87e-05	0.000224	0	9.98e-05	0.00116631	0.000142426	0.000797718	1.39e-05	7.18e-05	0.0009567	7.36e-05	0.000484604	0.0001316	2.52e-05	7.84e-05	6.22e-05	0.000238197	0.00105613	0	0.00017618	0.000126
Solimonas	0	0	0	0	0	0	0	0	0	0	0	0	0	0	0	0	8.95e-06	0	0	0	0	0	0	0	0	0	0	0	0	0	0	0	0
Solobacterium	0	5.19e-05	0	0	4.62e-05	0	0	8.83e-05	0	2.65e-05	8.88e-06	0	9.6e-05	0	0	2.41e-05	3.42e-05	2.82e-05	0	0	0	0.000155	2.48e-05	9.03e-06	2.59e-05	0	0	2.06e-05	0	1.2e-05	0	0	4.67e-05
Sphingobacterium	0	0	0	0	0	0	0	0	0	0	0	0	0	0	0	0	0	0	0	0	5.23e-06	0	0	0	0	0	0	0	0	0	0	0	0
Sphingomonas	8.92e-06	0	0	0	0	5.84e-05	0	0	1.85e-05	2.37e-05	0	0	0	0	2.22e-05	0	0	0	0	0	1.27e-05	0	0	0	0	0	0	0	0	0	0	0	0
Spirochaeta	0	0	0	0	0	0	0	0	0	0	2.23e-05	0	0.000162288	0.00122503	0	4.66e-05	0	0	4.53e-05	2.18e-05	2.37e-05	0	3.71e-05	2.62e-05	0	0	0.000130763	0	0	2.02e-05	5.24e-05	0.000143	6.1e-05
Sporolactobacillus	0	0	0	0	0	0	0	0	0	0	0	0	0	0.000402	0	0	0	0	0	0	0	0	0	0	0	0	0	0	0	0	0	0	0
Sporomusa	0	0	0	0	0	0	0	0	0	0	0	0	0	0	0	0	0	0	0	0	0	0	0	0	0	0	0	0	0	5.09e-06	0	0	0
Stackebrandtia	0	0	0	0	0	0	0	0	0	0	0	0	1.1e-05	0	0	0	0	0	0	0	0	0	0	0	0	0	0	0	0	0	0	0	0
Staphylococcus	0	0.000347005	0	0	2.58e-05	0	0	0	0	0.00011	0	0	0	0.000307	0.000482117	0	0.000122	0	0	4.52e-05	0.000118	0.00174864	0	0	0	7.65e-05	0	0.00011	0	0	0	0	0.000163987
Stenotrophomonas	0	0	0	0	0	0.000113	0	0	0	1.3e-05	0	0	0	0	0	0	1.54e-05	0	0	0	1.55e-05	0	0	0	0	0	0	0	0	0	0	0	0
Stomatobaculum	9.42e-06	0.000445172	0	5.09e-05	9.32e-05	8.18e-05	4.25e-05	0.000366	0	2.63e-05	0.000113	0.000454	0.00137958	0.00269265	0.000144	0.001	0.00109937	5.31e-05	0.000473816	5.09e-05	4.79e-05	0.00358808	0.00113946	4.24e-05	0.000691446	0.0001689	0.000833219	0.00061445	0.000553313	0.000233101	0.000155019	0.00217408	0.00114198
Streptobacillus	0	0	0	0	0	0	0	0.000291	0	0	0	0	0	0	0	0	0	0	0	0	0	0	0	0	0	0	0	0	0	0	0	0	0
Streptococcus	0.00636915	0.00770801	0.00324643	0.00428907	0.00357517	0.0370552	0.00648353	0.0744288	0.00255557	0.0288875	0.00519511	0.00703342	0.00849336	0.0076341	0.00310958	0.0207062	0.031458	0.017943	0.00432553	0.0173407	0.0206091	0.0556744	0.177525	0.00160534	0.00167382	0.002311	0.0016225	0.19843	0.0108179	0.0175683	0.0456441	0.0057659	0.00339996
Streptomyces	8.51e-06	1.65e-05	0	0	8.76e-06	6.71e-05	2.51e-05	0	0	1.03e-05	7.78e-06	0	0	0	0	2.25e-05	2.35e-05	0	0	2.34e-05	1.93e-05	0	1.6e-05	7.03e-06	1.52e-05	1.79e-05	6.12e-05	1.35e-05	1.07e-05	7.39e-06	3.43e-05	6.34e-05	3.01e-05
Streptosporangium	0	0	0	0	0	0	1.31e-05	0	0	0	0	0	0	0	0	0	0	0	0	0	0	0	0	0	0	0	0	0	0	0	0	0	0
Subdoligranulum	0.00151269	0.00731561	0.00119707	0.00334164	0.00227385	0.00540729	0.00244787	0.00346837	0.000921171	0.0010306	0.00366427	0.00336632	0.0139843	0.0328031	0.00170426	0.0119428	0.0137447	0.00236288	0.00922031	0.00139298	0.00571933	0.0252013	0.0150917	0.00164262	0.00473264	0.0033573	0.00262686	0.00521218	0.00577743	0.00228157	0.00295619	0.00358159	0.00670214
Succinatimonas	0	0	0	0	0	0	0	0	0	0	0	0	0	0	0	0	0	0	0	0	2.99e-05	0	0	0	0	0	0	0	0	0	0	0	0
Succinispira	0	0	0	0	0	0	0	0	0	0	0	0	0	6.86e-05	0	0	0	0	0	0	0	0	0	0	0	0	0	0	0	0	0	0	0
Sulfurimonas	0	0	0	0	3.17e-06	0	0	0	0	0	0	0	0	6.45e-05	0	0	8.13e-06	0	0	0	0	0	0	0	3.89e-05	0	0	0	0	0	0	0	0
Sutterella	0.00609513	2.39e-05	0.00581602	0.00815685	0.00384472	0.0065743	0.000352821	0.0001862	0.000439065	0.00472803	0.00156612	0.0073342	2.42e-05	0.000186	0.00358173	0.0100797	0.0153359	0.00245611	0.00304414	1.12e-05	3.31e-05	0.0074263	0.0002984	0.00191397	0.00479105	0	0.00384039	0.00888953	0.00654514	0.00879073	0	0.00215183	0.00929844
Synergistes	0	0	0	0	0	0	0	0.0024217	0	0.00016	0	0	0	0	0	0	0	0	0	0	0	0.000914608	0	0	0.000147954	0	0	0	0	0	0	0	0
Syntrophomonas	0	0	0	0	0	0	0	0	0	0	0	0	0	0	0	0	0	0	0	0	0	0	0	0	0	0	0	0	0	0	0	0.000394033	0
Tannerella	0.0012705	0.000123897	0.000231563	0	4.8e-05	9.45e-05	1.42e-05	8.31e-05	0.000130862	0.000561653	9.26e-06	0.00132857	0.000131	0.0001093	0	0.00237023	2.72e-05	3.69e-05	3.74e-05	0.0138638	0.00566381	0.000189	0.00268785	1.81e-05	0.000349584	0.0001023	0.000245957	3.65e-05	8.84e-05	7.88e-05	0.00013176	7.86e-05	1.19e-05
Terrisporobacter	8.56e-06	0.000167939	4.95e-05	5.68e-05	2.61e-06	0	0	6.57e-05	2.23e-05	0	0	0.000732707	1.58e-05	0.00275952	1.61e-05	8.09e-05	0.000495	9.76e-05	9.32e-05	0	9.01e-05	8.17e-05	0.000400679	9.23e-05	0.000271622	0.0001094	6.96e-05	0.00113969	0.000412567	0.000104	3.58e-05	0.000476043	8.07e-05
Thalassobaculum	0	0	0	0	0	0	0	0	0	0	0	0	0	1.63e-05	0	0	0	0	0	0	0	0	0	0	0	0	0	0	0	0	0	0	0
Thauera	0	0	0	0	0	0	0	0	0	0	6.4e-06	0	0	0	0	0	0	0	0	0	0	0	0	0	0	0	0	0	0	0	0	0	0
Thermaerobacter	0	1.75e-05	0	0	5.03e-06	0	0	0	0	0	0	0	0	0	0	3.23e-05	0	0	2.17e-05	0	0	0	0	5.43e-06	0	0	0	0	0	0	0	0	0
Thermanaerovibrio	0	0	0	0	0	0	0	0	0	0	0	0	0	0	0	0	0	0	0	0	0	0	3.39e-05	0	0	0	0	0	0	0	0	0	0
Thermincola	0	0	0	0	0	0	0	0	0	0	0	0	0	3.62e-05	0	0	0	0	0	0	0	0	0	0	0	0	0	0	0	0	0	0	0
Thermoanaerobacter	0	2.51e-05	0	0	0	0	0	0	0	0	0	0	0.000207739	0.00120188	0	0.000165	0.00014	0	0	0	5.96e-05	0	0	0	0.000394294	0	0	2.15e-05	1.91e-05	0	0	0	0
Thermoanaerobacterium	0	0	0	0	0	0	0	0	0	0	0	0	0	9.27e-05	0	0	0	0	0	0	0	0	0	0	0	4.11e-05	0	0	0	0	0	0	0
Thermomonospora	0	0	0	0	0	0	0	0	0	0	0	0	0	0	0	0	0	0	0	0	0	0	0	0	0	0	0	0	0	0	0	0	7.07e-06
Thermosediminibacter	0	0	0	0	0	0	0	0	0	0	0	0	0	5.39e-05	0	0	0	0	0	0	0	0	0	0	0	0	0	0	0	0	0	0	0
Thermosinus	0	0	0	0	0	0	0	0	0	0	0	0	0	0.000184	0	0	0	0	0	0	0	0	0	0	0	0	0.000116431	0	0	0	0	0	0
Thermosynechococcus	0	0	0	0	0	0	0	0	0	0	0	0	0	0	0	0	0	0	0	0	0	0	0	0	0	0	9.9e-05	0	0	0	0	7.12e-05	0
Thermus	0	0	0	0	0	0	0	0	0	0	0	0	0	0.000105	0	0	0	0	0	0	0	0	0	0	0	0	0	0	0	0	0	0	0
Thioalkalivibrio	0	0	0	0	0	0	0	0	0	0	0	0	0	0	0	0	0	0	0	0	0	0	0	0	0	0	0	0	0	0	0	0	2.36e-05
Thiobacillus	0	0	0	0	0	0	0	0	0	1.12e-05	0	0	0	0	0	0	0	0	0	0	0	0	0	0	0	0	0	0	0	0	0	0	0
Thiomonas	0	0	0	0	0	0	0	0	0	0	0	0	0	0	0	0	0	0	0	0	0	0	0	0	0	0	0	0	0	0	0	0	0
Treponema	0	2.46e-05	0	0	1.67e-05	0	5.31e-05	0	0	5.77e-05	2.12e-05	0	0	0	0	0	3.58e-05	1.49e-05	0	5.73e-05	3.27e-05	0.000157	0	1.55e-05	1.8e-05	0	0.000171979	0	2.05e-05	2.87e-05	0	0.000191159	2.52e-05
Turicibacter	0.00014674	0	0	0	0	0	0	0	4.1e-05	2.42e-05	0	0	2.81e-05	0.00451947	0	9.93e-05	3.24e-05	1.81e-05	3.25e-05	0	3.04e-05	0.000267	0.0001439	6.86e-06	0.000213212	0.004298	0.00223342	0.00020802	3.03e-05	0.000438537	0	0.00078599	0
Tyzzerella	0.000166948	0.000524216	7.16e-05	0.000302518	0.000248087	0.000113	0.000160788	0.0445989	0.00015724	0.000224894	0.000307354	0.000358	0.000609714	0.000613798	0.000491788	0.00103	0.000755	0.000364654	0.000312821	0.0036838	0.00136804	0.000457	0.000357339	0.00018829	0.000335262	0.0004446	0.000655382	0.00019919	0.000605535	0.000469042	0.000263626	0.00174104	0.000773608
Unclassified_Acetobacteraceae	0	0	0	0	0	0	0	0	0	4.95e-06	0	0	6.8e-06	0.000129	0	0	0	0	0	0	0	0	0	0	0	0	0	0	0	4.24e-06	0	0	0
Unclassified_Acholeplasmataceae	0	0	0	0	1e-06	0	0	0	0	0	0	0	0	0	0	0	0	0	0	0	0	0	0	0	0	0	0.000253052	0	0	0	0	0	0
Unclassified_Acidaminococcaceae	0	1.97e-06	2.62e-06	0	6.2e-07	0	0	1.41e-06	3.97e-05	6.41e-07	5.63e-07	3.78e-05	3.67e-06	1.64e-05	8.94e-06	2.52e-06	0	4.19e-07	2.93e-06	1.43e-05	1.11e-06	1.21e-07	0	8.29e-07	4.11e-06	2.2e-06	6.78e-06	1.7e-08	6.6e-08	1e-06	3.28e-05	0	1.12e-06
Unclassified_Acidobacteria	0	0	0	0	0	0	0	0	0	0	0	0	5e-07	2.75e-05	0	0	1.3e-06	0	0	0	0	0	0	0	0	0	0	0	0	0	0	0	0
Unclassified_Actinobacteria	1.56e-06	1.02e-05	3.41e-06	7.72e-06	3.16e-06	1.86e-05	2.46e-06	6.49e-07	2.51e-06	1.11e-05	5.25e-06	0.000412252	1.08e-05	0.000252892	0	6.46e-06	1.92e-05	4.07e-06	3.82e-06	3.52e-06	1.05e-05	2.65e-05	1.25e-05	4.87e-06	2.37e-06	6.1e-06	9.62e-05	8.96e-06	1.49e-06	0	2.63e-06	2.13e-05	7.53e-06
Unclassified_Actinomycetaceae	6.2e-06	1.47e-05	0	0	9.66e-07	3.9e-05	1.25e-05	6.13e-05	1.44e-05	4.49e-06	2.8e-06	0	2.74e-06	6.7e-05	6e-06	2e-05	2.2e-06	1.3e-06	1.2e-05	1.8e-06	5.54e-06	9.07e-05	1.77e-05	4.7e-06	1.45e-05	6.04e-05	0	5.8e-06	1.58e-05	1.22e-05	0	0	5.3e-06
Unclassified_Actinomycetales	2.28e-05	6.35e-05	0.000225874	0.000489583	5.15e-05	0.000501002	0.000276781	0.00035066	0.00010186	4.29e-05	5.59e-05	0.00045	0.000198349	0.000207309	9.43e-05	0.0001239	0.0001785	1.7e-05	0.000147085	4.21e-05	0.000122572	0.000459863	0.000133361	4.45e-05	9.02e-05	0.0001358	0.000167476	5.98e-05	8.28e-05	5.93e-05	6.36e-05	0.000226823	0.000124104
Unclassified_Aerococcaceae	0	0	0	0	0	0	0	0	0	0	0	0	0	7.1e-05	0	0	0	0	0	0	0	0	0	0	0	0	2.35e-05	0	0	1.78e-05	0	0	0
Unclassified_Aeromonadaceae	0	0	0	0	0	0	0	0	0	0	0	0	0	0	0	0	0	0	0	2.72e-06	0	0	0	0	0	0	0	0	0	0	0	0	0
Unclassified_Aeromonadales	0	0	0	0	0	0	0	0	0	0	0	0	0	0	0	0	0	0	0	5e-07	6.5e-06	0	0	0	0	0	0	0	0	1.23e-05	0	0	0
Unclassified_Alcaligenaceae	0	0	0	0	0	0	0	0	0	0	0	0	0	9.9e-06	0	0	2.56e-05	0	0	0	2.48e-05	0	0	0	0	0	0	0	0	0	0	0	0
Unclassified_Alicyclobacillaceae	0	0	0	0	0	0	0	0	0	0	0	0	0	5.9e-06	0	0	0	0	0	0	0	0	0	0	1.1e-06	0	0	0	0	0	0	0	0
Unclassified_Alphaproteobacteria	1.71e-05	4.13e-06	0	0	1.71e-05	0.000168575	6.51e-05	6.96e-05	3.02e-05	2.92e-05	3.11e-05	0.000294	7.32e-05	0.000282074	2.3e-06	3.01e-05	4.79e-05	0	5.8e-05	2.48e-05	4.52e-06	0.0001301	7.95e-06	3.44e-05	3.08e-05	0.000114	0.000257138	4.45e-05	1.88e-05	2.97e-05	0	0	4.84e-05
Unclassified_Alteromonadaceae	0	0	0	0	0	0	0	0	0	0	2.5e-06	0	0	0	0	0	0	0	0	0	0	0	0	0	1.46e-05	0	0	0	0	0	0	0	0
Unclassified_Alteromonadales	0	0	0	0	0	0	0	0	0	0	2.6e-06	0	0	0	0	0	0	0	0	1.74e-05	0	0	0	0	4.6e-06	0	0	0	0	0	0	0	5.4e-06
Unclassified_Archaea	0	1.3e-06	0	0	0	0	0	0	0	0	0	0	0	0	0	0	0	0	0	7.7e-07	0	0	0	3.32e-06	0	6.1e-06	0	0	0	0	1.05e-05	1.01e-05	1.6e-06
Unclassified_Aurantimonadaceae	0	5e-07	0	0	5.7e-07	0	0	0	0	0	0	0	0	0	0	0	0	0	0	0	0	0	0	0	0	0	0	4.5e-07	0	0	0	0	0
Unclassified_Bacillaceae	0	1.64e-05	0	0	3.6e-06	0	0	0	0	1.08e-05	3.4e-06	0	1.91e-05	0.000114123	0	8e-06	9.4e-06	1.36e-06	1.4e-05	1.44e-05	2.39e-05	0	1.18e-05	1.69e-05	9.7e-06	0	0.000135784	4.5e-06	2.5e-06	1.51e-05	7.02e-05	0	1.02e-05
Unclassified_Bacillales	9.66e-05	1.99e-05	0.0011585	0.000664104	1.28e-05	0.00105598	0	0.0004718	0.000386658	2.51e-05	3.56e-05	0.000546721	9.11e-05	0.00016735	7.85e-05	9.21e-05	1.27e-05	1.49e-05	3.22e-05	2.09e-05	4.17e-05	0.000192422	7.85e-05	2.54e-05	5.35e-05	0.000161	0.000197713	1.47e-05	4.77e-05	4.68e-05	7.3e-05	0.000285033	2.04e-05
Unclassified_Bacilli	0	0	0	0	9.48e-07	2.74e-05	0.000374218	0	0	3.81e-06	2.36e-07	4.28e-06	4.01e-07	1e-09	0	3.57e-06	0	0	5.1e-07	1.54e-06	8.25e-06	1.8e-05	0	4.85e-07	0	0	2.09e-07	5.78e-05	0	2.74e-06	0	1.19e-06	1.6e-07
Unclassified_Bacteria	8.45e-05	4.68e-05	0.000378694	0.000166619	4.23e-05	0.000646106	0.000112135	9.09e-05	0.000190469	0.000223127	2.36e-05	0.00188695	0.00015351	0.000382563	0.000108095	0.000234425	8.41e-05	2.24e-05	6.12e-05	7.45e-05	1.75e-05	0.000431071	1.64e-05	5.41e-05	0.000103719	0.0001236	0.000523468	4.75e-06	0.000189251	0.000139575	0.000224987	0.000414091	2.88e-05
Unclassified_Bacteroidales	0.000514005	0.00106628	0.00256027	1.53e-05	0.00278308	7.45e-05	0.000617976	0.00730402	0.000354332	0.00431304	7.96e-05	0.00313539	0.00285407	0.00070081	0	0.00502378	0.000564851	7.24e-05	0.0003332	0.000486443	0.0114466	0.00695066	0.00319244	1.04e-05	1.25e-05	0.000254	0.000607784	0.00182439	0.000978229	9.57e-05	0.000433589	0.000440451	4.13e-05
Unclassified_Bacteroidetes	0	0	0.00011379	0.0001072	0	0	0	0	2.28e-05	2.81e-05	0.00010169	0	0	0	0	6.54e-05	0	0	0.00011567	8.35e-05	0.000160449	0.000120264	0.0001048	0	1.38e-06	0.0001531	6.6e-05	0	0	0	1.57e-05	1.64e-05	0
Unclassified_Betaproteobacteria	1.43e-05	1.87e-05	4.89e-05	4.72e-05	1.52e-06	0.000144698	0.000244902	3.9e-05	7.84e-05	3.05e-05	1.27e-05	5.7e-05	4.01e-05	6.63e-05	2.93e-05	1.44e-05	1.91e-05	6.1e-06	1.78e-05	1.76e-05	3.76e-05	1.51e-05	1.38e-05	2.27e-06	3.99e-05	5e-05	6.7e-05	1.39e-05	3.27e-05	2.54e-06	2.53e-05	6.23e-05	3.85e-05
Unclassified_Bifidobacteriaceae	9.12e-06	2.06e-05	5.69e-06	3.64e-05	3.95e-06	2.49e-05	1.42e-05	1.23e-05	1.14e-05	7.25e-06	4e-06	0	1.82e-06	4.29e-05	1.76e-05	9.44e-06	2.09e-05	2.03e-06	1.15e-05	9.13e-06	3.89e-05	9.91e-05	2.87e-05	1.55e-06	2.49e-05	1.5e-05	2.41e-05	2.41e-05	2.98e-05	2.31e-05	1.58e-05	0	6.62e-06
Unclassified_Bradyrhizobiaceae	3.54e-06	5.04e-06	0	0	1.64e-06	2.03e-05	2.57e-05	0	0	3.3e-06	8.74e-06	0.000123	6.71e-06	2.15e-05	0	1.1e-06	6.97e-06	0	2.39e-06	0	1.04e-05	0	0	4.81e-06	4.62e-06	0	0	1.98e-06	0	0	0	0	0
Unclassified_Burkholderiaceae	1.18e-06	6.6e-06	8.3e-06	0	2.4e-06	1.9e-05	1.85e-05	0	6e-06	6.4e-06	0	0	0	5.1e-05	1.73e-05	1.02e-05	1.01e-05	0	0	2.9e-06	7.9e-06	0	8.9e-06	1.67e-06	5e-06	1e-06	1.14e-05	1.9e-06	1.19e-05	0	5e-07	6.5e-06	8e-06
Unclassified_Burkholderiales	6.7e-05	0.00196981	0.000184707	0.0001532	8.27e-05	0.000330158	0.000704801	0.000177	0.000128316	8.19e-05	9.33e-05	0.000527435	3.28e-05	0.000119514	0.000117517	0.00109556	0.000144706	2.44e-05	9.03e-05	0.00233034	0.00047833	0.000432951	2.89e-05	6.71e-05	0.000454878	0.0010637	0.000209316	0.000231511	0.000236233	8.07e-05	0.00103242	0.000222181	0.0021349
Unclassified_Campylobacteraceae	0	1.85e-06	0	0	0	0	0	0	0	0	6.24e-07	0	0	4.72e-06	0	0	0	0	1.66e-06	0	0	0	0	4e-07	1.74e-06	0	3.87e-06	0	0	0	3.26e-06	4.75e-06	0
Unclassified_Campylobacterales	0	5.8e-07	0	0	3e-08	0	2.86e-06	0	0	6.34e-06	2e-06	0	2.67e-06	0	4e-06	8.33e-06	0	1.02e-07	1.18e-05	5e-06	4.13e-06	6e-06	9.37e-06	3.6e-06	0	1.19e-05	5.08e-05	2.08e-06	7.44e-07	3.16e-06	2.1e-05	1.07e-05	8.02e-07
Unclassified_Carnobacteriaceae	4e-07	1.6e-06	0	0	1.8e-06	0	0	0	0	3.7e-06	0	0	0	0	0	0	5.9e-06	6.6e-07	0	7e-06	6.4e-06	0	0	0	0	0	0	6e-07	1.3e-06	8.82e-06	0	0	0
Unclassified_Caudovirales	0	0.00307483	0	0	0.000741628	0	0	0	0	0.00596576	0.000645931	0	0.00514267	0	0	0.00207737	0.00321233	0	0.00148768	0.00122133	0	0	0.00353842	0	0	0	0	0.00188023	0.00250248	0	0	0	0.00158473
Unclassified_Caulobacteraceae	0	1.9e-06	0	0	0	0	0	5.4e-06	0	0	0	0	0	6.22e-05	0	0	4.8e-06	0	0	0	5.9e-06	0	5.2e-06	0	2.5e-06	0	0	0	0	0	0	0	0
Unclassified_Cellular Organism	0.0153652	0.013483	2.28e-05	0	0.0335492	0.130678	0.00011444	0	0	0.0104288	0.00940575	0.00071275	0.00967001	0.000385767	0	0.0131845	0.00670499	0.00418107	0.00388683	0.00516657	0.00790664	0	0.022831	0	0	0	0	0.0111554	0.00642432	0.00169061	0	2.33e-05	0.00388743
Unclassified_Chlamydiales	0	0	0	0	0	0	0	0	0	0	0	0	0	0	0	0	0	0	0	0	2.64e-05	0	0	0	0	0	0	0	0	0	0	0	0
Unclassified_Chromatiaceae	0	0	0	0	0	0	0	0	0	0	0	0	2.67e-05	0	0	0	0	0	0	2.23e-06	0	0	0	0	0	0	0	0	0	0	0	0	0
Unclassified_Chromatiales	0	2.31e-05	0	0	0	0	0	0	0	0	0	0	1.68e-05	8.9e-05	0	2e-05	1.07e-05	0	0	4.07e-06	5.8e-06	0	3.33e-05	0	0	0	0	6.1e-06	0	1.6e-06	0	0	6.1e-06
Unclassified_Chromobacteriaceae	0	5.5e-06	0	0	0	0	0	0	0	0	0	0	0	3.82e-05	0	1.21e-05	2.36e-05	0	0	0	0	0	1.7e-05	4.72e-06	0	0	0	0	0	3.5e-06	0	0	0
Unclassified_Chroococcales	0	0	0	0	0	0	0	0	0	0	0	0	0	0	0	0	0	0	0	0	0	0	0	0	0	0	5.24e-05	0	0	0	0	6.28e-05	0
Unclassified_Closteroviridae	0	0	0	0	0	0	0	0	0	0	0	0	0	0	0	0	0.0049027	0	0	0	0	0	0	0	0	0	0	0	0	0	0	0	0
Unclassified_Clostridia	0	5.47e-05	0	0	0	0	0.00011444	6.49e-05	0	0	0	0.0002851	4.21e-05	0	0	0	0	0	4.48e-05	0	6.5e-07	0.000180396	0	0	0	8.4e-06	1.46e-05	7.04e-05	0	0	7.05e-05	0	0
Unclassified_Clostridiaceae	7.77e-06	1.52e-05	0.000102167	5.22e-05	1.32e-05	3.11e-05	6.3e-08	0.00205284	0	0.000182359	3.98e-05	0.000242309	5.28e-05	0.000158962	4.46e-06	2.2e-05	3.54e-05	8.73e-06	2.94e-05	0.000110154	0.000110359	0.000374175	9.62e-05	1.38e-05	0.000119931	5.17e-05	9.94e-05	9.87e-06	1.82e-05	3.64e-05	2.57e-05	7.47e-05	1.62e-05
Unclassified_Clostridiales	0.00689385	0.00940749	0.00764453	0.0441122	0.0103648	0.00284936	0.0162942	0.00289836	0.010441	0.00823142	0.029281	0.00337992	0.00801732	0.00638067	0.0529503	0.0172874	0.00847935	0.0146629	0.0130521	0.0129395	0.00630281	0.011149	0.0350345	0.00638518	0.0083572	0.0217103	0.0188383	0.00578573	0.0190609	0.0188143	0.020723	0.0271549	0.0326409
Unclassified_Clostridiales Family XI. Incertae Sedis	0	3.25e-05	0	0	3.6e-06	0	6.04e-05	3.31e-05	7.84e-06	1.1e-06	2.48e-05	0.000123752	3.3e-05	0.000113476	7.69e-05	3.5e-05	3.48e-05	3.77e-06	8.35e-05	7.02e-06	4.97e-05	0.000236721	9.49e-06	1.58e-05	4.19e-05	0.0001161	0.00018108	7.07e-06	4.54e-05	1.73e-05	7.39e-05	0.00013234	6.02e-06
Unclassified_Clostridiales Family XIII. Incertae Sedis	4.2e-06	0.000125404	0	0	1.55e-05	2.7e-05	0	6.85e-05	1.79e-05	3.39e-05	2.13e-05	8.7e-05	4.29e-05	0.000540502	1.38e-05	0.00044547	0.000298116	2.85e-05	9.15e-05	7.2e-06	2.44e-05	0.000106	4.91e-05	1.18e-05	0.000114	3.44e-05	8.89e-05	7.19e-05	2.95e-05	1.31e-05	0.000166174	9.36e-05	0.000118141
Unclassified_Clostridiales Family XVII. Incertae Sedis	0	0	0	0	0	0	0	0	0	0	0	0	0	0	0	3.5e-06	0	0	1e-06	0	0	0	0	0	0	0	0	0	0	0	0	0	0
Unclassified_Comamonadaceae	0	4.2e-05	0	0	4.79e-06	0.000196	0	0	0	3.14e-05	3.28e-05	0	6.46e-05	0.0002069	0	8.91e-05	6.77e-05	0	4.85e-05	0	5.98e-05	0	7.37e-05	1.96e-05	2.78e-05	1.08e-05	0	1.11e-05	5.49e-05	2.32e-05	0	0	6.69e-05
Unclassified_Coriobacteriaceae	1.68e-05	2.02e-06	0.000133194	0.000113056	1.17e-06	0.000209461	4.51e-05	0.000146562	0.000171514	1.03e-05	1.21e-05	0.00048778	2.42e-05	0	3.14e-05	9.49e-06	2.53e-05	9.13e-06	3.05e-05	1.6e-05	6.88e-06	0.000355462	3.97e-06	5.9e-06	4.67e-06	8.56e-05	0.000209801	4.12e-06	2.77e-05	3.34e-05	7.66e-05	0.00020077	2.86e-06
Unclassified_Corynebacteriaceae	0	9e-07	0	0	0	0	0	0	0	0	0	0	0	2e-06	0	0	0	0	0	0	7e-07	0	0	0	0	0	0	0	0	0	0	0	0
Unclassified_Cyanobacteria	0	0	0	0	0	0	0	0	0	0	0	0	0	8.03e-05	0	0	1.88e-05	0	0	0	0	0	2.73e-05	0	0	0	4.19e-05	0	0	0	0	2.36e-05	3.1e-05
Unclassified_Cyclobacteriaceae	0	0	0	0	0	0	0	0	0	0	0	0	0	2.84e-05	0	0	0	0	0	0	0	0	0	0	0	0	0	0	0	0	0	0	0
Unclassified_Cytophagaceae	0	5.23e-06	0	0	1.48e-06	0	0	0	0	0	0	0	0	0	0	1.15e-05	9e-07	0	5.12e-06	0	1.05e-05	0	1.68e-05	1.28e-06	0	1.14e-05	0	0	0	3.66e-06	0	1.66e-05	0
Unclassified_Cytophagales	0	4.97e-06	0	0	1.53e-06	0	0	0	0	0	0	0	0	6.8e-05	0	5.1e-06	1.6e-06	0	1.78e-06	0	5.2e-06	0	3.3e-06	6.9e-07	5.21e-06	2.96e-05	0.000113188	0	0	3.19e-06	0	5.66e-05	0
Unclassified_Deferribacteraceae	0	0	0	0	0	0	0	0	0	0	0	0	0	1.96e-05	0	0	0	0	0	0	0	0	0	0	0	0	0	0	0	0	0	0	0
Unclassified_Deinococcales	0	0	0	0	0	0	0	0	0	0	0	0	0	4e-06	0	0	1.1e-06	0	0	0	9e-07	0	0	3e-07	0	0	0	0	0	0	0	0	0
Unclassified_Deinococci	0	3.94e-06	0	0	0	0	0	4.69e-05	0	0	0	0	0	0	0	1.7e-05	2.07e-05	0	0	0	1.48e-05	0	0	2e-06	0	0	0	3.7e-06	0	0	0	1.51e-05	2.43e-05
Unclassified_Deltaproteobacteria	5.18e-06	1.41e-05	3.52e-05	4.28e-07	5.27e-06	5.5e-05	1.95e-05	2.6e-05	7.54e-06	1.01e-05	9.99e-06	6.77e-05	2.97e-05	0.000108486	0	1.9e-05	2.3e-05	1.4e-06	1.66e-05	9.13e-06	1.97e-05	3.61e-05	2.42e-05	1.01e-05	1.74e-05	4.3e-05	7.44e-05	1.08e-05	1.34e-05	1.91e-05	4.75e-05	3.74e-05	1.6e-05
Unclassified_Desulfobacteraceae	0	0	0	0	0	0	0	0	0	0	0	0	0	4.22e-05	0	0	0	0	0	0	0	0	0	0	0	0	0	0	0	0	0	5.3e-05	0
Unclassified_Desulfobacterales	0	0	0	0	0	0	0	0	0	0	0	0	0	0.0001478	0	0	0	0	0	0	0	0	0	0	0	0	8.36e-05	0	0	0	0	3.15e-05	0
Unclassified_Desulfovibrionaceae	6.21e-07	7e-08	2.12e-05	2.59e-05	5.31e-07	5.73e-05	2.1e-05	3e-09	0	1.39e-06	2e-06	0	1.37e-05	2.17e-05	0	1.91e-05	1.05e-05	5e-06	0	2.86e-06	2.05e-05	1.92e-05	1.51e-06	2.07e-06	1.54e-05	7.1e-06	1.33e-05	1.95e-06	7.44e-06	1.17e-05	3.6e-08	0	4.97e-06
Unclassified_Desulfovibrionales	2.07e-06	1.74e-06	9.1e-06	0	2.11e-06	7.86e-06	2.4e-06	0	0	5.43e-07	3.75e-06	7.84e-06	7.89e-06	1.63e-05	0	2.38e-06	0	2e-07	2.55e-06	0	4.44e-06	2.16e-05	7.87e-06	3e-07	2.49e-06	2e-06	6.28e-06	9.09e-07	2.98e-06	8.41e-07	0	3.41e-06	3.21e-06
Unclassified_Desulfuromonadales	0	0	0	0	0	0	0	0	0	5.6e-07	0	0	0	9.4e-06	0	0	0	0	0	0	2.2e-06	0	0	0	0	0	0	2.2e-06	0	0	0	4.29e-05	0
Unclassified_Ectothiorhodospiraceae	0	0	0	0	0	0	0	0	0	0	0	0	0	0	0	0	2.82e-05	0	0	0	2.52e-05	0	0	0	0	0	0	1.89e-05	0	1.1e-05	0	0	8.3e-06
Unclassified_Enterobacteriaceae	5.09e-05	3.22e-05	0.00050409	0.000675574	8.44e-06	0.000550795	0	0.000149896	0.000539434	5.43e-05	3.17e-05	0.000947244	4.8e-05	0.0002431	8.65e-05	5.5e-05	6.73e-05	5.09e-06	3.25e-05	3.54e-05	7.82e-05	0.000239906	7.06e-05	2.26e-05	3.91e-05	0.0001248	0.000197404	3.89e-05	2.34e-05	2.92e-05	2.28e-05	0	3.2e-05
Unclassified_Enterococcaceae	2.28e-06	4.17e-06	0.000159192	0	1.58e-06	5.91e-05	0	4e-06	0	1.5e-05	2.7e-06	0	4.01e-06	4.7e-05	6.3e-06	0	0	1.9e-06	4.33e-06	8.47e-06	0	0	0	3.52e-06	4.48e-06	1.48e-05	2.39e-05	4.7e-08	0	2.21e-06	1.22e-05	5.32e-05	0
Unclassified_Entomoplasmatales	0	0	0	0	3.9e-06	0	0	0	0	0	0	0	0	0	0	0	0	0	0	0	0	0	0	0	0	0	0	0	0	0	0	0	0
Unclassified_Epsilonproteobacteria	0	0	0	0	6e-07	0	0	6e-06	0	0	9.99e-07	0	0	3.77e-05	0	0	3e-06	0	4.33e-06	6.75e-06	0	7e-06	0	5e-07	0	0	6.8e-06	2.73e-06	0	3.05e-06	0	8.16e-06	2.73e-06
Unclassified_Erysipelotrichaceae	0.0260231	0.000715269	0.000352012	0.000398277	0.00231342	0.00102452	0.000685431	0.012942	0.00975344	0.00037742	0.0194167	0.00121272	0.00630409	0.0015144	0.00101801	0.00130628	0.0067746	0.0301974	0.00357656	0.000634807	0.00214055	0.00159928	0.00106244	0.00120367	0.000990731	0.0006302	0.0191136	0.000467671	0.00139735	0.00225524	0.0144083	0.0085646	0.00258214
Unclassified_Eubacteriaceae	0	7.68e-06	0	2.14e-05	0	3.14e-06	0	2.34e-05	1.14e-05	0	2.85e-06	8.55e-05	7.75e-06	3.65e-05	1.47e-05	0	5.44e-06	0	5.39e-05	0	0	5.03e-05	1.77e-05	1.06e-05	0	7.73e-05	6.84e-05	4.53e-06	0	4.38e-07	9.5e-06	8.59e-06	1.6e-06
Unclassified_Euryarchaeota	6.22e-06	1.35e-05	5.69e-05	0.000214614	9.4e-06	3.66e-05	0	4.67e-05	2.8e-05	5.44e-06	9.8e-06	0	5.07e-05	0	0	3.85e-06	3.21e-05	1.06e-06	6e-06	2.82e-05	0	0	1.2e-05	2.99e-06	1.59e-06	1.57e-05	2.09e-05	0	0	5.4e-06	3.16e-05	4.21e-05	3.62e-06
Unclassified_Firmicutes	0	1.27e-05	0	3.86e-05	3.79e-05	5.91e-05	0	6.16e-05	6.54e-05	0	2.12e-05	3.92e-05	2.01e-05	0.000261035	0	0	0	2.24e-05	8.28e-05	3.19e-05	9.52e-06	0	1.25e-05	0	1.74e-05	2e-05	0	0	3.12e-05	0	0	3.45e-05	5.61e-05
Unclassified_Flavobacteriaceae	0	6.04e-06	0	0	4.98e-06	0	0	0	0	1.12e-05	1.52e-05	0	0	0.000102003	0	0	0	5.89e-06	0	2.63e-05	5.05e-05	0	0	0	2.11e-05	0	0.000152796	0	0	1.52e-05	3.52e-05	9.09e-05	1.65e-05
Unclassified_Flavobacteriales	0	0	0	0	9.1e-06	0	0	0	0	0	3.4e-06	0	0	0.00011573	0	0	0	2e-07	0	0	4.65e-05	0	0	0	2.23e-05	0	0.000133691	0	0	4e-07	9.2e-06	6.36e-05	7e-07
Unclassified_Flavobacteriia	0	0	0	0	0	0	0	0	0	0	0	0	0	7.33e-05	0	0	0	0	0	2e-07	0	0	0	0	0	0	7.53e-06	0	0	0	0	5.19e-06	6e-07
Unclassified_Fusobacteriaceae	0	0	0	0	0	0	0	0	0	0	0	0	0	0	0	0	0	0	0	0	0	0	0	0	0	0	0	0	0	8e-07	0	0	0
Unclassified_Fusobacteriales	1.16e-05	0	0	0	0	0	0	0.0001	0	0	0	0	0	0	1.06e-05	0	0	0	0	0	0	2.89e-07	0	0	0	0	0	0	0	1.4e-06	0	0	0
Unclassified_Gammaproteobacteria	4.72e-05	4.83e-05	0.000296536	0.000201108	2.84e-05	0.00064359	0.000681948	0.000211522	9.52e-05	4.69e-05	4.22e-05	0.000857466	0.000106508	0.000431083	8.51e-05	9.14e-05	0.000110169	1.29e-05	0.000105853	4.56e-05	7.69e-05	0.000236851	0.000114621	3.9e-05	7.18e-05	0.0001884	0.000145826	3.77e-05	5.6e-05	3.85e-05	4.76e-05	0.000216518	5.6e-05
Unclassified_Geobacteraceae	0	0	0	0	0	0	0	0	0	0	0	0	0	4.4e-06	0	0	0	0	0	0	0	0	0	0	0	0	0	0	0	0	0	0	0
Unclassified_Halomonadaceae	0	0	0	0	0	0	0	0	0	0	0	0	0	0	0	0	0	0	0	0	0	0	0	0	0	0	0	2.1e-05	0	5e-07	0	0	0
Unclassified_Helicobacteraceae	0	0	0	0	0	0	0	0	0	0	0	0	0	3.85e-05	0	0	1.18e-06	0	0	0	0	0	0	0	2e-06	0	0	0	0	0	0	0	0
Unclassified_Holophagaceae	0	0	0	0	0	0	0	0	0	0	0	0	1.6e-06	7.4e-06	0	0	5e-07	0	0	0	0	0	0	0	0	0	0	0	0	0	0	0	0
Unclassified_Lachnospiraceae	0.00651428	0.00673401	0.00593471	0.0200397	0.00397172	0.00318841	0.00145113	0.00746239	0.00253931	0.00540579	0.00442311	0.0172208	0.00724816	0.00711879	0.0346453	0.0123389	0.0112253	0.00890847	0.007194	0.0141183	0.0083948	0.00962362	0.00660182	0.00235742	0.0125412	0.01554	0.00833204	0.0052882	0.00572069	0.00789433	0.0271835	0.00890735	0.0229332
Unclassified_Lactobacillaceae	0	9.27e-07	0	8.83e-05	0	1.2e-05	0	1.95e-06	0	3.81e-06	0	0	0	1.5e-05	0	2e-06	0	4.5e-06	0	0	1.59e-06	0	0	6e-07	1.37e-06	9e-06	5.75e-06	1.17e-06	0	5.26e-07	2.53e-06	1.39e-05	9.46e-06
Unclassified_Lactobacillales	5.71e-06	2.33e-05	0.000171254	0.000425691	8.44e-06	2.93e-06	0.000193404	0.000192484	0.00022267	3.31e-06	1.91e-05	0.000848173	2.03e-05	0.000148645	0.000109319	3.11e-06	8.38e-06	9.52e-06	4.11e-05	1.63e-05	3.86e-05	0.000584125	3.43e-05	1.15e-05	1.79e-05	6.31e-05	0.000158902	0	5.37e-06	1.45e-05	3.39e-05	9.09e-05	2.77e-06
Unclassified_Legionellaceae	0	0	0	0	0	0	0	0	0	0	0	0	0	1.2e-06	0	0	0	0	0	0	0	0	0	0	0	0	0	0	0	0	0	0	0
Unclassified_Legionellales	0	0	0	0	0	0	0	0	0	0	0	0	0	9e-06	0	0	0	0	0	0	0	0	0	0	0	0	0	0	0	0	0	0	0
Unclassified_Leptotrichiaceae	0	0	0	0	0	0	0	8e-06	0	0	0	0	0	0	0	0	0	0	0	0	0	0	0	0	0	0	0	0	0	0	0	0	0
Unclassified_Leuconostocaceae	0	0	0	0	0	6.07e-05	0	0	0	0	0	0	2e-05	0	0	0	0	0	0	0	0	0	1.76e-05	0	7.47e-06	0	0	0	0	0	0	0	6.1e-06
Unclassified_Methanobacteriaceae	2.07e-06	0	0	0	0	0	0	0	0	0	0	0	0	4.29e-05	0	0	0	0	0	0	0	0	0	0	0	8.8e-06	0	0	0	0	2.1e-05	3.49e-05	0
Unclassified_Methanobacteriales	0	0	0	0	0	0	0	0	0	0	0	0	0	8.57e-05	0	0	0	0	0	0	0	0	0	0	0	0	0	0	0	0	0	0	0
Unclassified_Methanococcaceae	0	0	0	0	0	0	0	0	0	0	0	0	0	0	0	0	0	0	0	0	0	0	0	7e-07	0	0	0	0	0	0	0	0	0
Unclassified_Methanococcales	0	0	0	0	0	0	0	0	0	0	0	0	0	0	0	0	0	0	0	0	0	0	0	0	0	0	0	0	0	1.5e-06	0	0	0
Unclassified_Methanomicrobia	0	0	0	0	0	0	0	0	0	0	0	0	0	3.1e-06	0	0	0	0	0	0	0	0	0	0	0	0	0	0	0	0	0	0	0
Unclassified_Methanomicrobiales	0	0	0	0	0	0	0	0	0	0	0	0	0	6.7e-06	0	0	0	0	0	0	0	0	0	0	0	0	0	0	0	0	0	0	0
Unclassified_Methylococcales	0	0	0	0	0	0	0	0	0	0	0	0	0	0	0	0	0	0	0	0	0	0	0	0	2.09e-06	0	0	0	0	0	0	0	0
Unclassified_Methylocystaceae	0	0	0	0	0	0	0	0	0	0	0	0	0	0	0	0	0	0	0	0	0	0	0	0	0	0	0	0	0	1.47e-06	0	0	0
Unclassified_Microbacteriaceae	6e-06	1.31e-05	0.000119024	0	8.5e-06	0.000106	0	0	1.45e-05	8.5e-06	1.27e-05	0	0	0.000139	3.1e-06	0	0	0	0	3.3e-06	0	0	0	0	1.17e-05	0	6.36e-05	9.2e-06	0	0	1.84e-05	5.75e-05	1.61e-05
Unclassified_Micrococcaceae	3.84e-06	0	0	0	0	0	0	0	0	0	0	0	0	7.11e-05	0	0	0	1.51e-06	0	0	0	0	2.57e-05	0	0	0	0	2.6e-06	0	0	0	0	7.5e-06
Unclassified_Micromonosporaceae	9.1e-07	0	0	0	0	0	0	0	0	0	0	0	0	0	0	0	0	0	0	0	0	0	0	0	0	0	0	0	0	0	0	0	0
Unclassified_Mollicutes	0	0	0	0	0	0	0	0	0	0	0	0	0	0.000470207	0	0	0	0	0	0	0	0	0	0	5.5e-05	0.0002388	0.000474406	0	0	0	0	0.00054174	0
Unclassified_Moraxellaceae	0	9.2e-06	0	0	3.29e-06	0	0	0	0	1.8e-06	0	0	0	0	0	0	0	0	0	0	1.2e-06	0	0	0	0	0	0	0	0	2.4e-06	0	0	0
Unclassified_Mycoplasmataceae	0	0	0	0	1.26e-06	0	0	2.6e-05	0	0	0	0	0	0	0	0	0	0	0	0	0	0	0	0	0	0	0	0	0	0	0	0	0
Unclassified_Neisseriaceae	0	2e-06	0	0	5e-07	0	0	0	0	0	0	0	0	0	0	0	0	0	0	0	0	1.7e-05	0	2e-07	0	0	0	0	0	0	0	0	0
Unclassified_Neisseriales	0	1e-07	0	0	2.7e-06	0	0	0	0	0	0	0	0	6.57e-05	0	2.47e-05	0	0	2.93e-05	0	0	1.8e-05	2.34e-05	6e-08	0	0	0	0	0	9.3e-06	0	0	0
Unclassified_Oceanospirillales	0	0	0	0	0	0	0	0	0	0	0	0	0	0	0	0	0	5.7e-07	0	0	0	0	0	2.36e-06	0	0	0	2.8e-06	0	5.4e-06	0	0	0
Unclassified_Opitutaceae	0	0	0	0	0	0	0	0	0	0	0	0	0	0	0	1.26e-05	0	0	0	0	0	0	0	0	0	0	0	0	0	0	0	0	0
Unclassified_Oscillatoriales	0	0	0	0	0	0	0	0	0	0	0	0	0	9.5e-06	0	0	0	0	0	0	0	0	0	0	0	0	0	0	0	0	0	0	0
Unclassified_Oxalobacteraceae	0	6.03e-06	0	1e-06	0	0	0	0	5.2e-06	1.27e-06	0	0	5.75e-06	3.32e-05	0	0	0	1.4e-06	0	0	1.24e-05	0	7.7e-06	1.7e-06	1.25e-05	0	0	2e-06	1.1e-06	0	2.5e-06	0	5.4e-06
Unclassified_Paenibacillaceae	2.8e-07	1e-05	0	0	5.48e-06	0	0	0	0	0	8.1e-06	0	0	9.5e-06	0	0	0	3e-07	1.74e-05	4.6e-06	0	0	0	2.2e-06	9.09e-06	1e-06	0	0	0	2.31e-06	0	0	0
Unclassified_Pasteurellaceae	2.7e-06	5.13e-06	0.000112539	0.000110416	3.03e-06	0.000110725	0	0	4.86e-05	9.3e-06	1.9e-05	0	7.07e-05	0.00015	3.21e-05	2.68e-05	1.94e-05	4.8e-06	1.58e-05	4.4e-05	1.36e-05	0.000130486	5.21e-05	1.48e-05	4.91e-06	0	0.000189135	4.9e-06	8.63e-06	9.74e-06	3.22e-05	7.88e-05	4.15e-05
Unclassified_Peptococcaceae	0	8.2e-06	0	0	0	0	0	0	0	1.55e-05	0	0	0	8.84e-05	0	1.84e-05	1.87e-05	0	0	0	0	0	4.57e-05	8.7e-06	2.08e-05	5.98e-05	0.000137144	1.89e-05	0	1.33e-05	0	0	3.02e-05
Unclassified_Peptostreptococcaceae	1.01e-05	4.94e-05	0.000558071	2.56e-05	1.83e-05	2.28e-05	5.56e-05	1.74e-05	3.05e-05	9.59e-05	2.56e-05	9.27e-05	3.65e-05	0.000106318	1.75e-05	3.41e-05	0.000455639	1.68e-05	3.44e-05	6.6e-05	6.08e-05	3.98e-05	2.05e-05	1.17e-05	3.06e-05	4.61e-05	0.000141816	3.84e-05	2.45e-05	1.91e-05	3.68e-05	7.5e-05	6.2e-05
Unclassified_Phyllobacteriaceae	0	8.49e-06	0	0	0	0	0	0	0	0	0	0	0	9.3e-06	0	4.2e-06	2.95e-06	0	0	0	0	0	0	0	0	0	0	0	0	0	0	0	0
Unclassified_Piscirickettsiaceae	0	0	0	0	0	0	0	0	0	0	0	0	0	1.64e-05	0	0	0	0	0	0	0	0	0	0	0	0	0	0	0	0	0	0	0
Unclassified_Planctomycetaceae	1e-07	7e-07	0	0	1e-07	0	0	2e-06	0	0	0	0	2.1e-06	1.14e-05	0	1.2e-06	5e-07	4e-08	0	1e-06	1.5e-06	0	7e-07	0	5e-07	0	6.49e-06	5e-07	4e-07	0	1e-06	1.42e-05	8e-07
Unclassified_Planctomycetes	0	0	0	0	3e-07	0	7e-06	0	2.63e-06	0	4e-07	0	0	3.6e-06	0	1e-06	7e-07	0	0	6e-07	0	0	0	0	0	0	0	0	0	0	0	0	1.2e-06
Unclassified_Planctomycetia	0	0	4.32e-06	0	0	0	0	0	0	0	0	0	0	0	0	0	0	0	0	0	0	0	0	0	0	0	0	0	0	0	0	0	0
Unclassified_Podoviridae	0	0.00146034	0	0	0.000527132	0.00778221	0	0	0	0.00529706	0.000639687	0	0.00232737	0	0	0.00180832	0.00196233	0	0.00136668	0.00121033	0	0	0.00158623	0	0	0	0	0.000890252	0.00230609	0	0	0	0.00140102
Unclassified_Porphyromonadaceae	9.43e-06	0	6.71e-06	2.47e-05	0	5.55e-05	5.26e-05	6.32e-05	8e-05	0	0	1.38e-05	3.08e-06	3.86e-05	2.92e-06	9.57e-06	3.96e-06	4.84e-07	1.91e-05	0	0	3.44e-05	0	7.21e-06	4.54e-06	7.49e-05	1.8e-05	0	6.62e-07	1.06e-05	4.83e-05	0.000125312	5.11e-06
Unclassified_Prevotellaceae	1.2e-06	0	0	8.76e-06	2.8e-05	7.2e-06	3.62e-06	7.82e-06	2.13e-05	0	0	2.21e-05	0	2.53e-05	8.5e-06	8e-06	2.09e-05	3.4e-07	5.86e-05	4.07e-06	1.38e-05	5.48e-05	1.37e-06	0	1.59e-06	0	3.87e-06	0	0	0	5.3e-06	5.41e-06	6.25e-06
Unclassified_Propionibacteriaceae	0	3.82e-05	0	0	0	0	0	0	0	8e-07	0	0	0	7.93e-05	0	0	0	0	0	0	9e-06	0	0	0	0	0	0	0	0	0	0	0	0
Unclassified_Proteobacteria	3.94e-05	0	0.000625276	0.000417866	2.74e-07	0.000355138	6.86e-07	0	0.000156326	1.82e-07	6.25e-07	0.000672836	4.01e-07	3.21e-05	7.15e-06	4.34e-19	4.88e-07	8.89e-06	3.82e-07	2.46e-07	3.17e-07	2.57e-07	0	7e-08	2.49e-07	9e-07	2.03e-05	7.5e-07	3.47e-07	0	7.14e-05	0.000178257	1.28e-06
Unclassified_Pseudomonadales	0	4e-06	0	0	4e-07	0	0	0	0	4e-06	0	0	0	0	0	0	0	0	0	0	6.4e-06	0	0	0	0	0	0	0	0	7e-07	0	0	0
Unclassified_Pseudonocardiaceae	0	0	0	0	0	0	0	0	0	0	0	0	0	3.85e-05	0	0	0	0	0	0	0	0	0	0	0	0	0	0	0	5.14e-06	0	0	0
Unclassified_Rhizobiaceae	5.34e-06	9.8e-06	0	0	3.53e-06	2.6e-05	1.15e-05	0	8.1e-06	3.37e-05	0	0	3.73e-05	0	0	4.9e-06	4.1e-06	0	2.68e-05	0	1.04e-05	0	2.47e-05	0	3.55e-06	0	0	6.6e-06	8.5e-06	1.86e-05	0	0	2.25e-05
Unclassified_Rhizobiales	8.47e-06	1.52e-05	0	0	9.38e-06	8.06e-05	2.96e-05	0.000274	2.13e-05	1.39e-05	2e-05	9.3e-05	2.69e-05	0.0001022	1.11e-05	1.04e-05	3.45e-05	0	2.44e-05	2.11e-05	3.76e-05	0.000172	4.65e-05	1.79e-05	9.7e-06	0	9.77e-05	1.08e-05	2.37e-05	1.87e-05	0	0	2.65e-05
Unclassified_Rhodobacteraceae	0	1.66e-05	0	0	0	0	0	0	0	0	0	0	0	5.9e-05	0	1.37e-05	1.69e-05	0	0	0	2.02e-05	0	1.71e-05	0	0	0	0	0	0	1.7e-05	0	0	1.76e-05
Unclassified_Rhodobacterales	0	1.8e-06	0	0	0	0	0	0	0	0	0	0	0	1.9e-05	0	1.8e-06	2.2e-06	0	0	0	7.8e-06	0	3.7e-06	0	0	0	0	0	0	2.2e-06	0	0	7e-07
Unclassified_Rhodocyclaceae	8.51e-06	0	0	0	3.2e-06	0	0	0	0	0	5.9e-06	0	0	6.76e-05	0	0	2.14e-05	0	0	0	1.95e-05	0	3.97e-05	7.38e-06	0	0	0	6.22e-06	0	7.72e-06	0	0	0
Unclassified_Rhodospirillaceae	0	1.42e-05	0	0	0	0	0	0	0	0	0	0	0	7.17e-05	0	0	0	0	0	0	7.14e-06	0	1.22e-05	0	0	0	4.29e-05	0	0	0	0	0	0
Unclassified_Rhodospirillales	0	9.1e-06	0	0	9.2e-06	0	0	0	0	2.4e-06	0	0	2.47e-05	0	0	2.06e-05	3.45e-05	0	0	1.14e-05	1.21e-05	0	8.9e-06	0	2.63e-05	0	6.28e-05	0	1.78e-05	8.2e-06	0	0	0
Unclassified_Rickettsiales	0	0	0	0	0	0	0	0	0	0	0	0	0	0	0	0	0	0	0	0	0	0	0	0	0	0	4.86e-05	0	0	0	0	0	0
Unclassified_Rikenellaceae	1.99e-06	8.78e-06	0	1.07e-05	0	3.15e-05	0	1.3e-05	0	7.27e-06	0	1.43e-05	0	1.29e-05	2.3e-06	0	0	0	3.37e-07	8.11e-06	9.06e-06	3.01e-05	6.7e-07	2.07e-06	7e-07	8e-06	1.99e-05	0	7.35e-06	2.1e-06	1.24e-07	5.93e-06	5.26e-06
Unclassified_Ruminococcaceae	0.00049359	0.000965447	0.000444321	0.000307804	0.000665043	0.00628617	0.00169486	0.00151272	0.000265636	0.000326377	0.000646431	0.00120312	0.00988564	0.00205142	0.0004922	0.00155594	0.00178997	0.000405415	0.000860766	0.00047665	0.00831961	0.00149248	0.00577787	0.000437986	0.00062954	0.0001931	0.000217693	0.00228809	0.00191718	0.000323335	0.000717947	0.000613369	0.00123506
Unclassified_Selenomonadales	3.11e-07	1.16e-07	0	1.29e-05	0	0	9.16e-06	0	1e-09	2.74e-05	5e-06	7.13e-07	0	0	0	0	1.05e-06	5.09e-07	0	2.41e-06	0	6e-07	5.28e-07	3.11e-07	3.74e-07	0	0	2.59e-07	7.14e-06	3.16e-06	2.1e-07	0	4.81e-07
Unclassified_Sinobacteraceae	0	0	0	0	0	0	0	0	0	0	0	0	0	2.3e-06	0	0	7.4e-07	0	0	0	0	0	0	0	0	0	0	0	0	0	0	0	0
Unclassified_Siphoviridae	0	0	0	0	0	0	0	0	0	0	0	0	0	0	0	0	0	0	0	0	0	0	0.00195219	0	0	0	0	0	0	0	0	0	0
Unclassified_Solirubrobacterales	0	0	0	0	0	0	2.42e-05	0	0	0	0	0	0	0	0	1.14e-05	0	0	0	0	0	0	0	0	0	0	0	0	0	0	0	0	0
Unclassified_Sphingobacteriaceae	0	0	0	0	0	0	0	0	0	0	0	0	0	3e-06	0	0	0	0	0	0	7.27e-06	0	0	0	7e-07	0	1.39e-05	0	0	0	8e-07	6e-06	0
Unclassified_Sphingobacteriales	0	0	0	0	0	0	0	0	0	9.54e-06	0	0	0	2.47e-05	0	0	0	0	0	0	4.1e-06	0	0	0	5e-07	0	9.31e-06	0	0	6.73e-06	5.3e-06	7e-06	0
Unclassified_Sphingomonadaceae	8.6e-07	9.7e-06	0	0	0	2.31e-05	0	0	4.8e-06	5.1e-06	0	0	0	0	0	2.59e-05	0	0	0	0	7.2e-06	0	3.47e-05	0	0	0	0	0	0	0	0	0	0
Unclassified_Sphingomonadales	0	5e-07	0	0	0	0	0	0	0	0	0	0	0	0	0	2e-06	0	0	0	0	1.1e-06	8.79e-05	1.9e-06	0	0	0	0	0	0	0	0	0	0
Unclassified_Spirochaetaceae	0	2.8e-06	0	0	4.7e-06	0	0	0	0	2.8e-06	1.4e-06	0	1.39e-05	7.59e-05	0	2.44e-05	1.23e-05	3.1e-06	2.08e-05	9.5e-06	8.7e-06	9e-06	3.04e-05	2.6e-06	6e-06	6.46e-05	1.43e-05	0	4.7e-06	2e-06	2.29e-05	1.88e-05	4.3e-06
Unclassified_Spirochaetales	0	1.23e-05	0	0	2.5e-06	0	7.5e-06	0	0	4.2e-06	7.7e-06	0	1.26e-05	4.71e-05	0	5.3e-06	9.5e-06	1.81e-06	7.1e-06	5.3e-06	7.2e-06	4.4e-05	6.19e-06	6.9e-06	4.4e-06	1.59e-05	2.64e-05	1.73e-05	2.8e-06	1.11e-05	3.21e-06	6.41e-05	4.6e-06
Unclassified_Staphylococcaceae	0	2.28e-06	0	0	1.4e-06	0	0	0	0	1e-06	0	0	0	7.6e-06	1.17e-06	0	0	0	0	1.8e-06	7.48e-06	0	0	0	0	1.31e-05	0	3e-06	0	0	0	0	4.81e-06
Unclassified_Streptococcaceae	0	1.74e-05	0.000110376	3.86e-05	3.3e-07	0	0	0	5.25e-05	0	2.2e-07	0.000136848	4.41e-05	2.6e-06	8.62e-07	3.83e-06	3.14e-05	0	0	2.81e-06	0	0.000222488	0	8.71e-07	9.96e-06	4.7e-05	8.79e-05	5.69e-05	1.19e-05	0	3.16e-05	0.000112708	9.9e-08
Unclassified_Streptomycetaceae	1e-07	0	0	0	0	0	0	0	0	0	0	0	0	0	0	0	0	0	0	0	0	0	5e-07	0	0	0	0	2e-07	0	0	0	0	0
Unclassified_Succinivibrionaceae	0	0	0	0	0	0	0	0	0	0	0	0	0	0	0	0	0	0	0	0	7e-07	0	0	0	0	0	0	0	0	0	0	0	0
Unclassified_Sutterellaceae	0	4.39e-07	6.26e-05	2.25e-05	0	0	1.14e-07	4e-06	3.5e-08	0	0	4.82e-07	7.9e-06	6e-07	5.4e-08	0	0	3.48e-07	2.95e-07	0	0	1.29e-06	2.75e-06	2.06e-07	0	3.4e-06	0	0	7.44e-07	1.3e-07	1.47e-06	7.42e-07	0
Unclassified_Synergistaceae	0	0	0	0	0	0	0	1.62e-05	0	1e-06	0	0	0	0.000139	0	0	0	0	0	0	1.71e-05	2.83e-05	7.6e-06	0	1.03e-05	0	0	0	0	0	0	0	3.56e-05
Unclassified_Syntrophomonadaceae	0	0	0	0	0	0	0	0	0	0	0	0	0	4.24e-05	0	0	0	0	0	0	0	0	0	0	0	0	0	0	0	0	0	1.51e-05	0
Unclassified_Thermaceae	0	0	0	0	0	0	0	0	0	0	0	0	0	3.2e-05	0	0	0	0	0	0	0	0	0	0	0	0	0	0	0	0	0	0	0
Unclassified_Thermoanaerobacteraceae	0	5.4e-06	0	0	0	0	0	0	0	0	0	0	2.78e-05	6.72e-05	0	2.2e-05	1.82e-05	0	4.56e-05	0	2.17e-05	0	0	0	5.94e-06	0	0	1.02e-05	5.6e-06	0	6.29e-05	0	1.76e-05
Unclassified_Thermoanaerobacterales	0	3.5e-06	0	0	0	0	0	0	0	0	0	0	2.54e-06	3.5e-05	0	9.6e-06	1.1e-05	0	3.7e-05	0	9e-06	0	3.24e-05	2.2e-05	4.34e-07	3.5e-05	0.000194575	1.5e-06	3.2e-06	1.52e-05	1.05e-05	0.000170842	0
Unclassified_Thermoanaerobacterales Family III. Incertae Sedis	0	2.72e-05	0	0	0	0	0	0	0	0	0	0	1.72e-05	0	0	6.1e-06	5e-06	0	0	0	3.6e-06	0	2.9e-06	0	5.7e-06	1.55e-05	0	2.7e-06	2.9e-06	3.3e-06	9.2e-06	0	4.49e-06
Unclassified_Thermomonosporaceae	0	0	0	0	0	0	0	0	0	0	0	0	0	0	0	0	0	0	0	0	0	0	0	0	0	0	0	0	0	0	0	0	4.8e-07
Unclassified_Thermotogaceae	0	0	0	0	0	0	0	0	0	0	0	0	0	4.68e-05	0	0	0	0	0	0	0	0	0	0	0	0	0	0	0	0	0	0	0
Unclassified_Thiotrichales	0	0	0	0	0	0	0	0	0	0	0	0	0	4.8e-05	0	0	0	0	0	0	0	0	0	0	0	0	0	0	0	0	0	0	0
Unclassified_Veillonellaceae	1.6e-05	5.24e-06	0.000159306	6.21e-05	1.44e-05	0.0001234	2.87e-05	4.11e-05	2.59e-05	3.12e-05	3.99e-07	0.000508191	8.7e-05	0.000101947	3.06e-05	3.24e-05	1.49e-05	1.19e-05	1.53e-05	1.46e-05	9.54e-06	0.000176789	4.57e-05	9.97e-06	2.41e-05	9.17e-05	9.38e-05	7.3e-06	7.47e-06	9.03e-06	7.06e-05	0.000107891	3.74e-05
Unclassified_Verrucomicrobia	0	1.16e-05	0	0	1.2e-06	0	0	2.6e-06	1.14e-06	0	0	0	0	2.57e-05	0	1.4e-06	1.05e-06	0	1.27e-06	3.3e-06	0	3.61e-06	3.75e-06	1.04e-06	0	0	0	0	9e-07	3.5e-06	3.79e-06	1.63e-05	0
Unclassified_Verrucomicrobiaceae	0	0	3.41e-06	0	2e-07	0	1.14e-05	0	0	3.63e-07	4e-07	0	0	4.29e-06	0	0	0	0	0	2.2e-06	0	0	1.25e-06	2.07e-07	0	1.1e-06	0	0	1e-06	0	0	0	6e-07
Unclassified_Verrucomicrobiales	0	0	0	0	0	0	0	0	0	0	0	0	0	1.29e-05	0	0	0	0	0	0	0	0	0	0	0	0	0	0	0	2e-07	0	0	0
Unclassified_Vibrionaceae	0	0	0	0	4.4e-07	0	0	0	0	8e-07	0	0	0	0	0	0	0	0	0	0	1.1e-06	0	0	0	0	0	0	0	0	0	1.6e-06	0	0
Unclassified_Xanthomonadaceae	6e-06	1.7e-05	3.43e-05	6.75e-05	7.9e-06	4.9e-05	3.36e-05	3e-05	2.46e-05	3.4e-06	1.29e-05	8e-06	2.88e-05	8.6e-05	4e-06	3.13e-05	3.3e-05	1.71e-06	1.73e-05	2.3e-06	3.18e-05	3.5e-05	1.91e-05	8.4e-06	1.59e-05	1.03e-05	5.34e-06	9.6e-06	9.4e-06	1.62e-05	1.05e-06	2.97e-06	3.89e-05
Unclassified_Xanthomonadales	3e-07	3e-06	0	0	2e-07	0	2.63e-06	0	1.26e-06	1e-06	0	7e-06	3.7e-06	0	0	7e-07	3.1e-07	0	8e-07	0	5e-06	1e-05	1.4e-06	6e-07	2e-06	1e-05	2.41e-06	9e-07	0	6e-07	1.47e-06	2.67e-06	1.5e-06
Ureaplasma	0	0	0	0	0	0	0	0.000284	0	0	0	0	0	0	0	0	0	0	0	0	0	0	0	0	0	0	0	0	0	0	0	0	0
Varibaculum	0	0	0	0	0	0	0	7.97e-05	0	0	0	0	0.000382458	0	0	0	0	0	0	0	0	0	0	0	0	0	0	0	0	0	0	0	0
Variovorax	0	0	0	0	0	0	0	0	0	0	0	0	0	0	0	0	0	0	0	0	0	0	0	0	0	0	0	2.41e-06	0	0	0	0	0
Veillonella	0.000292237	0.000135719	0	0.000712987	2.58e-05	0.000176	0.000104	0.000709897	6.31e-05	0.000382737	0.000227175	0	5.45e-05	0.000455634	0.000355066	0.0004931	0.0006445	0.00431079	8.01e-05	3.07e-05	0.00014	0.000987367	0.000519584	4.24e-05	0.000690222	0.0001925	0.000151894	7.09e-05	8.62e-05	0.000555666	0.000464003	0.000203171	4.1e-05
Vibrio	0	0	0	0	4.51e-06	0	0	0	5.53e-05	3.6e-05	0	0	0	0	0	0	0	0	0	0	3.46e-05	0	0	0	0	0	0	0	1.39e-05	0	9.43e-05	0	0
Weeksella	0	0	0	0	0	0	0	0	0	0	0	0	0	8.09e-05	0	0	0	0	0	0	0	0	0	0	0	0	0	0	0	0	0	0	0
Weissella	0	0	0	0	0	0	0	0	0	1.53e-05	0	0	0	0	0	0	6.44e-05	0.000564518	0	0	0	0	0.000121	0	0.00133756	0	0	0	0	0	0	0	8.66e-05
Xanthomonas	5.27e-05	4.64e-05	0.000234635	0.00018567	1.9e-05	0.000474986	8.25e-05	0.000129	0.000170371	4.62e-05	2.23e-05	0.000171	5.84e-05	0.000117	0.000126	5.96e-05	6.26e-05	9.39e-06	2.94e-05	5.94e-05	6.67e-05	0.000379	5.54e-05	1.69e-05	5.28e-05	6.22e-05	0.000225853	4.73e-05	3.93e-05	2.1e-05	0.000141864	0.000236687	4.74e-05
