# Supplementary material for: Community characteristics of the gut microbiomes of competitive cyclists
Source: Microbiome. 2017 Aug 10;5:98. doi: 10.1186/s40168-017-0320-4 (PMC5553673; doi:10.1186/s40168-017-0320-4)
Supplement: Supplementary file 12 — Table showing RNA-Seq taxonomic abundance data for species. (XLSX 323 kb) [file 40168_2017_320_MOESM12_ESM.xlsx]

## Sheet: RNASeq_Species_MergedPercentTab
Species	Mongoose.P	Commencal.C	Trek.C	Deity.C	Yeti.P	Knolly.P	Schwinn.C	Breezer.P	Ibis.P	Giant.P	Jamis.C	Niner.C	Intense.C	Devinci.P	Scott.P	Juliana.P	Huffy.C	Pivot.C	Pinarello.C	IronHorse.C	Merlin.P	SantaCruz.P	Cove.P	Norco.P	SRAM.P	Saint.P	Enve.P	Thomson.P	Zipp.P	Easton.P	Speedplay.P	Crank.P	Renthal.P
Abiotrophia.defectiva	0	0	0	0	0	0	0	0	0	0	0	0	0	3e-05	0	0	0	0	0	0	0	0	0	0	0	0	0	0	0	0	0	0	0
Acetivibrio.cellulolyticus	0	0	0	0	2.84e-06	0	0	0	0	0	0	0	4.92e-06	9.56e-05	0	3.82e-06	7.78e-06	0	0	0	1.29e-05	0	0	0	0	0	0	0	0	2.19e-05	5.15e-06	0	0
Acetobacter.tropicalis	0	0	0	0	0	0	0	0	0	0	0	0	2.16e-05	0	0	0	0	0	0	0	0	0	0	0	0	0	0	0	0	0	0	0	0
Acetobacterium.woodii	0	0	0	0	0	0	0	0	0	0	0	0	0	0	0	0	0	0	0	0	0	0	0	0	0	0	0	0	0	0	0	0	0
Acetonema.longum	0	0	0	0	2.81e-06	0	0	0	0	0	0	0	0	0	0	0	0	0	0	0	0	0	0	0	0	0	0	0	0	0	0	0	0
Acholeplasma.axanthum	0	0	0	0	7.25e-05	0	0	0	0	0	0	0	0	0	0	0	0	0	0	0	0	0	0	0	0	0	0	0	0	0	0	0	0
Acholeplasma.laidlawii	0	0	0	0	3.13e-05	0	0	0	0	0	0	0	0	0.000252	0	0	0	0	0	0	0	0	0	0	0	0	0	0	0	0	0	0	0
Acidaminococcus.fermentans	0	0	0.000179561	0	2.43e-05	0	0	0	0	0	3.37e-05	0	7.47e-05	8.86e-05	0	5.01e-05	0.000324	0	5.16e-05	0	2.69e-05	0	0	0	0	3.98e-05	0.000112665	2.21e-05	0	2.44e-05	0	0	4.61e-05
Acidaminococcus.intestini	0.00132626	0.000145339	0	0	7.37e-06	0.00197103	0	0	0	0	0.00428872	0	4.01e-05	8.24e-05	0	0.000543	0.000515	5.06e-06	0.0001102	0	6.97e-05	0.000445	3.65e-05	7.8e-05	0.000370257	0.0001211	8.24e-05	0.000105	0.000621454	1.58e-05	0	0	0.00110369
Acidaminococcus.sp.D21	0.00644889	5.68e-05	0	0	7.72e-06	0.00807161	0	0	0	0	0.00220306	0	0	5.48e-05	0	0.000217	0.000206	5.44e-06	4.03e-05	0	4.94e-05	0	0	3.21e-05	0.000153433	0	0	4.28e-05	0.000314075	1.17e-05	0	0	4.17e-05
Acidaminococcus.sp.HPA0509	0.00146429	4.77e-05	0	0	0	0.00250233	0	0	0	0	0.00219307	0	0	4.27e-05	0	0.000172	0.000171	0	4.21e-05	0	2.58e-05	0	0	2.5e-05	0.000136371	0	0	3.5e-05	0.000278963	0	0	0	0
Acidovorax.ebreus	0	0	0	0	0	0	0	0	0	9.72e-06	0	0	0	0	0	0	0	0	0	0	1.36e-05	0	0	0	0	0	0	0	0	0	0	0	0
Acidovorax.sp.CF316	0	0	0	0	0	0	0	0	0	4.52e-06	0	0	0	0	0	0	0	0	0	0	0	0	0	0	0	0	0	0	0	0	0	0	0
Acidovorax.sp.JS42	0	6.27e-06	0	0	0	0	0	0	0	9.86e-06	0	0	0	0	0	0	0	0	0	0	0	0	0	0	0	0	0	0	0	0	0	0	0
Acinetobacter.baumannii	0	0	0	0	0	0	0	0	0	0	0	0	0	0	0	0	0	0	0	0	0	0	0	0	0	0	0	0	0	6.49e-06	0	0	0
Acinetobacter.johnsonii	0	3.32e-05	0	0	0	0	0	0	0	0	0	0	0	0	0	0	0	0	0	0	0	0	0	0	0	0	0	0	0	0	0	0	0
Acinetobacter.lwoffii	0	2.21e-05	0	0	0	0	0	0	0	0	0	0	0	0	0	0	0	0	0	0	0	0	0	0	0	0	0	0	0	0	0	0	0
Actinobacillus.pleuropneumoniae	1.09e-05	1.55e-05	0.000279923	0	7.07e-06	0.000455168	0	0	0	1.5e-05	0	0	0	0	3.1e-05	0	2.16e-05	0	0	0	2.81e-05	0	0	0	2.34e-05	0	0	1.65e-05	0	9.12e-06	2.65e-05	0	0
Actinobaculum.sp.oral.taxon.183	0	0	0	0	0	0	0	0	0	1.49e-05	0	0	1.65e-05	0	0	0	0	0	0	0	9.51e-06	0	0	0	0	0	0	0	0	0	0	0	0
Actinomyces.cardiffensis	0	0	0	0	0	0	0	0	0	3e-05	0	0	0	0	0	0	0	0	0	0	0	0	0	0	0	0	0	0	0	0	0	0	0
Actinomyces.europaeus	0	0	0	0	0	0	0	0	0	0	6.43e-06	0	0	0	0	0	0	0	0	0	0	0	0	0	0	0	0	0	0	0	0	0	0
Actinomyces.graevenitzii	8.22e-06	0	0	0	5.97e-06	0	0	3.07e-05	0	2.35e-05	6.98e-06	0	2.06e-05	0	0	4.28e-05	0	0	0	0	8.52e-05	0	0	0	0	0	0	0	0	0	0	0	0
Actinomyces.odontolyticus	0	0	0	0	7.12e-06	0	0	0	0	9.87e-06	0	0	0	0	0	0	0	0	0	0	0	0	0	0	0	0	0	0	0	0	0	0	0
Actinomyces.oris	0	0	0	0	0	0	0	0	0	0	0	0	0	0	0	0	0	0	0	0	1.84e-05	0	0	0	0	0	0	0	0	0	0	0	0
Actinomyces.sp.HPA0247	5.9e-06	0	0	0	6.3e-06	0	0	0	0	1.54e-05	1.45e-05	0	0	0	0	3.17e-05	0	0	0	0	1.12e-05	0	2.2e-05	0	0	0	0	0	0	0	0	0	0
Actinomyces.sp.ICM39	0	0	0	0	1.65e-05	0	0	0	0	1.47e-05	0	0	5.48e-05	0	0	0	3.88e-05	0	0	0	0	0	0	0	0	0	0	0	0	0	0	0	0
Actinomyces.sp.ICM47	0	0	0	0	6.91e-06	0.000122	0	4.94e-05	0.000133602	6.43e-05	3.54e-05	0	7.97e-05	0	0	0	2.04e-05	0	0	2.49e-05	0	0.00029	2.97e-05	0	1.35e-05	0	0	0	0	0	0	0	3.27e-05
Actinomyces.sp.oral.taxon.172	0	2.67e-05	0	0	1.07e-05	0	0	0	0	2.75e-05	9.44e-06	0	1.58e-05	0	0	0	1.01e-05	7.26e-06	0	0	0	0	0	0	8.91e-06	0	0	5.88e-06	0	6.58e-06	0	0	2.46e-05
Actinomyces.sp.oral.taxon.175	0	0	0	0	0	0	0	0	0	0	0	0	0	0	0	0	0	0	0	0	2.15e-05	0	0	0	0	0	0	0	0	0	0	0	0
Actinomyces.sp.oral.taxon.181	0	0	0	0	3.19e-06	0	0	0	0	0	0	0	0	0	0	0	0	0	0	0	0	0	0	0	0	0	0	0	0	0	0	0	0
Actinomyces.sp.oral.taxon.448	0	0	0	0	0	0	0	0	0	0	0	0	0	0	0	0	0	0	0	0	5.96e-05	0	0	0	0	0	0	0	0	0	0	0	0
Actinomyces.sp.ph3	0	0	0	0	0	0	0	0	0	0	0	0	3.48e-05	0	0	0	0	0	0	0	0	0	0	0	0	0	0	1.99e-05	0	0	0	0	0
Actinomyces.turicensis	0	0	0	0	0	0	0	0.000235	0	0	0	0	0	0	0	0	0	0	0	0	0	0	0	0	0	0	0	0	0	0	0	0	0
Actinomyces.viscosus	0	0	0	0	0	0	0	0	0	0	0	0	0	0	0	0	0	0	0	0	7.28e-06	0	0	0	0	0	0	0	0	0	0	0	0
Adlercreutzia.equolifaciens	0.0001827	0.00209663	0	0.00170126	0.000284837	0.000946826	7.26e-05	7.48e-05	0	3.12e-05	0.000435117	0.000512	0.00398634	0.00153535	0.000334404	0.00156071	0.00378659	0.00088373	0.000558263	8.29e-05	0.000489277	0.000321	0.0010564	0.000391184	4.04e-05	0.0006641	0	0.00017335	0.000504811	0.000509014	0.000369813	8.1e-05	6.46e-05
Afipia.broomeae	0	9.13e-06	0	0	6.12e-06	0	0	0	0	0	0	0	7.4e-06	0	0	1.19e-05	6.56e-06	0	3.88e-06	0	2.71e-05	0	0	0	4.99e-06	0	0	9.71e-06	0	0	0	0	0
Aggregatibacter.aphrophilus	0	0	0	0	0	0	0	0	0	0	0	0	0	0	0	2.36e-05	0	0	0	0	0	0	0	0	0	0	0	0	0	0	0	0	0
Aggregatibacter.segnis	0	0	0	0	0	0	0	0	0	0	0	0	0	0	0	7.51e-05	0	0	0	0	0	0	0	0	0	0	0	0	0	0	0	0	0
Aggregatibacter.sp.oral.taxon.458	0	0	0	0	0	0	0	0	0	0	0	0	0	0	0	3.83e-05	0	0	0	0	0	0	0	0	0	0	0	0	0	0	0	0	0
Agrobacterium.tumefaciens	6.14e-06	1.43e-05	0	0	3.39e-06	0.000209	2.95e-05	0	2.11e-05	4.61e-05	0	0	1.42e-05	0	2.77e-05	1.99e-05	1.62e-05	0	1.2e-05	0	3.85e-05	0	1.26e-05	0	5.8e-06	0	0	1.19e-05	1.03e-05	0	0	0	9.69e-06
Akkermansia.muciniphila	0	0.0920941	0.00335225	0	8.6e-05	0.0930468	0.053844	0.0037156	0.00133031	0.000910449	3.04e-05	0.0303988	0	0.0234589	0	0.000945	0.00376044	0	0.000224426	0.00892894	0.0501334	0.0021413	0.0119167	0.000506768	0.0133382	0.0007391	0	0.0375916	2.44e-05	1.68e-05	0.000137759	0.00874822	2.48e-05
Algoriphagus.machipongonensis	0	0	0	0	0	0	0	0	0	0	0	0	0	1.28e-05	0	0	0	0	0	0	0	0	0	0	0	0	0	0	0	0	0	0	0
Alicyclobacillus.acidocaldarius	0	0	0	0	0	0	0	0	0	0	0	0	0	0	0	0	3.9e-05	0	0	0	0	0	0	0	0	0	0	0	0	0	0	0	0
Alicyclobacillus.acidoterrestris	0	0	0	0	0	0	0	0	0	0	0	0	0	0	0	0	0	0	1.26e-05	0	0	0	0	0	0	0	0	0	0	0	0	0	0
Alicyclobacillus.contaminans	0	0	0	0	0	0	0	0	0	0	0	0	0	0	0	0	6.59e-05	0	0	0	0	0	0	0	0	0	0	0	0	0	0	0	0
Alicyclobacillus.hesperidum	0	0	0	0	0	0	0	0	0	0	0	0	0	0	0	0	2.97e-05	0	0	0	0	0	0	0	0	0	0	0	0	0	0	0	0
Alishewanella.aestuarii	0	0	0	0	0	0	0	0	0	0	5.84e-06	0	0	0	0	0	0	0	0	0	0	0	0	0	0	0	0	0	0	0	0	0	0
Alistipes.finegoldii	0.000448303	0.00104275	7.21e-05	0	0.00151211	0.00259292	0.0099105	0.00350341	0.000391101	0.000617235	9.23e-05	0.00390373	0.000295165	0.000997422	0	0.00136904	0.00263911	0.000167434	0.000555333	0.000779232	0.00431687	0.00360431	0.000266537	0.000344163	0.000364155	9.37e-05	0.000269685	0.000775594	0.000955465	0.000239623	9.52e-05	0.000340942	0.000695542
Alistipes.indistinctus	9.27e-06	0.00828453	0.00133817	0.000135822	0.000843664	0	0.00963814	0.000964265	2.01e-05	0.00299738	0	0.00180041	0	0.000478351	0	2.08e-05	8.03e-05	2.75e-06	0.000425925	0	0.00317459	0.00176367	4.42e-05	1.02e-05	1.59e-05	5.36e-05	9.2e-05	0.0025957	6.8e-06	0.000147897	0	0.000317807	0.00173926
Alistipes.onderdonkii	0.0023182	0.000552959	0.000968239	3.55e-05	0.00739101	0.00232837	0.102493	0.00286749	0.000315621	0.00668702	0.000325588	0.0343759	0.000104	0.000531073	0	0.00122499	0.00851042	0.000116909	0.000990556	0.00798708	0.00375842	0.00196391	0.000260292	5.78e-05	0.000210348	0.0002706	0.000209848	0.00260349	0.0029875	5.72e-05	0.000221741	0.000667647	0.011774
Alistipes.putredinis	0.0180005	0.0285694	0.00416927	0.0210326	0.0249666	0.0715309	7.84e-05	0.0137113	0.00510886	0.00516839	0.00373796	0.0179756	0.0454646	0.00125632	0	0.0339046	0.0261296	0.00103693	0.000237418	0.0156903	0.0179909	0.0205832	8.2e-05	0.00619245	0.00176847	0.005173	0.000181185	0.00698983	0.00963946	0.00108451	0.00305827	0.00374013	6.71e-05
Alistipes.senegalensis	7.03e-05	0.000259037	4.17e-05	5.34e-05	0.000560091	8.41e-05	0.00170973	0.00314132	0.0002551	0.000298469	4.16e-05	0.000486	9.01e-05	0.00138105	0	0.000205	0.00297279	1.04e-05	0.00024264	0.000128405	0.000984582	0.000464	0.000378072	1.64e-05	7.56e-05	7.78e-05	0.000182544	1.47e-05	6.9e-05	1.75e-05	3.48e-05	6.5e-05	0.00239809
Alistipes.shahii	0.000804065	0.0139196	0.0056144	0.00756296	0.00774482	0.0184898	0.0157355	0.0251708	0.00141481	0.00094615	0.000394902	0.00345327	0.0107131	0.0067895	0	0.0139999	0.00451881	0.000409182	0.00248117	0.00225671	0.02797	0.00993982	0.00325489	0.000357731	0.000286442	0.0005765	0.000337995	0.000187763	0.00547808	0.000209013	0.00227529	0.00129496	0.0150906
Alistipes.sp.HGB5	0.000475662	0.000700963	0	9.81e-05	0.00158161	0.00365833	0.0094928	0.00502313	0.000264578	0.000658372	0.000103	0.00215536	0.000164293	0.000860689	0	0.00173452	0.00234308	0.000143341	0.000632265	0.000945928	0.0038076	0.00236499	0.000195843	0.000365913	0.000277973	0.0001073	0.000273346	0.000720408	0.00100545	0.000201965	8.42e-05	0.000262936	0.000543257
Alistipes.timonensis	4.96e-06	0.000251619	0	1.99e-05	8.71e-05	3.44e-05	0.00116614	0.00166378	0.000126865	0.000559789	6.33e-06	6.91e-05	1.82e-05	8.38e-05	0	0.000101	0.000923	2.19e-06	0.000125	2.71e-05	0.000644912	0.000242	0.00514338	1.97e-05	5.95e-06	4.7e-05	0	0	1.96e-05	0	0.000448743	0	0.000155
Alkaliphilus.metalliredigens	0	0	0	0	0	0	0	0	0	0	0	0	0	3.93e-05	0	0	0	0	0	0	0	0	0	0	0	0	0	0	0	0	0	0	0
Allobaculum.stercoricanis	0	8.18e-06	0	0	2.16e-05	0	0	0	0	0.00070404	1.06e-05	0	0	3.91e-05	0	3.57e-05	0	5.74e-06	2.55e-05	0	0.000127	0	1.5e-05	9.28e-06	2.32e-05	0	0	4.33e-05	5.48e-05	1.28e-05	0	4e-05	1.07e-05
Alloprevotella.rava	0	0	4.72e-05	0	2.75e-06	0	1.51e-05	0	0	0.000132	0	0	1.87e-05	0	0	0	0	0	0	0	0.000176419	0	0	0	2.04e-05	0	0.000141956	0	4.68e-05	0	1.89e-05	0	0
Alloprevotella.tannerae	0	1.99e-05	0	0	0	0	0	0	0	3.36e-05	0	0	1.22e-05	0	0	0	0	0	0	0	0.000124	0	0	0	7.09e-06	0	2.68e-05	3.13e-05	2.36e-05	1.99e-05	1.4e-05	0	0
Alloscardovia.omnicolens	1.44e-05	0	0	0	8.69e-06	9.46e-05	0	0	0	0	0	0	5.7e-05	0	0	8.58e-05	0	0	0	0	0.00060525	0	0	0	0	0	0	9.28e-05	0	1.9e-05	0	0	0
Ammonifex.degensii	0	0	0	0	0	0	0	0	0	0	0	0	0	0	0	0	0	0	0	0	0	0	0	0	1.42e-05	0	0	0	0	0	0	0	0
Anaeroarcus.burkinensis	0	0	0	0	0	0	0	0	0	0	0	0	0	0	0	0	0	0	0.000260217	0	0	0	0	1.31e-05	0	0	0	0	0	0	0	0	0
Anaerococcus.hydrogenalis	0	0	0	0	0	0	0	7.11e-05	0	0	0	0	0	0	0	0	0	0	0	0	0	0	3.5e-05	0	0	0	0	0	0	0	0	0.000119	0
Anaerococcus.lactolyticus	0	0	0	0	0	0	0	5.93e-05	0	0	0	0.00025	0	0	0	0	0	0	0	0	0	0	0	0	0	0	0	0	0	0	0	0	0
Anaerococcus.obesiensis	0	0	0	0	0	0	0	0.00106614	2.91e-05	0	0	0	0.000196777	0	0	0	0	3.81e-06	0	3.9e-05	0	0	6.22e-05	0	0	0	0	1.51e-05	0	0	0	0	3.38e-05
Anaerococcus.prevotii	0	0	0	0	0	0	0	7.97e-05	0	0	0	0	0	0	0	0	0	0	0	0	0	0	4.25e-05	0	0	0	0	0	0	0	0	0	0
Anaerococcus.senegalensis	0	0	0	0	0	0	0	0	0	0	0	0	0	0	0	0	0	0	0	0	0	0	3.69e-05	0	0	0	0	0	0	0	0	0	0
Anaerococcus.sp.PH9	0	0	0	0	0	0	0	5.64e-05	0	0	0	0	0	0	0	0	0	0	0	0	0	0	0	0	0	0	0	0	0	0	0	0	0
Anaerococcus.vaginalis	0	0	0	0	0	0	0	0.00128547	0	0	0	0	0.000176458	0	0	0	0	0	0	3.62e-05	0	0	7.35e-05	0	0	0	0	0	0	0	0	0	3.06e-05
Anaerofustis.stercorihominis	1.29e-05	1.55e-05	0	0	1.2e-05	4.09e-05	2.05e-05	0	0	7.29e-06	5.96e-05	0	0.000313079	0.000184	0	4.07e-05	0.000141	2.14e-05	7.35e-05	1.51e-05	6.46e-05	0.000551	3.23e-05	2.05e-05	1.74e-05	2.27e-05	3.62e-05	6.04e-05	5.46e-05	2.06e-05	3.26e-05	3.59e-05	0.000591507
Anaeroglobus.geminatus	0	0	0	0	0	0	0	0	0	0	5.26e-05	0	0	0	0	0	0	0	3.01e-05	3.55e-05	0	0	1.9e-05	0	0	0	0	0	8.55e-05	0	0	0	0
Anaeromusa.acidaminophila	0	0	0	0	0	0	0	0	0	0	0	0	0	0	0	0	0	0	0.000303395	0	0	0	0	1.41e-05	0	0	0	0	0	0	0	0	0
Anaerostipes.caccae	0	1.23e-05	0	0	8.25e-06	0	0	0	0	1.19e-05	3.86e-05	0	2.2e-05	8.36e-05	5.45e-05	1.05e-05	2.2e-05	7.74e-06	0	7.27e-06	7.2e-05	0	9.05e-06	1.04e-05	1.65e-05	6.39e-05	0.00012344	5.35e-06	1.7e-05	3.27e-05	1.71e-05	5.5e-05	0.000144
Anaerostipes.hadrus	0.000981998	0.000619717	0.00105916	0.0279792	0.000655703	0.000128	5.37e-05	3.86e-05	0.00108378	0.000708933	0.00184462	0.000391	0.0016309	0.000413	0.0198562	0.00342617	0.00438596	0.00561062	0.0017628	0.000346815	0.0012251	0.00425554	0.000877672	0.00101654	0.00286442	0.01313	0.00613119	0.00457851	0.00363172	0.00225948	0.0211848	0.00443269	0.00285334
Anaerostipes.sp.3.2.56FAA	0	7.91e-06	0	0	1.84e-05	0	0	0	0	7.65e-06	2.18e-05	0	4.01e-05	1.95e-05	0.000312277	0	0	5.57e-06	6.52e-06	6.56e-06	3.5e-05	0	0	6.8e-06	8.53e-06	2.37e-05	3.24e-05	0	8.37e-06	1.79e-05	0	3.27e-05	0.000252953
Anaerotruncus.colihominis	7.72e-05	0.000282101	4.27e-05	7.49e-05	0.00014921	0.000766268	0.0016239	0.000275	1.55e-05	0.000934914	0.000208566	0.00222307	0.00181003	0.00137119	3.3e-05	0.000519	0.000841	5.82e-05	0.000267477	0.000775491	0.000396466	0.000918817	0.00263664	4.86e-05	8.97e-05	0.0001423	0.000296256	0.000430972	0.000760861	0.00028538	0.00014902	0.000424731	0.00350576
Anaerovorax.odorimutans	0	0	0	0	0	0	0	0	0	0	0	0	0	8.95e-05	0	0	0	0	0	0	0	0	2.7e-05	0	1.48e-05	0	0	7.37e-06	1.7e-05	0	0	0	0
Arcobacter.nitrofigilis	0	0	0	0	5.46e-06	0	0	0	0	0	0	0	0	0	0	0	0	0	0	0	0	0	0	0	0	0	0	0	0	0	0	0	0
Arthrobacter.chlorophenolicus	5.79e-06	0	0	0	0	0	0	0	0	0	0	0	0	0	0	0	0	0	0	0	0	0	0	0	0	0	0	0	0	0	0	0	0
Arthrobacter.sp.161MFSha2.1	0	0	0	0	0	0	0	0	0	0	0	0	0	0	0	0	0	1.72e-06	0	0	0	0	0	0	0	0	0	0	0	0	0	0	0
Atopobium.minutum	0	0	0	0	0	0	0	0	0	0	5.92e-05	0	0	0	0	0	0	0	0	0	0	0	0	0	1.65e-05	0	0	0	0	0	0	0	0
Atopobium.parvulum	0	0	0	0	0	0	0	0	0	0	3.14e-05	0	0	0	0	3.08e-05	0	0	0	0	0	0	0	0	3.41e-05	0	0	0	0	0	0	0	0
Atopobium.rimae	0	0	0	0	0	0	0	0	0	1.98e-05	2.64e-05	0	0	0	0	0	0	0	0	1.91e-05	0	0	0	0	3.59e-05	0	0	0	0	0	0	0	0
Atopobium.sp.ICM58	0	0	0	0	5.3e-06	0	0	0	0	3.64e-05	0	0	3.91e-05	0	0	0	0	0	0	0	0	0	0	0	0	0	0	0	0	0	0	0	2.26e-05
Atopobium.sp.oral.taxon.810	0	0	0	0	0	0	0	0	0	0	0	0	2.33e-05	0	0	0	0	0	0	0	0	0	0	0	0	0	0	0	0	0	0	0	0
Atopobium.vaginae	0	0	0	0	0	0	0	0.00207453	0	0	0	0	0	0.000123	0	0	0	0	0	0	0	0	0	0	0	0	0	0	0	0	0	0	3.17e-05
Avibacterium.paragallinarum	0	0	0	0	0	0	0	0	0	0	0	0	0	0	0	0	4.3e-05	0	0	0	0	0	0	0	0	0	0	0	0	0	0	0	0
Azospira.oryzae	0	0	0	0	1.46e-05	0	0	0	0	0	0	0	0	0	0	0	1.79e-05	0	0	0	0	0	0	0	0	0	0	9.78e-06	0	7.83e-06	0	0	0
Azospirillum.brasilense	0	0	0	0	0	0	0	0	0	0	0	0	0	0	0	0	0	0	0	0	0	0	0	0	0	0	7.72e-05	0	0	0	0	0	0
Azospirillum.sp.B4	0	0	0	0	0	0	0	0	0	0	0	0	0	0	0	0	0	0	0	0	5.46e-06	0	9.58e-06	0	0	0	0	0	0	0	0	0	0
Bacillus.azotoformans	0	0	0	0	6.13e-06	0	0	0	0	0	0	0	0	0	0	0	0	0	0	0	0	0	0	0	0	0	0	0	0	0	0	0	0
Bacillus.cereus	0	0	0	0	4.86e-06	0	0	0	0	2.57e-05	0	0	0	0	0	1.22e-05	1.94e-05	4.87e-06	0	0	2.27e-05	0	1.27e-05	0	0	0	0	0	0	0	0	0	0
Bacillus.coagulans	0	0	0	0	0	0	0	0	0	0	0	0	0	5.81e-05	0	0	0	0	0	0	0	0	0	0	0	0	0	0	0	0	0	0	0
Bacillus.infantis	0	0	0	0	0	0	0	0	0	0	0	0	0	0	0	0	0	0	0	0	0	0	0	0	0	0	0	0	0	0	0	0	0
Bacillus.isronensis	0	7.46e-06	0	0	0	0	0	0	0	0	0	0	0	0	0	0	0	0	0	0	0	0	0	0	0	0	0	0	0	0	0	0	0
Bacillus.methanolicus	0	0	0	0	0	0	0	0	0	0	0	0	0	0	0	0	0	0	0	0	0	0	0	0	0	0	0	0	0	0	0	0	0
Bacillus.sp.1NLA3E	0	0	0	0	0	0	0	0	0	0	0	0	0	0	0	0	0	0	0	0	0	0	0	0	0	0	0	0	0	0	0	0	0
Bacillus.sp.NRRL.B.14911	0	0	0	0	0	0	0	0	0	0	0	0	0	0	0	0	0	0	0	0	0	0	0	0	0	0	0	0	0	0	0	0	0
Bacillus.subtilis	0	0	0	0	0	0	0	0	0	9.9e-06	0	0	0	0	0	0	0	0	0	0	1.3e-05	0	0	0	0	0	0	0	0	0	0	0	0
Bacillus.thuringiensis	0	0	0	0	0	0	0	0	0	0	0	0	0	2.96e-05	0	0	0	0	0	0	0	0	0	0	0	0	0	0	0	0	0	0	0
Bacteroidales.bacterium.ph8	0.000514005	0.00105434	0.00253752	0	0.00278308	0	0.000548053	0.00728715	0.000354332	0.00424961	7.96e-05	0.00310902	0.00285407	0.000678093	0	0.00502378	0.000555	6.62e-05	0.0003332	0.000486443	0.0114466	0.00694525	0.00319244	5.7e-06	1.23e-05	0.0001645	0.00055914	0.00182439	0.000978229	3.62e-05	0.000424117	0.000440303	4.13e-05
Bacteroides.barnesiae	0.000138035	5.7e-05	0	0	0.000165005	0	4.36e-05	6.61e-05	0.000191154	0.000619048	5.71e-05	0.000304	1.87e-05	3.07e-05	0	6.12e-05	2.92e-05	2.9e-06	0.000165072	2.22e-05	0.000488801	0	0.00013127	2.86e-05	9.26e-05	0.0001444	0.000438944	2.1e-05	0.00065612	2.85e-05	2.81e-05	3.78e-05	1.88e-05
Bacteroides.caccae	0.00348922	0.000761811	0.00347515	3.56e-05	0.00302527	3.05e-05	0.0126113	0.000795	6.39e-05	0.000347952	0.00346195	0.0108979	0.00217292	0.000750531	7.58e-05	0.0008585	0.00673951	0.000423719	0.00230909	0.00788695	0.00533381	0.00362356	0.00147132	0.00484811	0.00179213	0.0007639	0.000319897	0.000639511	0.000109	0.00186733	0.000955053	0.00371788	0.0086578
Bacteroides.cellulosilyticus	0.000720747	3.81e-05	2.65e-05	0	0.000977079	0.0068291	0.135394	0.000624	0.0001071	0.000284	4.28e-05	8.68e-05	0.00115914	0.00141234	2.01e-05	0.00320355	0.00479705	0.000905283	8.41e-06	0.0245928	0.000513058	0.0281959	0.00268735	7.71e-06	0.000306119	3.01e-05	0.000926531	0.0002021	0.000482791	0.000587065	0.000332979	0.000397741	0.0002113
Bacteroides.clarus	0.00713803	8.09e-05	6.88e-05	0.000672787	0.000389399	4.2e-05	0.00127372	4.15e-05	7.86e-05	0.000207859	5.84e-06	0.000196	0.000222176	0.000159	3.64e-05	0.000598	0.000161	5.44e-05	2.4e-05	0.000226662	0.000330627	0	0.000483363	1.06e-05	1.43e-05	2.21e-05	0.000111933	1.16e-05	5.12e-05	1.54e-05	2.73e-05	6.94e-05	0.000107
Bacteroides.coprocola	0.00024695	0.0120768	0.0196629	0.000872501	0.000545349	4.19e-05	8.4e-05	4.28e-05	0.000663216	0.01515	2.26e-05	0.000169	0.000221508	5.6e-05	4.79e-05	0.00019	4.48e-05	4.98e-05	0.000431147	0.000286298	0.00140453	0.000387	0.000634492	0.0104295	7.69e-05	0.01948	0.000921614	6.12e-05	0.000545279	0.000107294	0.000128814	0.00167431	0.000127
Bacteroides.coprophilus	0.000310786	0.000162724	0.000141555	8.12e-05	0.000932221	0.00013	3.9e-05	9.34e-05	0.000338916	0.000967896	0.00129761	0.00859577	0.000158544	2.21e-05	4.84e-05	0.000363	5.06e-05	7.16e-05	0.000250537	0.000377183	0.000506887	0.000113	0.000313999	0.000655702	0.00905655	0.01168	0.00812924	0.000226329	0.000404384	0.000489554	8.2e-05	0.0116267	4.5e-05
Bacteroides.coprosuis	0	5.62e-06	0	0	2.6e-05	0	0	0	0	7.96e-06	0	0	0	0	0	0	1.93e-05	0	3.4e-05	0	5.52e-05	0	0	3.34e-05	0	2.49e-05	0	0	2.07e-05	3.55e-06	1.39e-05	0	0
Bacteroides.dorei	0.000449236	0.0106222	0.000867421	0.000435875	0.000818602	0.000648308	0.00239294	0.000961021	0.000565241	0.00360265	0.00137629	0.00227795	0.00805155	0.00381738	0.0132692	0.00883924	0.00200104	0.0116502	0.00163034	0.0177148	0.0033142	0.0244437	0.00453137	0.000814889	0.00228904	0.0007307	0.00201584	0.00131798	0.00112046	0.00486399	0.00215005	0.00307278	0.0201497
Bacteroides.eggerthii	0.048302	0.00013653	0.00113449	0.00519277	0.000456897	8.48e-05	0.000215147	0.00663435	0.000369062	0.000908093	6.87e-05	0.0261294	0.000663993	0.00043	0.000193746	0.00430474	0.000282	0.000355708	8.95e-05	0.00101899	0.00175626	0.0001275	0.00041192	2.22e-05	0.00122498	0.0001216	0.00170253	8.31e-05	5.41e-05	4.33e-05	0.00155271	0.000136	0.000221214
Bacteroides.faecis	0.00550275	0.000287896	0.00509324	0.000130462	0.0024935	5.05e-05	4.98e-05	0.00113038	0.000122297	0.00101936	0.000445358	9.11e-05	0.00293027	3.4e-05	3.21e-05	0.00146428	8.55e-05	3.07e-05	0.00027219	0.000319747	0.000336338	0.000635595	0.00765387	6.97e-05	0.00114402	0.0005251	0.00118209	0.000513816	0.00167675	7.24e-05	6.19e-05	0.00336048	0.000127
Bacteroides.finegoldii	0.00311139	0.000499761	0.000123804	0.00137538	0.000568304	0.000143	0.0031986	0.000156	8.75e-05	0.00110472	0.0001184	0.0005801	0.000317223	4.11e-05	0.000403005	0.00081	0.00255134	0.000125753	0.00146811	0.00472689	0.000914617	0.0003788	0.00115484	0.000209687	7.88e-05	0.0002025	0.000861777	5.55e-05	0.00031214	8.17e-05	0.000154387	0.000751436	0.000858567
Bacteroides.fluxus	0.000403742	0.000131547	0	0.000101	0.000205756	0.000851514	0.000387494	9.62e-05	4.95e-05	0.000232505	9.48e-05	0.000145	0.0001544	3.59e-05	1.27e-05	0.000285	0.00016	7.12e-05	4.34e-05	0.000481051	0.000268436	0.00134275	0.000127648	2.14e-05	4.4e-05	6.94e-05	0.000193738	8.31e-06	2.88e-05	2.52e-05	4.93e-05	0.000242619	0.0336951
Bacteroides.fragilis	0.000189643	0.00217197	0.000188778	0.00224048	0.000297367	0.00011	0.00113353	0.00075532	3.35e-05	0.00391114	0.000667813	0.000485	0.000850338	0.00180282	0.00128267	0.00274046	0.000236	0.000352862	0.00011	0.00705644	0.00106724	0.0243715	0.00309139	0.00085776	0.000674747	0.0002228	0.00035672	0.00018493	9.24e-05	0.00016274	0.000887594	0.000214887	0.00118878
Bacteroides.gallinarum	0.000136688	2.07e-05	0	0.000432766	8.77e-05	0	9.61e-05	2.12e-05	5.22e-05	0.000908818	6.78e-06	0.000391	0.000159614	8.73e-05	1.13e-05	0.000787	8.16e-05	2.84e-05	1.19e-05	0.000148761	0.000432797	0	7.81e-05	9.85e-06	7.74e-06	3.76e-05	0.000127101	3.11e-05	1.37e-05	2.92e-05	1.64e-05	0	7.97e-05
Bacteroides.graminisolvens	0	8.76e-06	0	0	0	0	0	0	0	1.89e-05	0	0	0	0	0	6.67e-05	0	0	2.86e-05	1.27e-05	0.000106	0	2.33e-05	0	0	0	0	0	2.18e-05	0	0	0	0.000137
Bacteroides.helcogenes	3.84e-05	1.74e-05	0	0	4.9e-05	0	0.000600696	0	7.5e-05	2.85e-05	1.36e-05	0.000113	3.29e-05	0	0	0.000255	8.36e-05	2.9e-05	2.33e-05	0.000153492	6.59e-05	0	4.37e-05	6.28e-06	0	0	0.000191855	0	9.35e-06	0	0	0	0.000217367
Bacteroides.intestinalis	0.000108397	6.19e-05	0.000288344	0	8.64e-05	0.000391942	0.0190085	0.00830592	8.61e-05	0.000212027	1.03e-05	0.000177	0.000201055	5.51e-05	9.29e-06	0.000252	0.000715	4.6e-05	4.29e-05	0.000899165	0.00277796	0.0012285	0.000557054	5.26e-06	0.000141477	0.000112	0.0139236	2.21e-05	2.92e-05	0.0006891	3.06e-05	2.8e-05	8.5e-05
Bacteroides.massiliensis	0.00820957	0.0150322	0.00995776	0.000253421	0.00463952	9.55e-05	0.000642008	0.00808529	0.00132232	0.000678488	0.000217933	0.00079044	0.000309469	4.66e-05	0.000216879	0.0187618	0.00647382	0.0256183	0.00632774	0.00112121	0.00807846	0.0364039	0.0112135	9.21e-05	0.000180209	0.002614	0.000318851	0.00371241	0.00364362	0.000133486	0.000121973	0.00190566	9.1e-05
Bacteroides.nordii	2.42e-05	3.63e-05	7.76e-05	0	3.69e-05	0	0.000615916	0.00231463	0	0.000147	4.09e-06	0	4.99e-05	0	0	0.000231	6.79e-05	4.25e-05	2.98e-05	9.26e-05	0.000160078	0.00333913	0.000194469	8.13e-06	9.43e-06	6.5e-06	5.24e-05	2.46e-05	6.27e-05	8.6e-06	2.07e-05	4.01e-05	7.23e-05
Bacteroides.oleiciplenus	4.36e-05	8.94e-05	4.25e-05	0	0.000105511	0.000106	0.00562129	0.000349	1.79e-05	0.000179	3.33e-05	4.38e-05	0.000152663	3.8e-05	0	0.000189	0.000226	4.57e-05	4.35e-05	0.000395228	0.000115	0.000345	0.000277278	4.12e-05	2.93e-05	3.93e-05	0.000186938	6.29e-05	3.09e-05	2.93e-05	4.74e-05	1.45e-05	3.74e-05
Bacteroides.ovatus	0.00226432	0.00211633	0.00228604	0.00924922	0.00332674	0.00369608	0.00348813	0.000203	0.000303974	0.0029508	0.00178755	0.00966489	0.00325417	0.0002971	0.0042438	0.00340771	0.00102	0.002266	0.000844107	0.00702652	0.00206562	0.00313651	0.00308253	0.00161569	0.000714611	0.000451	0.00091335	0.00133356	0.00104533	0.000382471	0.000969156	0.00054693	0.0111729
Bacteroides.pectinophilus	0.000347886	0.00437754	0.000312809	0.000258245	0.00124254	0.000359228	0.000370328	0.000127	0.000441687	0.000871125	0.00083489	0.000803269	0.000628697	0.000781392	0.000244282	0.00138214	0.001773	0.00146695	0.00126886	0.000674154	0.000978395	0.001914	0.000953861	0.000427123	0.00149199	0.0007492	0.00237883	0.000837013	0.000988494	0.000867502	0.0028741	0.00338865	0.000498212
Bacteroides.plebeius	0.0116687	0.000158088	0.000103	5.68e-05	0.00994874	0.000631322	4.62e-05	0	0.00116931	0.0214202	0.000133133	0	0.00093977	2.24e-05	0	0.000253	3.44e-05	6.3e-05	0.019857	0.000503277	0.000581611	8.26e-05	0.00043053	0.000140752	0.000121	0.000268	0.0345422	4.06e-05	0.000251438	0.00449898	7.66e-05	0.00154529	4.23e-05
Bacteroides.propionicifaciens	0	0	0	0	0	0	0	0	0	0	0	0	0	0	0	0	0	0	0	0	4.52e-05	0	0	0	0	0	0	0	0	0	0	0	0
Bacteroides.pyogenes	2.02e-05	5.39e-05	0	0	8.11e-05	0	4.7e-05	0	2.45e-05	0.0001514	2.95e-05	0	0	0	0	7.95e-05	2.09e-05	5.94e-06	3.62e-05	9.69e-05	0.000208625	0	5.2e-05	5.63e-05	1.12e-05	0	3.29e-05	7.53e-06	4.56e-05	1.47e-05	0	0	0.000220573
Bacteroides.salanitronis	3.57e-05	7.54e-05	5.25e-05	6.71e-05	0.000246402	0	0.000339315	0	0.000147876	0.000252439	4.98e-06	0.00021	6.21e-05	0	4.57e-05	6.51e-05	3.03e-05	1.19e-05	0.000145329	9.68e-05	0.000601918	0	0.000184602	1.69e-05	0.000190671	6.25e-05	0.000160472	2.05e-05	0.000124	9.82e-06	3.45e-05	5.72e-05	2.97e-05
Bacteroides.salyersiae	0.000497839	0.0119389	0	0	0.000133	4.9e-05	3.74e-05	5.11e-05	0	0.000881315	3.73e-05	0	0.00711044	1.52e-05	0	0.000218	0.000404	1.64e-05	0.000342371	0.000340983	0.0001704	0	4.72e-05	1.24e-05	7.29e-05	0.0003316	0.00032238	1.56e-05	1.37e-05	8.56e-05	0.0001192	0.00089766	0.000178414
Bacteroides.sp.1.1.14	0.000250992	0.000319768	4e-05	0.000661102	0.000163636	0.000137	0.000130576	0.00452024	0	0.00012	0.000173847	0.00112686	0.000226053	0.000135	0.000438594	0.000539	0.000485	0.000147712	0.000311038	0.00116192	9.45e-05	0.00245759	0.000290268	2.39e-05	0.000208854	2.19e-05	6.84e-05	2.89e-05	4.23e-05	8.8e-05	0.0002169	0.000133	0.000660596
Bacteroides.sp.1.1.30	6.1e-05	0.000103	3.96e-05	0.000195318	0.000137943	0.000197	0.000182761	2.16e-05	1.51e-05	0.000637713	9.64e-05	0.000903054	0.00019544	2.05e-05	0.000387012	0.000344	8.23e-05	0.000108065	4.57e-05	0.00414153	0.00126381	8.52e-05	0.000155501	0.0001	0.000112	7.85e-05	8.48e-05	5.73e-05	0.000126	7.93e-05	5.73e-05	6.23e-05	0.00179857
Bacteroides.sp.1.1.6	0.000107361	0.000682535	0.000123804	0.00237234	0.000215339	0.000288	0.00011856	0.00221145	9.24e-06	0.00035646	0.000180591	0.0024205	0.000307731	6.91e-05	0.000378659	0.000545	0.000501	0.00015981	0.000386823	0.000866486	0.000300324	0.00313528	0.000277653	4.08e-05	0.000327789	5.19e-05	8.15e-05	6.44e-05	6.58e-05	8.72e-05	0.000167016	0.000138	0.000527227
Bacteroides.sp.2.1.16	6.72e-06	0.00016933	6.2e-05	0.000106	4.15e-05	0	0.000118445	8.69e-05	0	0.000181	1.78e-05	0	0.000198381	3.73e-05	3.79e-05	0.000159	0.000144	2.73e-05	1.19e-05	0.00129505	0.000354583	0.000782919	0.000225944	8.81e-05	2.01e-05	4.88e-05	1.92e-05	5.11e-05	3.29e-05	3.74e-05	0.000110397	2.82e-05	5.47e-05
Bacteroides.sp.2.1.22	0	0.000116827	0	0	0.000109301	0	0	0	0	0.000409738	6.28e-05	0	0.000234742	3.4e-05	0	0.000273	8.53e-05	0.000102473	3.97e-05	0.00201245	0.000835451	0	0.00015013	8.11e-05	0.00011	5.31e-05	5.66e-05	7.43e-05	8.79e-05	6.02e-05	6.39e-05	5.11e-05	0.00123303
Bacteroides.sp.2.1.33B	2.53e-05	0.00132242	0	0.0013936	0.000536819	0.00865355	0.000132636	0.00277015	0	0.000419524	0.000362556	0.000748388	0.00126769	0.001072	0.00039771	0.000484	0.000411	0.000102372	0.000240475	0.00153602	0.00273037	0.000143	0.00211581	0.000877859	0.00021807	0.0001946	0.000119046	0.000414222	0.000234031	0.000145057	0.000574505	0.000161054	0.00167674
Bacteroides.sp.2.1.56FAA	0.000115133	0.000154958	0	9.74e-05	2.72e-05	2.58e-05	0.000825456	8.83e-05	2.31e-05	0.000191006	5.58e-06	0	4.05e-05	3.26e-05	2.8e-05	0.00012	1.24e-05	4.57e-05	1.11e-05	0.000817303	8.88e-05	0.000297	5.72e-05	0.000149452	2.79e-05	0.0001717	3.9e-05	6.45e-05	7.03e-06	1.65e-05	4.06e-05	1.58e-05	1.97e-05
Bacteroides.sp.2.1.7	0.000971428	0.00205491	0.000701857	0.00300482	0.00157845	0.01374	0.000654253	0.00204404	8.98e-05	0.000856989	0.000734853	0.000923011	0.00512395	0.000577793	0.00127973	0.00383569	0.00035	9.9e-05	0.00065137	0.00250208	0.00215764	0.000302	0.00119579	0.000481704	0.000196026	0.0003375	0.000233803	0.000235937	0.000317794	0.000130541	0.000574821	0.000180778	0.00117756
Bacteroides.sp.2.2.4	0.000350166	0.000246403	0	0.000560013	0.000315163	0.00109907	0.000470806	7.44e-05	0	0.000564682	0.000168477	0.000521	0.000568675	5.47e-05	0.00073988	0.000732	0.000157	0.000267874	8.12e-05	0.00354627	0.000453739	0.000717375	0.000473371	0.000175655	0.000180583	3.84e-05	8.94e-05	0.000198281	0.000105	5.97e-05	0.000134602	6.79e-05	0.00169437
Bacteroides.sp.3.1.19	0.0001	0.00245708	0.000248404	0.00367374	0.000994453	0.0121798	0.000116271	0.00286425	0	0.00113806	0.000609463	0.00126085	0.00182874	0.000698238	0.0013848	0.00107	0.000382	0.000101	0.000437643	0.00225782	0.0023861	0.000713166	0.00144509	0.000580303	0.000220062	0.0003223	0.000187984	0.000342285	0.00030857	0.000135064	0.000675851	0.000190714	0.00134412
Bacteroides.sp.3.1.23	0.000104459	0.000215226	0	0.00167232	0.000349701	0.000195	0.00112449	2.5e-05	0	0.000298469	0.000173722	0.00198145	0.000500231	4.64e-05	0.00281796	0.000405	0.000173	0.000390069	8.09e-05	0.00195853	0.00023734	8.93e-05	0.000454012	0.00019264	0.000138115	2.16e-05	0.000110677	0.000184777	0.000107	4.73e-05	0.000127551	5.79e-05	0.00170239
Bacteroides.sp.3.1.33FAA	5.2e-05	0.00229018	0.000369818	0.000164766	0.000129203	3.73e-05	6.52e-05	9.67e-05	0	0.000440002	0.000296114	0.000158	0.00138492	0.000760818	0.00256738	0.00168094	0.000419	0.00224465	0.000279068	0.00307424	0.00070393	0.0033235	0.000835831	0.000177312	0.000587829	0.000141	0.000376073	0.000246715	0.000307528	0.00101193	0.000502731	0.000577332	0.00388727
Bacteroides.sp.3.1.40A	0.00510792	0.000436479	0.00129834	0.00866926	0.00194279	0.00877937	0.00663638	0.00269942	0.000956798	0.00569937	0.00385286	0.00808971	0.00697141	0.00106429	0.00862534	0.00988209	0.00324998	0.00040237	0.00340333	0.0271444	0.00778654	0.000868306	0.00959357	0.00223815	0.00305621	0.001496	0.00157124	0.0022555	0.00288633	0.00377317	0.00439272	0.00438671	0.00107898
Bacteroides.sp.3.2.5	2.11e-06	0.000179066	0	0.00920526	1.08e-05	0	0	5.39e-05	0	4.81e-05	3.19e-06	0	7.36e-06	4.1e-05	0	3.85e-05	1.34e-05	1.02e-05	0	0.000747214	1.3e-05	0.0978348	1.27e-05	7.88e-05	5.85e-06	2.15e-05	0	1.29e-05	4.09e-06	2.74e-06	4.69e-05	0	1.2e-05
Bacteroides.sp.4.1.36	0.00835776	0.00340051	0.000820085	0	0.00957598	0.000711849	0.0708155	0.00130105	0.00202345	0.00422605	0.000845256	0.0534135	0.00698612	0.00231632	0.0044768	0.0057833	0.00268409	0.00249779	0.00203792	0.0174838	0.00534492	0.0125796	0.00507718	0.000170994	0.000509991	0.000189	0.00292803	0.00129201	0.000811595	0.000206488	0.00236159	0.00104196	0.019765
Bacteroides.sp.4.3.47FAA	0.00126221	0.000514596	0.00128583	0.00271216	0.0018596	0.00109089	0.0039436	0.00198044	0.000652938	0.00364796	0.00350566	0.000574	0.00682837	0.00031	0.00408554	0.00883329	0.00328346	0.000411825	0.00344408	0.0260991	0.00664744	0.000943471	0.00843824	0.00214701	0.00296281	0.001472	0.00142374	0.00218538	0.00297411	0.00367323	0.00389493	0.00446383	0.000624849
Bacteroides.sp.9.1.42FAA	6.17e-05	0.00216501	0.000153161	0.000341003	0.000172797	0.00029	0.000153693	0.000284	0.000158838	0.00067142	0.000334081	0.000276	0.00171779	0.000726956	0.0054381	0.00237142	0.000355	0.00219789	0.000242258	0.00444631	0.0014077	0.00412265	0.000802982	0.00015318	0.000490563	0.0001546	0.000429947	0.000339688	0.000186868	0.00098805	0.000438325	0.000673727	0.00391453
Bacteroides.sp.D1	5.42e-05	0.000121463	0	0	0.000106458	0	0.000177496	0	0	0.000428404	6.51e-05	0	0.000247709	2.65e-05	0	0.000277	7.71e-05	9.89e-05	4.87e-05	0.00200475	0.000837831	0.000341	0.000148131	7.61e-05	0.000129397	4.43e-05	6.15e-05	7.45e-05	8.65e-05	6.48e-05	7.12e-05	4.64e-05	0.00124762
Bacteroides.sp.D2	5.83e-05	0.000179993	0	0.00065853	0.000204914	0.000143	0.00302923	1.17e-05	0	0.000154	0.000115	4.06e-05	0.000298775	3.31e-05	0.000351696	0.000229	0.000391	0.000231175	4.36e-05	0.000556532	0.00014	0.000286	0.000208958	0.000131534	6.75e-05	8.71e-06	9.57e-05	6.93e-05	5.48e-05	2.01e-05	7.22e-05	4.16e-05	0.00107337
Bacteroides.sp.D20	0.0138242	0.00184049	0.000563147	0.000123816	0.00758476	9.53e-05	0.0773614	0.00129585	0.00103479	0.00345949	0.000914195	0.0722728	0.00838976	0.00236261	0.00146686	0.00603092	0.00294559	0.00257302	0.00180229	0.0210707	0.00625081	0.00907993	0.00590652	0.000163123	0.000463164	0.0001945	0.00302009	0.00139719	0.000810702	0.000202912	0.00254891	0.00105011	0.0244457
Bacteroides.sp.D22	2.71e-05	0.000151597	0	0.000177738	0.000136679	0.000175	0.000357625	2.13e-05	0	0.000494549	5.04e-05	0.000903054	0.000268296	2.61e-05	0.000137	0.000484	9.1e-05	9.48e-05	5.25e-05	0.00278266	0.00168645	0.000279	0.000173611	9.77e-05	0.000193909	3.45e-05	7.94e-05	0.000121	0.000229568	7.48e-05	8.06e-05	6.07e-05	0.0017633
Bacteroides.sp.HPS0048	1.38e-05	1.73e-05	4.52e-05	0	5.17e-06	0	0.000200728	0.00133738	0	6.88e-05	0	5.36e-05	2.54e-05	0	0	4.34e-05	4.41e-05	5.11e-05	4.41e-06	4.5e-05	6.82e-05	0.00193024	0.000156	4.88e-06	4.77e-06	0	3.37e-05	2.16e-05	2.65e-05	1.96e-06	1.02e-05	4.77e-05	1.09e-05
Bacteroides.stercoris	0.000344156	0.00467541	0.00590456	0.115776	0.0283468	0.00466493	0.0028816	0.00085525	0.000212393	0.0137039	0.000393279	0.0375263	0.0268603	0.00969561	0.025709	0.0793091	0.0155794	0.00661908	0.00179846	0.0011047	0.0282556	0.000106	0.0204511	0.0001653	9.83e-05	0.0015871	0.00138922	6.39e-05	0.00487254	0.00102844	0.000133444	0.00422522	0.000310859
Bacteroides.thetaiotaomicron	7.72e-05	0.000915031	0.000241576	0.00423869	0.000279782	0.00605843	0.000317571	0.0086109	0	0.000165	0.000284375	0.00402561	0.00072107	8.32e-05	0.000583669	0.00121071	0.000593	0.000240121	0.000589341	0.00121583	0.000412807	0.00570773	0.00122102	4.29e-05	0.000468395	4.83e-05	0.000144362	6.82e-05	0.000262597	0.0001	0.000180276	0.000516529	0.000579004
Bacteroides.uniformis	0.0160523	0.00534878	0.00144627	9.93e-05	0.0262302	0.0100942	0.113982	0.00183833	0.00123325	0.00904107	0.00168364	0.105772	0.0195975	0.00456062	0.00638709	0.0126309	0.0073598	0.00621956	0.00541322	0.0465317	0.0158	0.0182729	0.00996952	0.000301907	0.00091923	0.0005915	0.00756121	0.00424077	0.00232543	0.000443376	0.00648278	0.00540643	0.0530112
Bacteroides.vulgatus	0.0269137	0.00154182	0.0205732	0.087725	0.00997086	0.0268666	0.0535018	0.0274355	0.00860787	0.0166215	0.0174771	0.0525225	0.0252522	0.000896694	0.0721578	0.0393807	0.017343	0.00126262	0.0156028	0.135557	0.02632	0.00198315	0.0339903	0.0103674	0.0109757	0.006136	0.00671492	0.00981147	0.0136803	0.0170723	0.013517	0.0200057	0.00227979
Bacteroides.xylanisolvens	0.000269231	0.000434433	9.7e-05	0.00083005	0.000508283	0.000535067	0.000559154	0.000137	4.94e-05	0.00176599	0.000286248	0.00341764	0.000816251	9.04e-05	0.000390969	0.00123928	0.000391	0.000436833	0.00018838	0.0108831	0.00380284	0.000263	0.000571293	0.000344267	0.000581043	0.0001519	0.000244	0.000286839	0.00051096	0.000354073	0.000589492	0.000249886	0.00659282
Bacteroidetes.bacterium.oral.taxon.272	0	0	0	0	0	0	0	0	0	2.76e-05	0	0	0	0	0	0	0	0	0	0	6.08e-05	0	0	0	0	0	0	0	0	0	0	0	0
Barnesiella.intestinihominis	0.00104252	3.62e-05	0.00571681	0.0118242	0.00353913	0.0297385	0.0121421	0.00149442	0.000927451	0.0271286	0.000244909	0	0.000156272	4.78e-05	0	0.0121666	4.31e-05	3.4e-05	0.00167746	4.49e-05	0.00506887	5.01e-05	2.9e-05	4.49e-06	0.000941398	0.00104	0.000147186	0.00706124	0.00155029	0.000209433	0.012292	0.00442082	1.4e-05
Bavariicoccus.seileri	0	0	0	0	0	0	0	0	0	0	0	0	0	0	0	0	0	0	0	0	0	0	0	0	0	0	0	1.19e-05	0	0	0	0	0
Belliella.baltica	0	0	0	0	0	0	0	0	0	0	0	0	0	7.64e-05	0	0	0	0	0	0	0	0	0	0	0	0	0	0	0	0	0	0	0
Bibersteinia.trehalosi	0	0	0	0	0	0	0	0	0	0	0	0	0	0	0	0	0	0	0	0	2e-05	0	0	0	0	0	0	0	0	0	0	0	0
Bifidobacterium.adolescentis	0.000172544	0.000327649	0.00111059	0	0.00195658	0	0.000490948	0.000422	0.00183846	0.00351277	0.000827271	0	0.00729625	0.00802824	0.00153867	9.44e-05	0.00467048	0.00175872	0.00105309	0	0.00138105	0	0.00901029	0.000161258	0.0120916	0.002366	0.00144801	0.0332935	0.0189694	0.00168104	0.000213532	0.00133218	0
Bifidobacterium.angulatum	0	0	0	0	4.87e-06	0	0	0	0	7.11e-06	0	0	6.09e-05	7.05e-05	0	0	0	1.1e-05	0	0	0	0	0	0	1.52e-05	2.08e-05	0.000761352	5.71e-05	7.48e-05	2.1e-05	1.5e-05	4.77e-05	0
Bifidobacterium.animalis	0	3.17e-05	0	0	0	0.000733868	0	0.000621	0	0	1.27e-05	0	5.97e-05	0	0	0	0	0	0	0.000134567	0	0	7.42e-05	0	5.13e-05	0	0	0.00205163	0.000103	3.21e-05	0.000394755	0	4.68e-05
Bifidobacterium.asteroides	0	0	0	0	0	0	0	0	0	0	0	0	0	0	0	0	0	0	0	0	0	0	0	0	0	0	0	1.55e-05	0	0	0	0	0
Bifidobacterium.bifidum	0	1.72e-05	0.00282427	0	1.36e-05	0	0	0	0	2.01e-05	3.2e-05	0	0	0	0.001927	0	0.00268304	0	0	0	1.8e-05	0	4.14e-05	8.25e-06	2.63e-05	0	0	0.000167377	8.26e-05	2.03e-05	0	0	2.42e-05
Bifidobacterium.breve	0	0	0	0	9.86e-06	0	0	0	0	4.26e-05	1.09e-05	0	0	0	0	0.000192	3.68e-05	8.83e-06	0	0	9.28e-05	0	0.000113	0	0.000169499	9.05e-05	7.79e-05	0.000372929	0.000115	5.7e-05	8.45e-05	0	2.55e-05
Bifidobacterium.catenulatum	8.38e-05	0	0	0	3.3e-05	0.000537898	0	0	0	0.00107391	3.14e-05	0	0.0010812	0.00137976	0	0.000968	0.00203242	2.9e-05	3.96e-05	0	2.03e-05	0	0.000240932	0	0.00141602	0.0001398	0	0.00149068	0.00155326	6.88e-05	0.000828344	0.000435557	0
Bifidobacterium.dentium	0	0	0	0	8.89e-06	0	0	0	0	1.38e-05	1.35e-05	0	0	6.24e-05	7.75e-05	5.75e-05	0	5.6e-06	0	0	0.0002312	0	0	0	0	3.46e-05	0	0.000136602	3.98e-05	5.15e-05	3.15e-05	0	0
Bifidobacterium.longum	0.000469962	0.000172691	0.000347401	0.00234661	0.000105	0.00124157	0	0.000534	0	0.00123848	0.000114	0	8.71e-05	0	0.00101157	0.00422141	0.000529	0.000363811	0.000218694	2.7e-05	0.000362357	0	0.00220595	2.3e-05	0.0024726	0.0026324	0.000252842	0.000441798	0.00217368	0.0030574	0.000946634	0.000145	0.000111
Bifidobacterium.minimum	0	0	0	0	1.77e-05	0	0	0	0	0	0	0	0	0	0	0	0	1.22e-05	0	0	0	0	0	0	0	0	0	3.05e-05	6.1e-05	0	0	0	0
Bifidobacterium.pseudocatenulatum	5.29e-05	3.8e-05	0	0	2.18e-05	0.00288546	0	0	0	8.06e-05	6.27e-05	0	3.15e-05	5.94e-05	0	0.00222737	0.00330333	2.71e-05	0	0	1.89e-05	0	0.000138264	0	0.000503266	6.59e-05	0	0.000322807	0.000163658	8.93e-05	0.00202692	0	2.4e-05
Bifidobacterium.pseudolongum	0	0	0	0	0	0	0	0	0	0	0	0	0	0	0	0	0	0	0	0	0	0	0	0	0	0	0	1.34e-05	2.32e-05	0	0	0	0
Bifidobacterium.sp.12.1.47BFAA	3.73e-05	0	0	0.000159514	4.01e-06	0	0	0	0	3.62e-05	0	0	0	0	0.000197682	0.00017	1.63e-05	1.6e-05	1.08e-05	0	0	0	5.86e-05	0	8.59e-05	0.0001755	0	1.81e-05	0.000159343	0.000242358	5.91e-05	0	0
Bifidobacterium.subtile	5.93e-06	5.34e-05	0	0	5.38e-05	0	3.27e-05	0	0	0	0	0	3.38e-05	0	0	4.15e-05	4.49e-05	0	4.33e-05	0	4.42e-05	0	0	0	1.28e-05	0	0	3.39e-05	6.83e-05	2.79e-05	0	0	1.41e-05
Bifidobacterium.thermacidophilum	0	0	0	0	0	0	0	0	0	0	0	0	0	0	0	0	0	0	0	0	0	0	0	0	0	0	0	3.39e-05	0	0	0	0	0
Bifidobacterium.thermophilum	0	1.2e-05	0	0	0	0	0	0	0	0	0	0	0	0	0	0	0	0	0	0	0	0	0	0	0	0	0	3.69e-05	1.57e-05	0	0	0	0
Bifidobacterium.tsurumiense	0	0	0	0	0	0	0	0	0	0	0	0	0	0	0	0	0	0	0	0	0	0	0	0	0	0	0	1.24e-05	0	0	0	0	0
Bilophila.sp.4.1.30	0.000463641	0.000309337	0.000386772	3.39e-05	0.00013352	8.61e-05	0	8.14e-05	0	8.84e-05	0.000403769	0.000108	0.000175789	0	0	0.000242	0.000276	4.36e-05	0.000899232	0.000164055	4.55e-05	0.000254	0	3.01e-05	0.000224919	0.0001201	2.82e-05	0.000132577	0.000610593	0.000526792	1.02e-05	0.000208658	0.000495808
Bilophila.wadsworthia	0.000146118	8.63e-05	0.000138141	0.0001876	0.000107722	0.000536325	4.88e-05	6.46e-05	1.34e-05	0.000111	0.00115935	0.000671	0.000687115	1.29e-05	0	0.00091	0.00052	3.24e-05	0.000880636	0.000397868	0.000180385	0.00058	0	1.88e-05	0.000738522	0.0003473	7.66e-05	0.00038059	0.000225699	0.000223634	1.66e-05	0.000476043	0.00162865
Blautia.hansenii	3.38e-05	0.000216038	0	7.21e-05	0.000229765	4.96e-05	3.69e-05	0.000141	5.71e-05	9.72e-05	0.000139877	0	0.000448764	0.000634801	0.001779	0.000294	0.00036	0.000149339	0.000235507	0.000554991	0.000163251	0.000278	0.000286396	0.000181765	0.000145089	0.0003932	0.000492504	0.000109	0.000258728	0.0007499	0.000175119	0.000449052	0.000290303
Blautia.hydrogenotrophica	0.00115237	0.00028326	0.000549606	6.46e-05	0.000488592	8.63e-05	8.48e-05	0.000137	5.57e-05	0.000599838	0.00245034	0.00319882	0.000831222	0.00173424	0.000532526	0.000601	0.000581	0.000137546	0.00074919	0.00187491	0.000277796	0.000799756	0.00701938	0.000154734	0.000126906	0.0006811	0.000309959	0.000217369	0.000441281	0.000449266	0.000277728	0.000730378	0.000933106
Blautia.producta	0.000195757	0.000483767	6.03e-05	0.000247632	0.000507335	0.000163	2.06e-05	0.000124	8.72e-05	0.00130986	0.000520916	0.00159228	0.00373502	0.0045349	0.00118683	0.00136309	0.00195501	0.000433275	0.000928145	0.000197614	0.000539886	0.00418699	0.00262914	0.000386834	0.000647982	0.0008993	0.00117268	0.000636655	0.000771871	0.0015768	0.00153545	0.00122659	0.00237885
Blautia.sp.KLE.1732	0.0239385	0.00265063	0.0256141	0.0221154	0.00862196	0.000535067	0.00155753	0.000163	0.00264578	0.00575736	0.0109803	0.00363004	0.00765184	0.00965703	0.0119621	0.00503688	0.00304915	0.0112639	0.00326322	0.00884421	0.00487056	0.00840645	0.00368705	0.00358249	0.00478856	0.02467	0.021717	0.00140628	0.00311694	0.0250773	0.00386652	0.00562057	0.0032573
Blautia.wexlerae	0.0289024	0.0170373	0.0151682	0.0371341	0.0314321	0.00232397	0.000688013	0.000451	0.0159409	0.00769279	0.0269138	0.00504485	0.0179131	0.00565363	0.120705	0.00605116	0.00432111	0.0298982	0.012658	0.0338012	0.0119368	0.0574621	0.00547811	0.0154423	0.0413597	0.02441	0.029092	0.00324625	0.00710871	0.0296951	0.0224687	0.0241581	0.0271548
Bordetella.sp.FB.8	0	0	0	0	0	0	0	0	0	0	0	0	0	4.54e-05	0	0	0	0	0	0	0	0	0	0	0	0	0	0	0	0	0	0	0
Brachyspira.hampsonii	0	0	0	0	0	0	0	0	0	0	0	0	0	0	0	0	0	0	0	0	0	0	3.9e-05	0	0	0	0	0	0	0	3.29e-05	0	0
Brachyspira.hyodysenteriae	0	0	0	0	0	0	0	0	0	0	0	0	0	0	0	0	0	0	0	0	0	0	0.000152753	0	0	0	0	0	0	0	0.0001817	0	0
Brachyspira.innocens	0	0	0	0	0	0	0	0	0	0	0	0	0	0	0	0	0	0	0	0	0	0	1.63e-05	0	0	0	0	0	0	0	0	0	0
Brachyspira.intermedia	0	0	0	0	0	0	0	0	0	0	0	0	0	0	0	0	0	0	0	9.01e-06	0	0	1.93e-05	0	0	0	0	0	0	0	5.55e-05	0	0
Brachyspira.murdochii	0	0	0	0	0	0	0	0	0	0	0	0	0	0	0	0	0	0	0	0	0	0	0.000310876	0	0	0	0	0	0	0	5.21e-05	0	0
Brachyspira.pilosicoli	0	0	0	0	1.61e-05	0	0	0	0	0.000553446	0	0	0	0	0	1.84e-05	0	0	2.55e-05	0	8.37e-05	0	5.12e-05	0	1.56e-05	0	0	2.98e-05	3.74e-05	0	4.96e-05	0	0
Bradyrhizobium.oligotrophicum	0	0	0	0	0	0	0	0	0	0	0	0	0	0	0	0	0	0	0	0	4.95e-06	0	0	0	0	0	0	0	0	0	0	0	0
Bradyrhizobium.sp.ORS.285	0	1.05e-05	0	0	6.04e-06	2.57e-05	0	0	0	8.12e-06	0	0	1.29e-05	0	0	1.95e-05	1.05e-05	0	0	0	1.71e-05	0	0	0	0	0	0	5.05e-06	0	0	0	0	0
Bradyrhizobium.sp.URHA0002	0	0	0	0	0	0	0	0	0	0	0	0	0	4.42e-05	0	0	0	0	0	0	8.27e-06	0	0	0	0	0	0	0	0	0	0	0	0
Bradyrhizobium.sp.WSM1253	0	0	0	0	0	0	0	0	0	0	0	0	0	0	0	2.72e-06	0	0	0	0	0	0	0	0	0	0	0	0	0	0	0	0	0
Brevibacillus.borstelensis	0	0	0	0	0	0	0	0	0	0	9.03e-06	0	0	0	0	0	0	0	0	0	0	0	0	0	0	0	0	0	0	0	0	0	0
Brevibacillus.laterosporus	5.05e-06	0	0	0	0	0	0	0	0	0	0	0	0	0	0	0	0	2.65e-06	0	0	0	0	0	2.39e-06	0	1.77e-05	0	0	0	5.64e-06	0	0	0
Brevibacterium.linens	0	0	0	0	0	0	0	0	0	0	0	0	0	6.27e-05	0	0	0	0	0	0	0	0	0	0	0	0	0	0	0	0	0	0	0
Brevundimonas.naejangsanensis	0	0	0	0	0	0	0	0	0	0	0	0	0	0	0	0	3.19e-05	0	0	0	2.51e-05	0	0	0	1.72e-05	0	0	0	0	0	0	0	0
Brevundimonas.subvibrioides	0	1.13e-05	0	0	0	0	0	0	0	0	0	0	0	0	0	0	2.32e-05	0	0	0	0	0	2.24e-05	0	8.58e-06	0	0	0	0	0	0	0	0
Bulleidia.extructa	0	0	0	0	0	0	0	0	0	0	0	0	0	0.000133	0	0	0	0	0	0	0	0	0	0	0	0	0	0	0	0	0	0	0
Burkholderiales.bacterium.1.1.47	4.77e-05	0.00195871	0	0	6.94e-05	0.000243	0.000508571	0	7.62e-05	7.42e-05	8.28e-05	0.000278	0	0.000106	6.69e-05	0.00106	0.000135	2.07e-05	6.02e-05	0.00229633	0.000469287	8.36e-05	0	6.39e-05	0.000444608	0.001014	7.9e-05	0.000226329	0.00022689	6.34e-05	0.00102756	0.000123	0.00212718
butyrate.producing.bacterium.SM4/1	7.05e-05	0.000891387	0.000201636	0.00015544	0.000458371	0.000163	9.18e-05	0.000103	4.11e-05	0.000503973	0.000374295	0	0.000716926	0.000980705	0.000108	0.000743	0.00102	0.000286986	0.000397522	0.000467628	0.00104598	0	0.000766886	0.000164573	0.000276105	0.0004459	0.000293431	0.000225549	0.000442472	0.000385416	0.00046274	0.000429773	0.00219451
butyrate.producing.bacterium.SS3/4	0.00439806	0.00356277	0.006395	0.0158442	0.00760371	0.00172222	0.0150603	0.000771542	0.00786312	0.00589871	0.026689	0.000926575	0.00511192	0.00315214	0.0246187	0.0109773	0.00295815	0.00816228	0.0100215	0.0104969	0.0032206	0.00744434	0.0321493	0.00489886	0.0057525	0.009966	0.0123544	0.00362152	0.0150268	0.0154419	0.00745625	0.017618	0.0267541
butyrate.producing.bacterium.SSC/2	0.00192648	0.000486085	0	0.0275718	0.000885994	0	0	0	0.00204058	0.000599838	0.00124565	0	0.0004243	0.000757389	0.0278573	0.00371308	0.00196024	0.00470279	0.00116824	0.000387636	0.000719795	0.00139987	0.000742156	0.000837985	0.000593309	0.01037	0.00362683	0.000941153	0.00242958	0.00187238	0.00971576	0.0053566	0.00110783
Butyricicoccus.pullicaecorum	0.000715565	0.00044494	8.9e-05	0.000236162	0.000205862	9.16e-05	9.95e-05	7.62e-05	4.96e-05	6.41e-05	0.000266141	0.000211	0.00106075	0.00116587	4.39e-05	0.000203	0.000111	9.7e-05	0.000336129	9.01e-05	0.000153	0.000161	0.000138639	0.000193365	0.00032094	0.0003583	0.00172083	0.000107	0.000724261	0.000474828	0.000132181	0.00118581	0.00022426
Butyricimonas.synergistica	0.000683854	0.00140934	0.000162265	0	0.00097234	0.000564006	0.000219267	0.00124719	0.000308427	0.000808966	0.000379416	0.00149392	0.0008871	0	0	7.67e-06	7.86e-06	4.37e-05	2.25e-05	0.000266713	0.00053941	0.000546	0	0	0.000368265	0.0003518	0.000549621	0	0.000179131	0.000103	0.000117764	0.000705167	0.00122549
Butyrivibrio.crossotus	9.81e-05	0.000483767	0.000238731	0.000189958	0.00102994	0.000191	0.00012474	8.08e-05	0.00310711	0.0009061	0.000304856	0.000671	0.0015293	0.000394	0.000248971	0.000334	0.000359	0.000629072	0.00199207	0.000226882	0.000458657	0.00209079	0.000175859	0.000351931	0.00189425	0.0008747	0.00324919	0.000543033	0.000879439	0.000673426	0.0025647	0.00219484	0.000381193
Butyrivibrio.fibrisolvens	8.41e-05	0.000291489	0.000129948	0.000164123	0.000319866	0	6.78e-05	0	0.000126408	0.000134	0.000577616	0	0.000109	0.0006148	0.00034305	9.74e-05	9.97e-05	0.000189088	0.000217548	9.09e-05	0.00027732	0.000645818	0.00019984	0.00014286	0.000491435	0.0001986	0.000645234	0.000184517	0.000284021	0.000422992	0.000184696	0.000690188	0.000143
Butyrivibrio.hungatei	1.81e-05	7.72e-05	5.13e-05	4.64e-05	5.93e-05	0	0	0	3.29e-05	2.65e-05	3.95e-05	0.000175	0.000378715	6.64e-05	4.72e-05	0.000125	9.55e-05	4.34e-05	4.71e-05	1.17e-05	3.35e-05	7.22e-05	3.28e-05	1.89e-05	0.000142723	3.22e-05	0.0001	0.000114	0.000113	0.000114131	4.3e-05	0.000106	0.000144
Butyrivibrio.proteoclasticus	1.48e-05	5.2e-05	0	0	3.38e-05	0	0	0	0	3.1e-05	4.24e-05	0	3.56e-05	0.00055079	0	2.03e-05	0.000206	9.1e-06	2.09e-05	1.06e-05	3.69e-05	0	6.48e-05	3.26e-05	3.38e-05	3.66e-05	0.0001407	1.31e-05	3.18e-05	9.74e-05	0.000120289	0.000109	3.47e-05
Butyrivibrio.sp.AC2005	4.4e-06	2.24e-05	0	0	9.73e-06	0	0	0	0	4.87e-05	2.13e-05	0	0	0	0	0.000108	8.65e-06	4.56e-06	1.05e-05	4.02e-06	1.32e-05	0	0	9.67e-06	1.84e-05	1.46e-05	0	4.76e-05	8.87e-06	2.9e-05	2.57e-05	9.42e-05	1.18e-05
Butyrivibrio.sp.AD3002	0	1.75e-05	0	0	6.29e-06	0	0	0	0	8.18e-06	1.62e-05	0	0	4.95e-05	0	0	0	3.6e-06	0	0	8.99e-06	0	0	1.17e-05	0	2.77e-05	8.59e-05	7e-06	0	2.51e-05	0	0	0
Butyrivibrio.sp.AE2015	2.43e-05	0.000888489	0.000128583	6.12e-05	9.01e-05	0	0	0	3.68e-05	6.2e-05	7.7e-05	0.000214	5.27e-05	5.38e-05	3.19e-05	7.31e-05	0.000511	5.88e-05	0.000144692	9.33e-06	0.000145	0.000369	0.000245429	5.15e-05	7.33e-05	6.08e-05	0.000363206	0.000193087	0.000351567	0.000410662	9.07e-05	0.000852132	0.000549348
Butyrivibrio.sp.AE3006	0	2.62e-05	0	0	1.2e-05	0	0	0	0	6.28e-06	1.08e-05	0	9.41e-05	4.86e-05	0	1.39e-05	1.85e-05	3.88e-06	1.41e-05	0	1.42e-05	0	1.43e-05	1.19e-05	1.39e-05	0	0	1.36e-05	1.4e-05	3.15e-05	0	4.4e-05	2.55e-05
Butyrivibrio.sp.AE3009	6.74e-05	0.000120536	0	0	5.84e-05	0	0	0	0	6.13e-05	3.79e-05	0	3.23e-05	7.39e-05	0	3.15e-05	0.000213	1.16e-05	6.55e-05	1.02e-05	5.22e-05	0	5.44e-05	1.98e-05	3e-05	3.15e-05	8.01e-05	2.97e-05	2.62e-05	8.91e-05	3.76e-05	0.000113	4.74e-05
Butyrivibrio.sp.FC2001	0	2.1e-05	0	0	1.35e-05	0	0	0	0	2.31e-05	2.58e-05	0	0	0	0	8.48e-06	9.15e-06	5.17e-06	1.96e-05	6.46e-06	1.83e-05	0	0	1.35e-05	1.72e-05	1.46e-05	2.48e-05	1.24e-05	1.99e-05	3.94e-05	2.46e-05	4.71e-05	7.45e-06
Butyrivibrio.sp.FCS006	1.38e-05	1.06e-05	0	0	1.16e-05	0	0	0	0	1.9e-05	8.22e-06	0	2.34e-05	0	0	8.68e-06	0	3.03e-06	9.9e-06	0	7.45e-06	0	0	1.03e-05	1.3e-05	2.47e-05	4.29e-05	8.04e-06	1.92e-05	3.12e-05	0	4.89e-05	7.61e-06
Butyrivibrio.sp.LC3010	1.76e-05	4.55e-05	0	3.5e-05	3.81e-05	0	0	0	2.21e-05	0.000128	4.61e-05	0	2.48e-05	0	0	3.52e-05	1.7e-05	1.66e-05	2.97e-05	9.81e-06	2.9e-05	7.39e-05	0	3.27e-05	4.56e-05	1.72e-05	3.17e-05	2.69e-05	3.48e-05	6.64e-05	4.81e-05	9.76e-05	2.33e-05
Butyrivibrio.sp.MB2005	0	2.19e-05	0	0	6.22e-06	0	0	0	0	0	1.01e-05	0	0.000101	4.12e-05	0	1.92e-05	1.55e-05	2.35e-06	9.24e-06	0	1.21e-05	0	1.66e-05	1.55e-05	1.23e-05	0	0	1.08e-05	8.29e-06	2.04e-05	0	0	1.96e-05
Butyrivibrio.sp.MC2013	6.27e-06	6.48e-05	0	0	2.11e-05	0	0	0	0	2.47e-05	2.71e-05	0	1.79e-05	2.74e-05	2.79e-05	3.32e-05	1.73e-05	1.03e-05	3.57e-05	1.17e-05	4.14e-05	0	0	2.4e-05	2.21e-05	2.87e-05	5.16e-05	3.4e-05	2.84e-05	8.62e-05	3.74e-05	8.66e-05	3.79e-05
Butyrivibrio.sp.NC2007	0	0	0	0	5.38e-06	0	0	0	0	1.18e-05	1.14e-05	0	0	0	0	0	0	4.14e-06	0	1.04e-05	0	0	0	1.21e-05	8.82e-06	0	4.54e-05	0	0	2.29e-05	0	0	0
Butyrivibrio.sp.NC3005	2.58e-05	0.0001	0	3.72e-05	6.61e-05	0	1.71e-05	0	2.67e-05	3.11e-05	9.71e-05	0	0	0	4.58e-05	0.000157	2.55e-05	4.64e-05	3.67e-05	1.47e-05	4.61e-05	7.5e-05	2.36e-05	2.97e-05	3.37e-05	3.84e-05	9.16e-05	6.89e-05	7.34e-05	0.000109924	4.05e-05	0.000151414	2.3e-05
Butyrivibrio.sp.VCB2001	2.89e-05	3.76e-05	0	0	2.13e-05	0	0	0	0	3.71e-05	3.08e-05	0	2.31e-05	0	0	2.13e-05	0	8.09e-06	1.95e-05	2.53e-05	2.02e-05	0.000103	0	1.26e-05	1.68e-05	4.53e-05	7.21e-05	1.57e-05	1.51e-05	3.42e-05	4.74e-05	0.000127	2.6e-05
Butyrivibrio.sp.VCB2006	1.41e-05	0.000114	0	0	3.86e-05	0	0	0	2.62e-05	3.54e-05	6.86e-05	0	1.68e-05	5.26e-05	2.51e-05	3.14e-05	0.000232	4.36e-05	4.1e-05	3.67e-05	4.72e-05	0	6.57e-05	6.32e-05	5.85e-05	7.93e-05	0.00013275	2.65e-05	5e-05	0.000120443	3.74e-05	7.85e-05	3.5e-05
Butyrivibrio.sp.VCD2006	3.82e-06	2.96e-05	0	0	1.04e-05	0	0	0	0	1.69e-05	3.69e-05	0	0	6.87e-05	0	0	8.82e-06	1.83e-05	1.32e-05	0	1.83e-05	0	5.56e-05	9.15e-06	3.43e-05	0	4.74e-05	1.85e-05	7.39e-06	4.06e-05	1.76e-05	5.64e-05	1.06e-05
Butyrivibrio.sp.WCD2001	0	2.16e-05	0	0	1.35e-05	0	0	0	0	8.04e-06	2.17e-05	0	1.85e-05	0	0	1.13e-05	1.29e-05	9.95e-06	1.24e-05	6e-06	1.23e-05	0	1.47e-05	1.34e-05	6.23e-06	1.81e-05	3.35e-05	6.19e-06	0	4.58e-05	0	5.58e-05	0
Butyrivibrio.sp.WCD3002	0	3.75e-05	0	0	1.5e-05	0	0	0	0	2.31e-05	1.59e-05	0	0	0	0	1.31e-05	1.27e-05	4.82e-06	2.64e-05	8.6e-06	1.74e-05	0	1.24e-05	7.71e-06	2.75e-05	0	9.13e-05	1.14e-05	7.56e-06	3.3e-05	1.7e-05	0.000502589	1.59e-05
Butyrivibrio.sp.XBB1001	9.57e-06	0.000201666	6.09e-05	0	6.18e-05	0	0	0	3.51e-05	4.8e-05	3.96e-05	0	3.49e-05	0	1.78e-05	4.2e-05	6.5e-05	1.52e-05	2.22e-05	9.26e-06	3.14e-05	9.86e-05	0	1.81e-05	6.51e-05	2.95e-05	8.65e-05	3.93e-05	2.39e-05	5.99e-05	4.98e-05	0.000114	8.95e-05
Butyrivibrio.sp.XPD2002	0	3.99e-05	0	0	7.33e-06	0	0	0	0	5.13e-05	4.07e-05	0	0	0	0	1.1e-05	0	9.42e-06	1.13e-05	7.3e-06	1.78e-05	0	0	1.26e-05	3.57e-05	1.56e-05	0	2.2e-05	2.87e-05	3.57e-05	2.8e-05	5.1e-05	7.98e-06
Butyrivibrio.sp.XPD2006	0.000122076	4.33e-05	0	0	2.1e-05	0	0	0	4.69e-05	0.000107	1.91e-05	0	4.4e-05	0	0	7.73e-05	4.89e-05	5.76e-06	2.06e-05	0	2.5e-05	0	0	2.46e-05	3.65e-05	5.98e-05	7.5e-05	6.83e-05	1.54e-05	3.82e-05	5.37e-05	0.000107	2.69e-05
Caldanaerobacter.subterraneus	0	0	0	0	0	0	0	0	0	0	0	0	0	0.000161	0	0	0	0	0	0	0	0	0	0	0	0	0	0	0	0	0	0	0
Caldicellulosiruptor.acetigenus	0	0	0	0	0	0	0	0	0	0	0	0	0	8.58e-05	0	0	0	0	0	0	0	0	0	0	0	0	0	0	0	0	0	0	2.98e-05
Caldicellulosiruptor.bescii	0	0	0	0	0	0	0	0	0	0	0	0	0	9.7e-05	0	0	0	0	0	0	0	0	0	0	0	0	0	0	0	0	0	0	1.3e-05
Caldicellulosiruptor.hydrothermalis	0	0	0	0	0	0	0	0	0	0	0	0	0	0.000114	0	0	0	0	0	0	0	0	0	0	0	0	0	0	0	0	0	0	1.98e-05
Caldicellulosiruptor.kristjanssonii	0	0	0	0	0	0	0	0	0	0	0	0	0	9.92e-05	0	0	0	0	0	0	0	0	0	0	0	0	0	0	0	0	0	0	2.57e-05
Caldicellulosiruptor.kronotskyensis	0	0	0	0	0	0	0	0	0	0	0	0	0	8.88e-05	0	0	0	0	0	0	0	0	0	0	0	0	0	0	0	0	0	0	3.37e-05
Caldicellulosiruptor.lactoaceticus	0	0	0	0	0	0	0	0	0	0	0	0	0	7.93e-05	0	0	0	0	0	0	0	0	0	0	0	0	0	0	0	0	0	0	1.96e-05
Caldicellulosiruptor.obsidiansis	0	0	0	0	0	0	0	0	0	0	0	0	0	0.000107	0	0	0	0	0	0	0	0	0	0	0	0	0	0	0	1.07e-05	0	0	2.61e-05
Caldicellulosiruptor.saccharolyticus	0	0	0	0	0	0	0	0	0	0	0	0	7.02e-05	0.00034	0	1.64e-05	3.31e-05	0	0	0	1.32e-05	0	0	0	0	0	0	0	0	1.61e-05	0	0	1.44e-05
Caldicellulosiruptor.sp.F32	0	0	0	0	0	0	0	0	0	0	0	0	0.000104	0.00042	0	0	4.63e-05	0	0	0	1.79e-05	0	0	0	1.35e-05	0	0	0	0	2.72e-05	0	0	0
Caldimonas.manganoxidans	0	0	0	0	0	0	0	0	0	0	0	0	0	1.88e-05	0	0	0	0	0	0	0	0	0	0	0	1.01e-05	0	0	0	0	0	0	0
Caloramator.australicus	0	0	0	0	0	0	0	0	0	0	0	0	0	0.000218	0	0	0	0	0	0	0	0	0	0	0	0	0	0	0	0	0	0	0
Campylobacter.coli	0	5.03e-05	0	0	2.47e-05	0	0.00011	0.000417	0	0.000553808	5.03e-05	0	0	0	0	0.000147	0	1.43e-05	0	0	0.000175467	0	0	2.14e-05	5.86e-05	0	0	4.07e-05	6.93e-05	4.76e-05	0	0	6.62e-05
Campylobacter.concisus	0	0	0	0	0	0	0	0	0	0	0	0	0	0	0	3.9e-05	0	0	0	0	0	0	0	0	0	0	0	0	0	0	0	0	0
Campylobacter.hominis	0	0	0	0	0	0	0	0	0	0	0	0	0	0	0	0	4.24e-05	0	0	0	0	0	0	0	0	0	0	0	0	0	0	0	0
Campylobacter.jejuni	0	0.00038757	0	0	1.98e-05	0	0	0	0	6.72e-05	0.0001992	0	0.00255463	0.000702096	7.55e-05	0.00175951	0.000207	0.000237579	0.000467575	5.5e-05	0.000659984	0	0.000669589	3.76e-05	8.7e-05	0.0001202	0.000254307	0.000223602	0.000238792	6.54e-05	0.00036855	0.000471001	9.48e-05
Campylobacter.sp.10.1.50	0	0	0	0	0	0	0	0	0	0	0	0	0	0	0	0	1.26e-05	0	0	0	0	0	0	0	0	0	0	0	0	0	0	0	0
Campylobacter.upsaliensis	0	0	0	0	0	0	0	0	0	0	0	0	0	0	0	0	0	0	0	0	0	0	0	0	0	0	0	0	0	0	0	0	0
Candidatus.Alistipes.marseilloanorexicus	0.000268713	0.000331126	0.000557799	0	0.000276728	0.00772874	0	0.00151778	0.000131775	0.000484401	0.000473958	0	0.00011	0.000234	3.31e-05	0.00336546	3.02e-05	6.39e-05	0.00033269	0	0.00730583	0.000435	0.000916391	8.03e-05	0.000116	0.000145	0.00310064	1.17e-05	0.000241916	3.91e-05	0.000756255	0.00111329	0.000342882
Candidatus.Liberibacter.solanacearum	0	0	0	0	0	0	0	0	0	0	0	0	0	0	0	0	5.78e-05	0	0	0	0	0	0	0	0	0	0	0	0	0	0	0	0
Candidatus.Methanomassiliicoccus.intestinalis	0	0	0	0	0	0	0	0.00514124	0	0	0	0	0	0	0	0	0	0	0	0	0	0	0	0	0	0	0	0	0	0	0	0	0
Candidatus.Methanomethylophilus.alvus	0	0	0	0	0	0	0	0	0.000109	0	0	0	0	0	0	0	0	0	0	0	0	0	0	0	2.12e-05	0	0	0	0	0	0	0	0
Candidatus.Odyssella.thessalonicensis	0	0	0	0	0	0	0	0	0	0	0	0	0	0	0	0	0	0	0	0	0	0	0	0	0	0	5.81e-05	0	0	0	0	0	0
Candidatus.Prevotella.conceptionensis	0	5.54e-06	0	0	0	0	0	0	0	1.15e-05	0	0	0	0	0	0	0	0	0	0	6.66e-05	0	0	0	4.39e-06	0	0	0	0	2.11e-05	0	0	0
Capnocytophaga.granulosa	0	0	0	0	0	0	0	0	0	0	0	0	0	0	0	0	0	0	0	0	1.02e-05	0	0	0	0	0	0	0	0	0	0	0	0
Capnocytophaga.sp.oral.taxon.332	0	0	0	0	0	0	0	0	0	8.95e-06	0	0	0	0	0	0	0	0	0	0	6.94e-06	0	0	0	0	0	0	0	0	0	0	0	0
Carboxydothermus.ferrireducens	0	0	0	0	0	0	0	0	0	0	0	0	0	0	0	0	3.02e-05	0	0	0	0	0	0	0	1.76e-05	0	0	0	0	0	0	0	0
Carboxydothermus.hydrogenoformans	0	0	0	0	0	0	0	0	0	0	0	0	0	0.000122	0	0	3.56e-05	0	0	0	0	0	0	0	1.78e-05	0	0	0	0	0	0	0	0
Catellicoccus.marimammalium	0	0	0.000371638	0	0	0	0	0	0	0	0	0	0	0	0	0	0	0	0	0	0	0	0	0	0	0	0	0	0	0	0	0	0
Catenibacterium.mitsuokai	6.34e-05	3.93e-05	0	0.000585634	0.0268515	0	0	0.00142823	0	0.000377662	8.13e-05	0	0	0	0.000166323	3.04e-05	8.38e-05	7.6e-05	0.0146093	1.47e-05	1.39e-05	0.000124	0	0.0168405	1.55e-05	2.96e-05	0.000135261	3.68e-05	0	0.0140113	4.12e-05	6.92e-05	1.4e-05
Catonella.morbi	9.74e-06	5.19e-05	3.79e-05	1.95e-05	2.8e-05	0	0	0	0	1.69e-05	4.47e-05	0	5.34e-05	0.000115	0.00033924	0.000109	2.89e-05	1.53e-05	3.58e-05	3.21e-05	2.31e-05	4.76e-05	3.72e-05	1.95e-05	2.96e-05	0.0001589	0.000186101	3.32e-05	2.26e-05	8.66e-05	4.66e-05	9.6e-05	1.99e-05
Cellulophaga.lytica	0	0	0	0	5.05e-06	0	0	0	0	0	0	0	0	0	0	0	0	0	0	0	0	0	0	0	0	0	0	0	0	0	0	0	0
Cellulosilyticum.lentocellum	0	6.78e-06	0	0	0	0	0	0	0	1.75e-05	0	0	0	0.000205	0	0	0	0	1.25e-05	8.09e-06	0	0	0	3.79e-06	0	2.69e-05	9.37e-05	0	0	1.7e-05	4.64e-05	0.000114	0
Chitinibacter.tainanensis	0	0	0	0	0	0	0	0	0	0	0	0	0	3.56e-05	0	0	0	0	0	0	0	0	0	0	0	0	0	0	0	0	0	0	0
Chitiniphilus.shinanonensis	0	2.16e-05	0	0	0	0	0	0	0	0	0	0	0	2.15e-05	0	3.21e-05	7.44e-06	0	0	0	0	0	1.1e-05	1.72e-06	0	0	0	0	0	0	0	0	0
Chlamydia.psittaci	0	0	0.000557685	0.00023241	0	0.000193	0	0	0	2.48e-05	0	0	0	0	0	0	0	0	0	1.63e-05	0	0	0	0	0	0	0	0	0	0	0	0	0
Chryseobacterium.palustre	0	0	0	0	0	0	0	0	0	0	0	0	0	3.91e-05	0	0	0	0	0	0	0	0	0	0	0	0	0	0	0	0	1.93e-05	0	0
Citreicella.sp.357	0	0	0	0	0	0	0	0	0	0	0	0	0	0	0	1.29e-05	6.03e-05	0	0	0	0	0	0	0	0	0	0	0	0	0	0	0	0
Citrobacter.freundii	0	0	0	0	0	0	0	0	0	0	0	0	0	0	0	0	0	0	0	0	0	0.00025	0	0	0	0	0	0	0	0	0	0	0
Clostridiaceae.bacterium.JC118	0	0	0.000102	5.21e-05	9.31e-06	2.42e-05	0	0.00199472	0	0.000181764	3.51e-05	9.65e-05	2.8e-05	1.91e-05	0	0	0	7.26e-06	5.95e-06	9.54e-05	0.000102	0.000374	7.31e-05	3.93e-06	0.000106	3.46e-05	0	0	1.63e-05	3.19e-05	9.14e-06	0	0
Clostridiales.bacterium.1.7.47FAA	6.14e-05	7.4e-05	0	6.32e-05	0.000121095	0.000175	0.000659289	0.00173062	2.74e-05	0.000276723	9.73e-05	0.000478	0.00105086	0.000423	0.000113	0.000265	0.000636	4.24e-05	0.000126	0.000812572	0.000136	0.000149	0.000369579	4.16e-05	0.000130144	0.0001079	0.00012752	0.000136732	0.000118	0.000126333	0.000187011	0.000139	0.00204543
Clostridiales.genomosp.BVAB3	0	0	0	0	5.08e-05	0	0	0	0	2.24e-05	1.08e-05	0	0	0.000234	0	0.000112	5.39e-05	0	0	0	2.93e-05	0	0	8.28e-06	0	0	0	0	0	0	0	0	0
Clostridium.asparagiforme	4.52e-05	0.000153104	6.16e-05	5.49e-05	7.38e-05	0.000123	0.000832093	2.33e-05	5.56e-05	0.000304812	0.000253901	0.000239	0.000319094	0.000493782	2.15e-05	0.000421	0.000483	2.32e-05	0.000140616	0.000190352	0.000276051	0.000622968	0.00204836	4.47e-05	0.000183074	7.15e-05	7.5e-05	0.000200099	0.000280004	0.000123914	0.000125972	0.000184634	0.001712
Clostridium.autoethanogenum	0	0	0	0	0	0	0	0	0	0	0	0	0	3.27e-05	0	0	0	0	0	0	0	0	0	0	0	0	4.06e-05	0	0	0	0	5.35e-05	0
Clostridium.beijerinckii	0	0	0	0	0	0	0	0	0	0	0	0	0	0	0	0	0	0	7.05e-05	8.53e-06	8.53e-06	0	2.06e-05	0	0	0	0	1.28e-05	0	7.66e-06	1.67e-05	6.72e-05	0
Clostridium.bifermentans	0	0	0	0	0	0	0	0	0	0	0	0	0	0.0003	0	2.48e-05	1.6e-05	1.18e-05	0	0	2.32e-05	0	0.000132019	0.000102	4.01e-05	8.27e-05	4.44e-05	0.000106	0	0.000136116	0	0	1.84e-05
Clostridium.bolteae	0.000103734	0.000331706	5.17e-05	0.000143541	0.000327545	0.000195	0.000375592	0.000135	3.08e-05	0.000805955	0.0002614	0.000980031	0.00178249	0.000475351	0.000538828	0.000431	0.00108263	0.00017385	0.0002042	0.00076922	0.000615706	0.000601921	0.0018098	8.76e-05	0.000115	0.0002584	0.000265919	0.00013	0.000388911	0.000268866	0.0001681	0.000262046	0.0101031
Clostridium.botulinum	0	0	0	0	1.03e-05	0	0	0	0	0	1.89e-05	0	0	0.000651946	0	0	0.000366	0	0.00244815	4.62e-05	0.000330233	0	0.00173861	0	2.32e-05	0	0	0.00102765	2.73e-05	0.000247227	0.000166595	0.00308464	0
Clostridium.butyricum	0	6.72e-06	0	0	4.18e-06	0	0	0	0	0	4.69e-06	0	0	4.48e-05	1.39e-05	0	1.75e-05	6.51e-06	0.0002991	2.96e-05	5.58e-05	0	8.18e-05	5.33e-06	2.21e-05	0	0	5.34e-05	0	3.76e-05	3.3e-05	0.00050525	0
Clostridium.cadaveris	0	0	0	0	0	0	0	0	0	0	0	0	4.81e-05	0.000112	0	0	0	2.81e-06	0.000144438	0	0	0	4.09e-05	0	1.61e-05	0	0	1.19e-05	0	0	0	0	1.11e-05
Clostridium.carboxidivorans	0	0	0	0	2.97e-06	0	0	0	0	0	0	0	0	2.2e-05	0	0	0	3.58e-06	2.14e-05	2.07e-05	0	0	0	0	0	0	0	8.27e-06	0	8.72e-06	0	0	0
Clostridium.celatum	4.1e-05	0.000138153	0.000126193	0.000123173	2.79e-05	0	0	4.64e-05	7.72e-05	0.000124	2e-05	0.000149	2.09e-05	0.00296526	1.82e-05	0	0.000392	4e-06	0.000220732	0.000243166	0.000179275	0.000128	0.000157749	1.31e-05	3.65e-05	0.0001383	9.22e-05	0.000253208	7.51e-06	0.000539625	0.000685007	0.000334268	5.63e-06
Clostridium.cellulolyticum	0	0	0	0	0	0	0	0	0	0	0	0	0	2.77e-05	0	0	0	0	0	0	0	0	0	0	0	0	0	0	0	0	0	0	0
Clostridium.cellulovorans	0	0	0	0	0	0	0	0	0	0	0	0	0	5.5e-05	0	0	0	0	0	0	0	0	0	0	0	0	0	5.07e-06	0	0	0	6.37e-05	0
Clostridium.citroniae	5.41e-05	4.75e-05	2.56e-05	0.000118134	4.57e-05	1.42e-05	0.0020645	0.000832539	0	4.73e-05	0.000103	4.4e-05	0.000103	0.000151	0.000200027	8.21e-05	0.000339	3.64e-05	0.000111	0.000109	4.54e-05	0.00022	0.000239184	3.42e-05	5.14e-05	0.000111	0.000107853	4.07e-05	0.000184041	0.000164938	6.07e-05	0.000119	0.00109998
Clostridium.clariflavum	0	0	0	0	0	0	0	0	0	0	0	0	0	9.95e-05	0	0	6.82e-05	0	0	0	9.17e-06	0	0	0	1.12e-05	0	0	6.41e-06	1.06e-05	0	0	0	7.63e-06
Clostridium.clostridioforme	0.000181767	0.000543107	0.00020687	0.000302304	0.00035286	0.000416163	0.00207938	0.00181303	0.000266519	0.000946759	0.0003567	0.000762643	0.00109471	0.0007646	0.000476255	0.000997	0.0007555	0.000214706	0.000316642	0.00131266	0.000670931	0.000368	0.00127023	0.00015798	0.0003256	0.0003419	0.000462481	0.00026561	0.000620115	0.000508918	0.000340872	0.0003957	0.00554061
Clostridium.colicanis	0	5.31e-06	0	0	0	0	0	0	0	0	0	0	0	0.00025	0	0	5.67e-05	0	9.77e-05	4.87e-06	1.4e-05	0	0	0	0	0	0	3.8e-05	0	8.46e-06	8.79e-05	0	0
Clostridium.hathewayi	7.66e-05	0.0001626	3.88e-05	0.0001531	8.93e-05	4.66e-05	0.000169829	0.00891589	2.7e-05	0.000223036	0.0001364	0.000172	0.000629161	0.00122714	6.92e-05	0.0001722	0.000663	5.35e-05	9.34e-05	0.000195083	0.000175467	0.00089296	0.00132938	8.2e-05	9.92e-05	0.0001691	0.000220783	7.97e-05	0.0001253	0.000238378	6.41e-05	0.0001949	0.00245419
Clostridium.hiranonis	0	0	0	0	0	0	0	0	0	0	0	0	0	0.000312	1.47e-05	0	0	0	0	6.32e-06	0	0	0	8.47e-06	0	0	0	0	0	1.22e-05	0	0	0
Clostridium.hylemonae	1.83e-05	0.000167476	0	0	4.24e-05	3.49e-05	1.59e-05	0	1.29e-05	0.000111	7.35e-05	0.000276	0.000332863	0.000716669	1.11e-05	0.000135	0.00045	1.86e-05	0.000101	0.000196183	6.45e-05	8.18e-05	0.000215952	1.84e-05	6.3e-05	4.4e-05	6.94e-05	7.89e-05	7.82e-05	4.93e-05	0.000148494	0.000206137	0.000781623
Clostridium.innocuum	9.4e-06	1.76e-05	0	0	1.42e-05	0	0	0.00207648	1.9e-05	5.65e-05	1.22e-05	0	0.000157341	0.000112	0	3.34e-05	0.000123	5.73e-05	2.16e-05	0.000123564	2.31e-05	0	6.59e-05	5.22e-06	5.96e-05	1.84e-05	0	2.54e-05	5e-05	1.84e-05	1.47e-05	0	0.000255037
Clostridium.leptum	0.000229437	0.00185208	0.000366518	0.000170877	8.1e-05	0.000567781	0.000778078	0.00048	0.000118758	0.000359359	0.0002835	0.00130861	0.00109751	0.0053493	0.000192114	0.00114	0.00148221	3.16e-05	0.000902544	0.00215219	0.00321901	0.000239	0.00461131	8.18e-05	0.00154056	0.0002546	0.000254725	0.000681323	0.000251885	6.13e-05	0.000853496	0.00042488	0.0137457
Clostridium.ljungdahlii	0	0	0	0	0	0	0	0	0	0	0	0	0	3.81e-05	0	0	0	0	0	0	0	0	0	0	0	0	2.96e-05	0	0	0	0	5.24e-05	0
Clostridium.methoxybenzovorans	1.06e-05	3.53e-05	0	2.86e-05	1.64e-05	0	1.14e-05	0	1.46e-05	9.44e-06	4.15e-05	0	7.81e-05	0.000154	1.84e-05	0.000107	7.6e-05	3.56e-05	6.02e-05	1.14e-05	1.73e-05	4.91e-05	3.9e-05	2.79e-05	3.31e-05	8.54e-05	0.000119465	2.06e-05	3.24e-05	7.17e-05	3.39e-05	0.000127	9.31e-05
Clostridium.methylpentosum	1.31e-05	9.12e-05	0	2.22e-05	5.5e-05	3.02e-05	4.73e-05	7.85e-05	1.42e-05	0.000115	7.44e-05	0	0.000586187	0.000558934	0	0.000375	9.99e-05	6.41e-06	7.51e-05	0.000116082	7.93e-05	0	0.000254921	2.29e-05	0.000109	5.21e-05	9.6e-05	3.54e-05	3.51e-05	2.79e-05	4.21e-05	5.61e-05	0.000271709
Clostridium.papyrosolvens	0	1.16e-05	0	0	0	0	0	0	0	0	0	0	0	5.67e-05	0	0	0	0	0	0	9.91e-06	0	0	0	0	0	0	1.47e-05	0	0	0	0	0
Clostridium.paraputrificum	0	0.000390931	0	0	7.36e-06	0	0	0	0	0	0	0	0	5.31e-05	0	0	1.64e-05	0	0.000991321	1.84e-05	8.61e-05	0	0.000304631	0	2.6e-05	2.72e-05	0	0.000289955	0	5.18e-05	2.31e-05	0.00178553	0
Clostridium.pasteurianum	0	0	0	0	0	0	0	0	0	0	0	0	0	0	0	0	0	0	2.41e-05	0	0	0	0	0	0	0	0	0	0	0	0	0	0
Clostridium.perfringens	0	0.00038502	0	0	0	0	0	0	0	0	0	0	0	0.000211	0	0	0	0	9.84e-05	2.19e-05	0	0	0.000113	0	2.21e-05	0.0001762	9.65e-05	4.54e-05	0	4.01e-05	0	0.000235945	0
Clostridium.saccharolyticum	0.000390789	0.000921637	0.000458574	0.00054159	0.000693085	0.000221	0.000692705	0.000115	0.000230093	0.000299013	0.000672625	0.000404	0.00143572	0.00155421	0.000223474	0.001211	0.001174	0.000447406	0.00047509	0.00073225	0.00145894	0.00057	0.000954985	0.000186219	0.000434894	0.0006083	0.000566881	0.00033774	0.000453481	0.000525319	0.000571311	0.000579705	0.00543738
Clostridium.saccharoperbutylacetonicum	0	0	0	0	2.93e-06	0	0	0	0	0	0	0	0	0	0	0	0	0	9.23e-05	4.22e-06	0	0	1.66e-05	0	0	0	0	1.7e-05	0	9.09e-06	0	3.7e-05	0
Clostridium.sartagoforme	0	0	0	0	0	0	0	0	0	0	0	0	0	3.98e-05	0	0	1.61e-05	0	0.00014431	2.12e-05	1.26e-05	0	8.6e-05	0	9.81e-06	0	0	5.68e-05	0	1.94e-05	0	7.42e-05	0
Clostridium.scindens	4.25e-05	0.00015577	0	0	6.4e-05	0.000286	6.21e-05	5.53e-05	0	0.000318041	0.00013638	0	0.000521352	0.000754389	5.47e-05	0.000256	0.000601	5.56e-05	0.000207995	0.000159874	9.41e-05	0	0.000472996	6.55e-05	0.000123	0.0001086	0.000206291	0.000318392	0.000156517	0.000136642	0.000251208	0.000522016	0.00559607
Clostridium.senegalense	0	0	0	0	0	0	0	0	0	0	0	0	0	5.65e-05	0	0	0	0	1.77e-05	0	0	0	0	2.06e-06	0	0	0	6.61e-06	0	0	0	2.7e-05	0
Clostridium.sordellii	6.09e-06	0	0	0	0	0	0	0	0	0	0	0	0	0.000543074	0	2.44e-05	3.38e-05	1.74e-05	2.06e-05	0	6.28e-05	0	0.000277528	0.000108127	0.00012	6.66e-05	0	0.000226588	0	0.000154314	0	0	6.44e-05
Clostridium.sp.7.2.43FAA	2.67e-06	4.01e-06	0	0	3.5e-06	0	0	0	1.24e-05	0	2.89e-06	0	0	0.000142	0	0	8.9e-05	0	0.000139598	1.17e-05	2e-05	0	4.34e-05	1.87e-06	1.42e-05	0	0	9.68e-05	0	2.79e-05	0	8.75e-05	0
Clostridium.sp.7.3.54FAA	7.09e-05	0.00014418	4.41e-05	0.000146114	0.000108143	6.78e-05	0.000147055	5.11e-05	0	0.000135	0.000476455	0.000235	0.0002056	0.000514356	0.000181123	0.000255	0.000172	0.000108675	0.000387077	0.000139738	0.000168962	0.000489	0.000512964	0.000209833	0.000205491	0.0002139	0.000182231	8.63e-05	0.00039516	0.000330928	0.000111344	0.000467145	0.00134251
Clostridium.sp.BNL1100	0	0	0	0	0	0	0	0	0	0	0	0	0	6.6e-05	0	0	0	0	0	0	0	0	0	0	0	1.57e-05	0	0	0	0	0	0	0
Clostridium.sp.D5	4.24e-05	0.000416313	0	4.08e-05	5.89e-05	0.000153	4.57e-05	0.000251	1.63e-05	0.000207134	0.000133632	0.00068	0.00117772	0.00102185	7.12e-05	0.000436	0.00125732	4.19e-05	9.91e-05	0.0001	0.000167534	0.00149548	0.000685077	4.08e-05	0.0004806	9.93e-05	0.000130135	0.000274243	0.000203977	0.000150211	0.000612392	0.000831815	0.000628857
Clostridium.sp.DL.VIII	0	0	0	0	0	0	0	0	0	0	0	0	0	1.09e-05	0	0	0	0	3.23e-05	3e-06	4.02e-06	0	0	0	0	0	0	9.82e-06	0	0	0	2.7e-05	0
Clostridium.sp.HGF2	0	3.84e-05	0	0	1.66e-05	0	0	0.0027429	0	1.16e-05	2.87e-05	0	0.000286075	0.000119	1.9e-05	5.26e-05	8.39e-05	9.68e-06	4.41e-05	4.45e-05	7.67e-05	0	2.44e-05	8.86e-06	1.1e-05	3.17e-05	3.48e-05	1.32e-05	2.19e-05	2.1e-05	6.44e-05	5.84e-05	0.000944167
Clostridium.sp.L2.50	0.000104	0.000727273	0.000262855	0.000272074	0.000547455	0.019119	0.000101	6.59e-05	0.0804469	0.000548553	0.00131135	0.000175	0.000308266	0.000699096	0.000431267	0.000586	0.0106066	0.000233208	0.000300466	0.000249988	0.00119273	0.00191099	0.000965602	0.0321378	0.000852227	0.0009096	0.0271254	0.000430972	0.000687066	0.00067795	0.00543565	0.0011468	0.0415978
Clostridium.sp.M62/1	8.53e-05	0.00100682	0.000387341	0.000176558	0.000446261	0.000274	0.00133437	0.00065474	0.000113	0.000579904	0.000954409	0.000275	0.00160149	0.00149849	5.49e-05	0.00107	0.00132844	0.00108675	0.000485917	0.000685707	0.00121113	0.00123692	0.000970723	0.000182076	0.000883113	0.0003717	0.000340819	0.000416169	0.000634249	0.00117287	0.000537461	0.000803786	0.00311944
Clostridium.sp.Maddingley.MBC34.26	0	0	0	0	0	0	0	0	0	0	0	0	0	0	0	0	0	0	0.000103	0	4.15e-05	0	1.69e-05	0	0	0	0	1.31e-05	0	6.13e-06	0	5.76e-05	0
Clostridium.sp.MSTE9	1.42e-05	9.34e-05	0	0	9.52e-06	0	0	0	0	1.22e-05	4.54e-05	0	0.000149855	0.000333	0	6.79e-05	0.000403	3.36e-06	4.36e-05	3.21e-05	4.64e-05	0	0.000155001	2.16e-05	6.83e-05	2.11e-05	0	2.22e-05	1.32e-05	1.13e-05	2.09e-05	0	5.62e-05
Clostridium.sp.SS2/1	0.000831631	0.000500572	0.000611735	0.00830264	0.000872411	0	0	0	0.000452878	0.000619954	0.00122505	0	0.000465206	0.00106815	0.0101303	0.0036726	0.0019184	0.00443136	0.00119842	0.00040348	0.000732328	0.00153036	0.000727418	0.000825867	0.000582474	0.009649	0.00390823	0.000918429	0.00234477	0.00179349	0.0097368	0.00541443	0.00112755
Clostridium.sp.SY8519	5.01e-05	0.000147773	0	5.04e-05	7.08e-05	0	3.02e-05	0	0	3.9e-05	0.0001706	0	0.000148518	0.00119502	4.33e-05	0.000166	0.000326	7.64e-05	0.000197424	4.77e-05	0.000105	0.00017	0.000104	7.23e-05	0.00011	0.000278	0.00065444	9.13e-05	0.000232097	0.000272758	0.000148704	0.00054263	6.46e-05
Clostridium.spiroforme	0.000201249	2.04e-05	0.000199474	0.00092803	0.000415303	0.000115	0	0	4.02e-05	0.000223988	0.000166353	0.000692	0.000214556	0.00067252	0.00227577	5.79e-05	0.000178	0.00012128	0.000189781	0.000118062	0.00071805	0.000239	0.000780625	0.000153491	5.24e-05	0.0003272	0.000260793	9.19e-05	4.63e-05	0.000114026	5.96e-05	8.11e-05	0.000172002
Clostridium.sporosphaeroides	1.52e-05	0.000135719	0	2.66e-05	8.16e-06	6.57e-05	0	7.75e-05	0	2.61e-05	8.72e-05	0.000611	0.00118641	0.00536216	0	0.00165594	0.00144978	1.1e-05	0.000322628	7.13e-05	0.000439619	0.00222909	0.00129147	2.43e-05	0.000449216	5.77e-05	0.000137562	0.000725342	0.00014	3.17e-05	0.00012513	0.000388249	0.000112
Clostridium.stercorarium	0	0	0	0	0	0	0	0	0	0	0	0	0	0.000201	0	0	0	0	0	0	0	0	0	0	0	0	0	0	0	0	0	0	0
Clostridium.sticklandii	0	0	0	0	0	0	0	0	0	0	0	0	0	5.29e-05	0	0	0	0	0	0	0	0	0	0	0	0	0	0	0	0	0	0	0
Clostridium.symbiosum	6.43e-05	0.000210177	5.98e-05	0.000213675	0.000127413	8.94e-05	0.000221213	0.0018578	2.83e-05	0.000383099	0.000835764	0.000361	0.000500899	0.000985849	8.22e-05	0.000377	0.000288	0.000156353	0.000476364	0.000309625	0.000252471	0.00173601	0.000939123	0.0001292	0.000403261	0.0002247	0.000311738	8.3e-05	0.00052192	0.000540256	0.000183118	0.000961132	0.00315951
Clostridium.termitidis	0	0	0	0	0	0	0	0	0	0	0	0	0	2e-05	0	8.03e-06	0	0	0	0	0	0	0	0	0	0	0	0	0	0	0	0	0
Clostridium.tetani	0	0	0	0	0	0	0	0	0	0	0	0	0	0.000111	0	0	0	0	4.38e-05	0	0	0	0	0	0	0	0	0	0	0	0	0	0
Clostridium.tunisiense	0	2.46e-05	0	0	0	0	0	0	0	0	9.42e-06	0	0.000209744	0.000871833	0	7.11e-05	5.6e-05	0	1.54e-05	6.36e-06	8.98e-06	0	0.00016237	0	7.38e-05	0	0	2.77e-05	2.96e-05	6.72e-06	3.31e-05	0	6.44e-05
Clostridium.tyrobutyricum	0	0	0	0	0	0	0	0	0	0	0	0	0	0.00012	0	0	0	0	0	0	0	0	0	0	0	0	0	0	0	0	0	0.000255373	0
Collinsella.aerofaciens	0.00119693	0.00361608	0.00370387	0.0112667	0.00306423	0.00567781	0.00209654	0.00136399	0.00241169	0.00122342	0.00480951	0	5.12e-05	0.0305142	0.00131637	0.0134523	0.00824578	0.00304878	0.00850067	0.000566875	2.7e-05	0.00315031	0.0123414	0.00345095	0.00658941	0.00414	0.00360172	0.00320989	0.00923031	0.0266131	0.00192379	0.00228679	2.65e-05
Collinsella.intestinalis	0	2.58e-05	0	5.41e-05	1.08e-05	0	0	0	0	0	2.16e-05	0.00614177	0	6.84e-05	0	4.41e-05	3.86e-05	1.01e-05	1.54e-05	8.05e-05	4.48e-05	0	1.57e-05	1.31e-05	0	2.18e-05	0	8.17e-06	3.93e-05	0.000430753	0	0	1.26e-05
Collinsella.sp.GD3	1.03e-05	0.000102	0	0	2.19e-05	0.000118	8.18e-05	0	0	0	0.00011	0	0	0.000117	0	0.000103	9.18e-05	4.21e-06	3.28e-05	0	5.12e-05	0	8.56e-05	9.57e-06	8.09e-05	0	5.63e-05	3.14e-05	2.07e-05	2.32e-05	0	0	0.000108
Collinsella.stercoris	0	1.19e-05	0	2.99e-05	5.2e-06	0.000174	0	0	0	0	4.06e-05	0	0	4.93e-05	0	4.56e-05	1.4e-05	1.16e-05	8.74e-06	6.67e-05	0.000391707	0	0.00024418	1.35e-05	3.13e-05	0	0	3.67e-05	5.74e-05	0.000114867	0	0	0
Collinsella.tanakaei	0	1.79e-05	0	3.52e-05	9.39e-06	0	0	0	0	0	3.04e-05	0.00988584	0	0.000112	0	1.65e-05	1.55e-05	3.46e-06	8.86e-06	9.1e-06	1.35e-05	0	2.89e-05	5.99e-06	2.06e-05	0	0	2.05e-05	0.000142	0.000104	0	0	0.000285815
Comamonas.composti	0	3.77e-05	0	0	3.04e-06	0	0	0	0	0	0	0	0	0	0	9.28e-06	0	0	0	0	0	0	0	0	0	0	0	0	0	0	0	0	0
Coprobacillus.sp.29.1	0	3.17e-05	0	0	6.2e-05	0	0	0	0	2.12e-05	5.71e-05	0	2.25e-05	0.000123	0	7.4e-05	2.48e-05	7.65e-05	2.05e-05	0.00055191	5.57e-05	0	2.39e-05	2.02e-05	2.71e-05	5.8e-05	6.28e-05	3.64e-05	4.22e-05	4.16e-05	2.32e-05	0.000105	0.0011213
Coprobacillus.sp.3.3.56FAA	0.000107257	8.93e-06	0	0.000122315	0.000118568	0	0	0	0	7.51e-06	3.24e-05	0	4.46e-05	2.08e-05	0.000147712	1.48e-05	1.42e-05	5.17e-05	3.19e-05	1.04e-05	1.28e-05	0	2.12e-05	1.86e-05	2.46e-05	2.47e-05	0.000137353	4.23e-06	9.21e-06	1.44e-05	1.15e-05	3.16e-05	8.16e-05
Coprobacillus.sp.8.2.54BFAA	4.27e-05	0.000125752	0	0.000163587	0.000115514	0	0	1.77e-05	0	1.79e-05	8.17e-05	0	9.45e-05	3.68e-05	0.000210725	3.89e-05	3.43e-05	0.000113249	4.82e-05	6.67e-05	6.36e-05	0	4.43e-05	2.62e-05	4.41e-05	5.66e-05	0.000130972	1.03e-05	7.81e-05	6.14e-05	3.25e-05	4.91e-05	0.000141
Coprobacillus.sp.D6	0	2.8e-05	0	0	5.69e-05	0	0	0.00199796	0	2.13e-05	5.75e-05	0	1.92e-05	0.000183	0	7.9e-05	2.18e-05	7.78e-05	1.98e-05	0.000561373	5.17e-05	0	2.86e-05	2.08e-05	2.2e-05	7.25e-05	7.57e-05	3.65e-05	4.56e-05	4.1e-05	2.74e-05	8.69e-05	0.00116185
Coprobacillus.sp.D7	2.01e-05	4.61e-06	0	0.000119528	9.51e-05	0	0	2.81e-05	0	1.03e-05	3.54e-05	0	3.78e-05	0	6.44e-05	1.1e-05	7.43e-06	3.84e-05	1.21e-05	1.05e-05	8.89e-06	0	1.37e-05	1.43e-05	2.55e-05	4.13e-05	9.36e-05	0	0	1.39e-05	0	0	9.97e-05
Coprococcus.catus	0.00401255	0.00658312	0.00336591	0.0056205	0.00779431	0.00770043	0.00224417	0.00227245	0.00576203	0.00332901	0.0113125	0.00317174	0.0125419	0.0115173	0.000516847	0.00887257	0.00714223	0.00323381	0.0151952	0.0058668	0.00766597	0.00943471	0.00460007	0.00418112	0.00386074	0.01271	0.0205872	0.00794033	0.0111749	0.00103654	0.0109134	0.0253445	0.00655787
Coprococcus.comes	0.0172855	0.021059	0.0147244	0.000741074	0.00841874	0.000778536	0.00334279	0.000446	0.0123554	0.000606543	0.00237416	0.00461506	0.000402109	0.0060994	0.0155479	0.0156785	0.0121548	0.0174347	0.0128644	0.0322498	0.00617307	0.00665661	0.0166617	0.0108645	0.0235754	0.001168	0.055799	0.0063211	0.0072069	0.00189868	0.0271309	0.0158978	0.0158152
Coprococcus.eutactus	7.32e-05	0.0225541	6.01e-05	7.37e-05	0.000191751	0.00281343	8.98e-05	0.0015353	0.000212736	0.00021239	0.00137629	0.000938692	0.00075703	0.00267765	5.16e-05	0.0104428	0.0149267	0.000166214	0.00059278	0.000177478	0.00094841	0.00255801	0.0100582	0.0002292	0.00313218	0.006368	0.0351908	0.0139329	0.00639159	0.000534681	0.00193852	0.0345984	0.000731449
Coprococcus.sp.ART55/1	6.72e-05	0.00271206	9.67e-05	8.1e-05	0.00023166	0.000499521	9.33e-05	0.00817614	0.0020657	0.000287234	0.00271261	0.000195	0.000642733	0.000391	0.000213362	0.0625711	0.107426	0.000167942	0.000645639	0.00014612	0.00149163	0.01638	0.0627747	0.000277464	0.00127031	0.05905	0.00580376	0.112476	0.0655673	0.000587591	0.0134707	0.00540405	0.0013866
Coprococcus.sp.HPP0048	2.67e-05	0.000145802	0	0	8.85e-05	0	4.04e-05	0.000174	0	4e-05	0.000162482	0.000960787	0.000116	0.000736386	0.000438741	0.000187	0.000521	0.000111928	0.000468085	9.7e-05	9.55e-05	0.000155	0.000223696	9.33e-05	3.29e-05	0.0001966	0.000601821	5.9e-05	0.000182999	0.000206909	0.000223319	0.000599577	0.000387285
Coprococcus.sp.HPP0074	2.68e-05	0.00013966	0	5.64e-05	9.55e-05	0	0	0.000123	3.4e-05	3.57e-05	0.000118	0	8.37e-05	0.000993136	0.000897118	0.000177	0.000405	0.00015981	0.000408221	6.28e-05	8.83e-05	0	0.00018098	4.47e-05	6.85e-05	0.0001076	0.000125114	5.7e-05	0.000196687	0.00018545	0.000160386	0.000439561	0.00038488
Coriobacterium.glomerans	0	0	0	0	0	0	0	0	0	0	0	0	0	6.75e-05	0	4.12e-05	0	0	2.85e-05	0	0	0	0	0	0	0	0	0	0	0	0	0	0
Corynebacterium.accolens	0	0	0	0	0	0	0	0	0	8.6e-06	0	0	0	0	0	0	0	0	0	0	0	0	0	0	0	0	0	0	0	0	0	0	0
Corynebacterium.ammoniagenes	0	0	0	0	0	0	0	0	0	0	0	0	0	0	0	0	0	0	0	0	0	0	0	0	0	0	0	0	3.36e-05	0	0	0	0
Corynebacterium.urealyticum	0	0	0	0	0	0	0	0	0	0	8.63e-06	0	0	0.000163	0	0	0	0	0	0	0	0	0	1.51e-05	0	0	7.55e-05	0	0	0	0	0	0
Cronobacter.turicensis	0	0	0	0	0	0	0	0	0	0	0	0	0	0	0	0	0	0	0	0	0	0	0	0	0	2.56e-05	0	0	0	0	0	0	0
Cryptobacterium.curtum	0	0	0	0	0	0	0	0	0	0	0	0	0	0.000251	0	0	0	0	0	0	0	0	0	0	0	0	0	1.65e-05	0	0	0	0	0
Cupriavidus.sp.BIS7	0	0	0	0	0	0	3.46e-05	0	0	0	0	0	0	0	0	0	0	0	0	0	0	0	0	0	0	0	0	0	0	0	0	0	0
Curtobacterium.sp.B18	9.54e-06	1.03e-05	0	0	4.21e-06	0	0	0	2.69e-05	1.44e-05	0	0	0	0	2.1e-05	0	0	0	0	3.56e-05	0	0	0	0	2.1e-05	0	6.02e-05	1.53e-05	0	0	4.34e-05	6.63e-05	1.93e-05
Curtobacterium.sp.B8	0	0	0	0	0	0	0	0	0	0	0	0	0	0	0	0	0	0	0	1.31e-05	0	0	0	0	0	0	5.57e-05	0	0	0	0	5.08e-05	0
Curvibacter.lanceolatus	0	2.88e-06	0	0	0	0	0	0	0	0	0	0	0	0	0	3.47e-06	0	0	0	0	0	0	0	0	0	0	0	0	0	0	0	0	0
Dehalobacter.sp.FTH1	0	0	0	0	0	0	0	0	0	0	0	0	0	0	0	8.6e-06	0	0	0	0	0	0	0	0	0	0	0	0	0	0	0	0	0
Deinococcus.deserti	0	0.000180804	0	0	0	0	0	0	0	0	0	0	0	0	0	0.000219	5.36e-05	0	0	0	0	0	0	1.17e-05	0	0	0	0	0	0	0	4.97e-05	1.11e-05
Deinococcus.geothermalis	0	0	0	0	0	0	0	0	0	0	0	0	0	0	0	0	0	0	0	0	0	0	0	0	0	0	0	2.11e-05	0	0	0	0	0
Deinococcus.proteolyticus	0	0	0	0	0	0	0	0	0	0	0	0	0	0	0	0	0	0	0	0	2.22e-05	0	0	0	0	0	0	0	0	0	0	0	0
Delftia.acidovorans	0	0	0	0	0	0	0	0	0	1.11e-05	0	0	1.11e-05	0	0	0	1.67e-05	0	0	0	9.96e-06	0	8.88e-06	0	0	0	0	0	0	0	0	0	0
Desmospora.sp.8437	0	0	0	0	0	0	0	0	0	0	0	0	0	2.41e-05	0	0	0	0	0	0	0	0	0	0	0	0	0	0	0	0	0	0	0
Desulfitobacterium.hafniense	0	0	0	0	0	0	0	0	0	0	0	0	0	0.000239	0	0	0	0	0	0	0	0	0	0	0	0	0	0	0	1.14e-05	0	0	0
Desulfomicrobium.baculatum	0	0	0	0	0	0	0	0	0	0	0	0	0	0	0	0	1.41e-05	0	0	0	0	0	0	0	0	0	0	0	0	0	0	0	0
Desulfosporosinus.orientis	0	0	0	0	0	0	0	0	0	0	0	0	0	7.92e-05	0	0	0	0	0	0	0	0	0	0	0	0	0	0	0	3.59e-06	0	0	0
Desulfotomaculum.acetoxidans	0	0	0	0	0	0	0	0	0	0	0	0	0	0.000109	0	0	0	0	0	0	0	0	0	0	0	0	0	0	0	0	0	0	0
Desulfotomaculum.reducens	0	8.77e-06	0	0	0	0	0	0	0	0	0	0	0	0	0	0	0	0	0	0	0	0	0	1.24e-05	0	0	0	0	0	0	0	0	0
Desulfotomaculum.ruminis	0	0	0	0	0	0	0	0	0	0	0	0	0	2.73e-05	0	0	0	0	0	0	0	0	0	0	0	0	0	0	0	0	0	0	0
Desulfovibrio.aespoeensis	0	0	0	0	0	0	0	0	0	0	0	0	0	0	0	0	0	0	0	0	0	0	2.1e-05	0	0	0	0	0	0	0	0	0	1.47e-05
Desulfovibrio.africanus	0	0	0	0	0	0	0	0	0	0	0	0	0	0	0	0	0	0	2.42e-05	0	0	0	0	0	0	0	0	0	2.01e-05	0	0	0	0
Desulfovibrio.alaskensis	0	0	0	0	0	0	0	0	0	0	0	0	0	0	0	0	2.62e-05	0	0	0	1.03e-05	0	0	0	0	0	0	0	0	0	0	0	0
Desulfovibrio.desulfuricans	7.33e-06	0	0	0	0	0	0	0	0	0	3.06e-05	0	2.41e-05	0.000852116	0	0	0.00483889	0	0	0.000107	0.000623495	0.000488	0	0	0	0	0	1.04e-05	0	0	0	0	3.74e-05
Desulfovibrio.fructosivorans	0	0	0	0	0	0	1.87e-05	0	0	0	0	0	0	0	0	0	0	0	0	0	0	0	0	0	0	0	0	0	0	0	0	0	0
Desulfovibrio.longus	0	0	0	0	0	0	0	0	0	0	0	0	0	5.35e-05	0	0	0	0	0	0	0	0	0	0	0	0	0	0	0	0	0	0	0
Desulfovibrio.oxyclinae	0	0	0	0	0	0	0	0	0	0	0	0	0	0	0	0	0	0	0	0	0	0	0	0	0	0	0	0	0	0	0	0	1.87e-05
Desulfovibrio.piger	0.00127568	0	7.35e-05	0	0.00108564	0	0	0	0.00105089	1.34e-05	0.000881723	0.00337487	0	2.16e-05	0	0	0	0	0.00367208	0	0	6.64e-05	0	0	0.00263402	0.0008756	0.00591883	0	0.0028045	0	0	0	2.16e-05
Desulfovibrio.putealis	0	0	0	0	0	0	0	0	0	0	0	0	0	0	0	0	0	0	0	0	0	0	1.98e-05	0	0	0	0	0	0	0	0	0	1.09e-05
Desulfovibrio.sp.3.1.syn3	0	0	0	0	0	0	0.000421597	0.00143407	0	0	0	0	0	0	0	0	0	0	0	0	0	0	0	0	0	0	0	0.000133616	0	0	0.000219425	7.09e-05	7.6e-06
Desulfovibrio.sp.6.1.46AFAA	7.56e-06	0	0	0	0	0	0.000399853	0.00150804	0	0	0	0	0	0	0	0	0	0	6.28e-06	0	0	0.000111	0	0	0	0	0	0.000136213	0	0	0.000219215	7.18e-05	0
Desulfovibrio.sp.A2	0	0	0	0	0	0	0	0	0	0	0	0	0	0	0	0	0	0	0	0	0	0	0	0	0	0	0	0	0	0	0	0	9.96e-06
Desulfovibrio.sp.Dsv1	0	0	0	0	1.19e-05	0	0	0	0	0	0	0	0	0	0	0	0	0	4.77e-05	0	0	0.000316	0	0	1.13e-05	0	0	0	2.68e-05	0	0	0	0
Desulfovibrio.sp.U5L	0	0	0	0	0	0	0	0	0	0	0	0	0	1.41e-05	0	0	0	0	0	0	0	0	0	0	0	0	0	0	0	0	0	0	0
Desulfovibrio.vulgaris	0	0	0	0	0	0	0	0	0	0	0	0	0	3.82e-05	0	0	0	0	0	0	0	0	0	0	0	0	0	0	0	0	0	0	2.08e-05
Desulfovirgula.thermocuniculi	0	0	0	0	0	0	0	0	0	0	0	0	0	0	0	0	0	0	0	0	0	0	0	0	0	0	0	0	0	0	0	0	1.11e-05
Dethiobacter.alkaliphilus	0	0	0	0	0	0	0	0	0	0	0	0	0	6.96e-05	0	0	0	0	0	0	0	0	0	0	0	0	0	0	0	0	0	0	0
Dialister.invisus	0	0.000113	0	0.00694013	3.14e-05	0.000248	0.00385777	0	0	0	0.0485447	0	0	0.00211272	0	0	0.00863908	0	0	0.0108875	0	0	0.00571043	0	0	0.0002702	0.0002723	7.81e-05	0.0253224	8.83e-06	0.00125972	0.000306833	0
Dialister.micraerophilus	0	0	0	0	0	0	0	0.000436	0	0	2.22e-05	0	0	0	0	0	0	0	2.24e-05	0	0	0	0	0	0	9.94e-05	0	2.68e-05	0	2.61e-05	0	0	0
Dialister.succinatiphilus	5.58e-06	0.000808518	0.0245104	0	3.51e-06	0	0	0	5.4e-05	0	0.000101	0	0	2.37e-05	0	0	4.98e-05	0	4.55e-05	0	1.16e-05	0	0	3.12e-06	0	0.002082	0.00999444	0.00191269	2.5e-05	4.12e-05	0	0	0
Dictyoglomus.thermophilum	0	0	0	0	0	0	0	0	0	0	0	0	0	6.02e-05	0	0	0	0	0	0	0	0	0	0	0	0	0.000107644	0	0	0	0	0	0
Dictyoglomus.turgidum	0	0	0	0	0	0	0	0	0	0	0	0	0	0	0	0	0	0	0	0	0	0	0	0	0	0	0.000129089	0	0	0	0	0	0
Dorea.formicigenerans	0.0066717	0.00628873	0.00373686	0.00262962	0.00337065	0.00495747	0.00162757	0.0004557	0.00184988	0.00403214	0.0112289	0.00204844	0.00372834	0.000901838	0.00105406	0.00276237	0.0007	0.00358351	0.00577623	0.00127987	0.00096253	0.00571735	0.00231715	0.00338612	0.00829436	0.01095	0.00824641	0.00739106	0.00464491	0.00843729	0.0109807	0.00448459	0.0023003
Dorea.longicatena	0.0208721	0.0386422	0.0173644	0.0152331	0.0100688	0.00163068	0.00214289	0.000258	0.0157925	0.000554171	0.0447406	0.00459652	0.0142516	0.00760732	0.0412364	0.0121785	0.0105962	0.0174581	0.021844	0.00993351	0.00955866	0.00628379	0.0364708	0.0096289	0.0281834	0.03696	0.0124936	0.0110814	0.00715781	0.0443691	0.028097	0.0193531	0.00215828
Dorea.sp.AGR2135	0.00500533	0.00211749	0.000794596	0.00292763	0.00211969	0.000699267	0.000337827	9.68e-05	0.00484737	0.00635538	0.00527036	0.00157375	0.00232603	0.000278	0.0004468	0.00200832	0.00032	0.00188173	0.00189272	0.00101591	0.000217192	0.00115934	0.00165742	0.00102079	0.00378975	0.003044	0.00533197	0.00211266	0.00148185	0.00258767	0.00346029	0.00162537	0.000963403
Duganella.zoogloeoides	0	0	0	0	0	0	0	0	0	0	0	0	0	0	0	0	0	0	0	0	0	0	1.23e-05	0	0	0	0	0	0	0	0	0	0
Dyella.ginsengisoli	0	0	0	0	0	0	2.11e-05	0	0	0	0	0	0	0	0	0	0	0	0	0	0	0	0	0	0	0	0	0	0	0	0	0	0
Dysgonomonas.capnocytophagoides	0	0	0	0	0	0	0	0	0	0	0	0	0	0	0	0	0	0	0	0	2.3e-05	0	1.45e-05	0	0	0	0	0	0	0	0	0	0
Dysgonomonas.mossii	0	0	0	0	0	0	0	0	0	0	0	0	0	0	0	0	0	0	0	0	1.21e-05	0	0	0	0	0	0	0	0	0	0	0	0
Echinicola.vietnamensis	0	0	0	0	0	0	0	0	0	0	0	0	0	0	0	0	0	0	0	0	0	0	0	0	5.89e-06	0	0	0	0	0	0	0	0
Eggerthella.lenta	0	2.13e-05	0.000295968	0.000379059	6.25e-06	0.000181	0	0.000212	0	1.54e-05	0.000150368	0	0.000265622	9.95e-05	0	4.26e-05	8.72e-05	4.66e-06	7.97e-05	0	1.53e-05	0	0.000335981	5.53e-05	0	0.0001081	0	1.53e-05	3.32e-05	8.8e-06	0	0	0.00380713
Eggerthella.sp.1.3.56FAA	0	2.88e-05	0	0	4.44e-06	0	0	0.000165	0	6.38e-06	1.02e-05	0	0.000312143	8.5e-05	0	2.55e-05	3.76e-05	7.06e-06	7.52e-06	0	1.32e-05	0	0.000225944	3.22e-06	5.62e-06	0	0	8.08e-06	1.07e-05	1.95e-05	0	0	0.00364041
Eggerthella.sp.HGA1	0	2.44e-05	0	0	4.56e-06	0	0	0.000399	0	2.12e-05	8.8e-06	0	0.000345162	0.000111	0	1.94e-05	9.53e-05	8.18e-06	0	0	1.29e-05	0	0.000283648	0	1.09e-05	0	0	0	1.01e-05	1.77e-05	0	0	0.00431367
Eggerthella.sp.YY7918	0	3e-05	0	0	0	8.98e-05	0	0	0	0	0	0	4.55e-05	6.57e-05	0	2.45e-05	4.67e-05	3.18e-06	0	0	0	0	0	4.91e-06	9.14e-06	0	0	0	0	2.21e-05	0	0	8.56e-05
Eggerthia.catenaformis	0	0	0	0	3.29e-06	0	0	0	0	0	0	0	0	0	0	0	0	0	0	0	0	0	0	0	0	0	0	0	0	0	0	0	0
Emticicia.oligotrophica	0	0	0	0	0	0	0	0	0	0	0	0	0	0	0	0	0	0	0	0	5.14e-05	0	0	0	0	0	0	0	0	5.55e-06	0	0	0
Enorma.massiliensis	0	1.42e-05	0	0	5.7e-06	0	0	0	0	0	7.98e-05	0	2.48e-05	8.19e-05	0	3.27e-05	2.28e-05	3.17e-06	1.42e-05	1.47e-05	4.68e-05	0	2.7e-05	3.34e-06	4.76e-05	0	0	1.81e-05	4.24e-05	1.66e-05	0	0	4.7e-05
Enterobacter.cloacae	0	0	0	0	0	0	0	0	0	0	0	0	0	0	0	0	0	0	0	0	0	0	0	0	0	0	0	0	0	1.75e-05	0	0	0
Enterobacter.sp.MR1	0	0	0	0	0	0	0	0	0	0	0	0	0	0	0	0	0	0	0	0	0	0	0	0	0	0	0	0	0	5.11e-06	0	0	0
Enterobacter.sp.SST3	0	0	0	0	0	0	0	0	0	0	0	0	0	0	0	0	0	0	0	0	0	0	0	0	0	0	0	0	0	9.67e-06	0	0	0
Enterobacteria.phage.SP6	0	0.00113489	0	0	0.000410144	0	0	0	0	0.00367152	0	0	0.00148251	0	0	0.00122142	0.00153033	0	0.0010131	0	0.00348237	0	0.00124513	0	0	0	0	0.000715993	0.00161575	0	0	0	0.000890947
Enterobacteria.phage.T7	0	0	0	0	0	0.00648308	0	0	0	0.00146027	0	0	0	0	0	0	0	0	0	0.00107433	0.000964116	0	0	0	0	0	0	0	0	0	0	0	0
Enterococcus.casseliflavus	0	0	0	0	0	0	0	0	0	0	0	0	0	0	0	0	0	0	0	0	0	0	0	0	0	0	0	4.7e-06	0	0	0	0	0
Enterococcus.cecorum	9.54e-05	0	0	0	7.24e-06	0	0	0	0	0	0	0	0	0	0	0	0	0	0	2.47e-05	0	0	0	0	0	0	0	0	0	0	0	0	0
Enterococcus.columbae	2.69e-05	0	0	0	2.49e-06	0	0	0	0	0	7.71e-06	0	0	0	9.61e-05	0	0	3.63e-06	0	0	0	0	0	5.62e-06	0	2.74e-05	0	0	0	8.97e-06	0	0	0
Enterococcus.durans	0	0	0	0	0	0	0	0	0	0	0	0	0	0	0	0	0	0	0	0	0	0	0	0	4.74e-05	0	0	0	0	0	0	0	0
Enterococcus.faecalis	0	4.35e-05	0	0	0.000103	0	0	0	0	2.69e-05	0	0	0	0.000108	0	0	2.98e-05	9.8e-06	6.63e-05	2.73e-05	0.000164361	0	8.78e-05	0	5.66e-05	0	0	5.37e-05	3.12e-05	0	4.09e-05	0	0.000128
Enterococcus.faecium	3.11e-05	0.000131778	0	0	0.000122569	0.00183168	0	0.000199	0	7.21e-05	6.55e-05	0	0.000124	0.000113	7.97e-05	8.99e-05	8.27e-05	7.51e-05	6.98e-05	8.32e-05	0.000167852	0	0.000135267	0.000104813	0.000735035	7.17e-05	0	0.00012	5.37e-05	0.000114552	7.4e-05	0.000345391	0.000213199
Enterococcus.gallinarum	0	0	0	0	0	0	0	0	0	0	4.02e-06	0	0	0	0	0	0	0	0	0	0	0	0	0	9.5e-06	0	0	0	0	0	0	0	0
Enterococcus.gilvus	0	0	0	0	0	0	0	0	0	0	0	0	0	0	0	0	0	0	0	0	0	0	0	5.65e-05	0	1.78e-05	0	0	0	0	0	0	0
Enterococcus.mundtii	1.84e-05	0	0	0	0	0	0	0	0	0	0	0	0	0	0	0	0	0	0	0	0	0	0	0	0	0	0	0	0	0	0	0	0
Enterococcus.saccharolyticus	0	0	0	0	0	0	0	0	0	0	0	0	0	0	0	0	0	0	0	0	0	0	0	0	1.23e-05	0	0	0	0	0	0	0	0
Enterorhabdus.mucosicola	1.19e-05	0.000155538	0	8.56e-05	1.59e-05	7.72e-05	2.76e-05	0	0	0	0.000122	0	0.000155604	0.000245	1.9e-05	0.000633	0.000382	3.11e-05	0.000206594	0	4.95e-05	0.000137	0.000135641	2.98e-05	1.64e-05	3.84e-05	0	0.000137122	8.97e-05	3.11e-05	2.47e-05	0	4.02e-05
Epulopiscium.sp.'N.t.morphotype.B'	0	0	0	0	0	0	0	0	0	0	1.25e-05	0	0	0.00013	0	0	0	0	0	0	1.37e-05	0	0	0	0	0	6.58e-05	0	0	0	0	0	0
Erwinia.sp.Ejp617	0	0	0	0	1.1e-05	0	0	0	0	0	0	0	0	0	0	0	0	0	0	0	0	0	0	0	0	0	0	0	0	0	0	0	0
Erysipelatoclostridium.ramosum	6.62e-06	0	0	0	3.79e-05	0	0	0	0	5.15e-06	3.15e-05	0	5.17e-05	2.58e-05	3.75e-05	0	9.99e-06	2.39e-05	8.33e-06	0	9.42e-06	0	1.65e-05	8.36e-06	2.36e-05	3.08e-05	7.05e-05	1.22e-05	0	5.04e-06	0	0	9.1e-05
Erysipelothrix.rhusiopathiae	0	0	0	0	0	0	0	0	0	0	0	0	0	7.99e-05	0	0	0	0	0	0	0	0	0	0	0	0	0	0	0	0	0	0	0
Erysipelotrichaceae.bacterium.2.2.44A	2.48e-05	4.53e-05	0	0	1.86e-05	0	3.23e-05	0.000348	1.55e-05	5.86e-05	2.5e-05	0	0.000169373	0.000116	0.000277547	7.06e-05	0.000216	5.7e-05	2.14e-05	0.000116522	4.55e-05	9.48e-05	8.78e-05	9.7e-06	6.3e-05	2.8e-05	1.61e-05	3.14e-05	4.18e-05	2.71e-05	0.000112081	2.89e-05	0.000268663
Erysipelotrichaceae.bacterium.21.3	0	7.35e-06	0	0	1.33e-05	0.000548278	0	0.00119462	0	2.25e-05	1.96e-05	0.000693	0.000205867	0.000284	0	5.29e-05	5.94e-05	9.85e-06	4.28e-05	4.03e-05	5.71e-05	0	3.6e-05	0	1.37e-05	2.7e-05	0	6.05e-06	2.14e-05	1.48e-05	4.57e-05	0	0.000958754
Erysipelotrichaceae.bacterium.3.1.53	7.48e-06	2.64e-05	0	2.05e-05	1.45e-05	0	0	0.00721577	0	4.02e-05	2.16e-05	5.05e-05	0.000124	5.59e-05	0.000338507	5e-05	5.62e-05	6.64e-06	1.45e-05	1.7e-05	3.87e-05	5.67e-05	1.85e-05	5.61e-06	2.65e-05	4.89e-05	1.47e-05	1.07e-05	2.66e-05	3.04e-05	2.9e-05	3.14e-05	6.63e-05
Erysipelotrichaceae.bacterium.5.2.54FAA	3.53e-05	0.000125636	0	0	3.83e-05	0	0	0.000148	0	3.09e-05	2.64e-05	0	4.81e-05	0.000141	0	0.00011	5.47e-05	1.54e-05	1.95e-05	2.68e-05	0.00034554	0	0.00020671	6.61e-06	4.49e-05	1.85e-05	8e-05	4.61e-05	4.07e-05	1.64e-05	2.89e-05	4.04e-05	0.00019781
Erysipelotrichaceae.bacterium.6.1.45	4.33e-05	0.000281637	0.000115269	5.68e-05	0.000110986	0.000251	0.000539127	0.00379801	7.33e-05	9.39e-05	0.000121	6.07e-05	0.000355188	0.000579936	0.000104	0.000669	0.000266	8.36e-05	0.000131573	0.000180009	0.00043835	0.000485	0.000299011	8.63e-05	9.46e-05	0.0001213	8.29e-05	0.000269179	0.000263787	7.22e-05	0.000131129	0.000160609	0.000892871
Escherichia.albertii	0	0	0	0	0	0	0	0	0	0	0	0	1.1e-05	0	0	0	0	0	0	0	0	0	0	0	0	0	0	0	0	0	0	0	0
Escherichia.coli	0.000159279	0.00079461	0.00126193	0	2.12e-05	0.00148347	0	0.000909758	0	0.000485307	4.92e-05	0.00226868	0.00090488	0	0.000323707	0.00017	0.000709	1.46e-05	0.000126	6.69e-05	0.000365688	0.00219903	0.000141262	2.16e-05	0.000254186	0	0	0.000123	0.000181363	3.62e-05	6.68e-05	0	0.000121
Escherichia.sp.TW09231	0	7.09e-06	0	0	0	0	0	0	0	0	0	0	0	0	0	0	0	0	0	0	0	0	0	0	0	0	0	0	0	0	0	0	0
Ethanoligenens.harbinense	0	2.71e-05	0	0	5.3e-06	0	0	0	0	0	1.06e-05	0	0.000150925	0.0032323	0	3.56e-05	2.86e-05	3.92e-06	2.53e-05	0	1.55e-05	0	2.72e-05	7.34e-06	2.8e-05	7.3e-05	0.000167481	0	0	1.42e-05	7.36e-05	0.000166096	2.49e-05
Eubacterium.biforme	0.0257728	6.25e-05	0	7.33e-05	0.00195542	0	0	0	0.00954628	5.62e-05	0.0190707	0	0.0052309	7.36e-05	0.000116	0.000123	0.00474893	0.0297457	0.00328232	0.000101	6.44e-05	0.000405	5.15e-05	0.00100981	0.000344727	0.0001942	0.0185369	3.37e-05	0.000688405	0.0018545	0.0137654	0.0079904	4.74e-05
Eubacterium.cellulosolvens	1.79e-05	8.77e-05	4.16e-05	2.71e-05	3.41e-05	0	0	0	0	1.12e-05	4.25e-05	0	1.89e-05	0.000742387	2.47e-05	2.59e-05	4.53e-05	2.76e-05	4.27e-05	1.3e-05	2.55e-05	0	3.42e-05	3.97e-05	5.41e-05	0.0001028	0.000181498	1.85e-05	3.68e-05	0.000118865	2.79e-05	0.000139	3.17e-05
Eubacterium.cylindroides	4.65e-05	0.000127838	0.000121755	8.56e-05	0.000132257	0	0	0.000183	5.27e-05	5.27e-05	8.68e-05	0	0.000113	0.000149	0.000129	0.000137	0.00135041	0.000267061	4.6e-05	7.82e-05	0.00111578	0.000418	0.000317121	5.06e-05	0.000386448	0.000132	0.000140282	3.42e-05	0.000275987	0.000210064	0.000174804	0.000186413	8.07e-05
Eubacterium.dolichum	8.87e-05	3.38e-05	0	6.55e-05	2e-05	0	0	0	0	8.8e-06	2.67e-05	0	1.9e-05	4.63e-05	0	8.79e-05	1.31e-05	7.01e-06	9.72e-06	5.41e-05	2.27e-05	0	3.16e-05	2.43e-05	1.43e-05	1.76e-05	0.000149697	3.31e-05	1.09e-05	1.66e-05	7.3e-05	4.37e-05	4.55e-05
Eubacterium.eligens	0.00182803	0.00723216	0.00468473	0.00543718	0.0057557	0.000734183	0.00221556	0.00243532	0.0113459	0.000571749	0.00221055	0.00122237	0.0109751	0.00668663	0.00128178	0.00255356	0.0189957	0.00341883	0.0136159	0.00142049	0.00193553	0.0106674	0.0071218	0.00307085	0.00500277	0.008888	0.0348142	0.0100504	0.00287443	0.0177876	0.0111765	0.0185227	0.00398346
Eubacterium.hallii	0.0286537	0.0165621	0.00443895	0.026993	0.0447841	0.00428431	0.000783342	0.00138994	0.021639	0.0658735	0.0288995	0.0180611	0.0454245	0.0659233	0.0469368	0.0376903	0.0319036	0.0180853	0.019806	0.0994781	0.00605091	0.0332049	0.0170863	0.00833531	0.0195528	0.03835	0.0487378	0.0174388	0.0196687	0.0246145	0.0423696	0.0325222	0.0651619
Eubacterium.infirmum	0	0.000124477	0	0	1.4e-05	0	0	0	0	2.84e-05	1.76e-05	0	3.69e-05	0.000540502	0	0.000444	0.000294	2.77e-05	8.35e-05	0	2.2e-05	0.000101	4.89e-05	8.9e-06	0.000114	2.7e-05	7.27e-05	7.19e-05	2.95e-05	9.96e-06	0.000152493	8.33e-05	0.00011
Eubacterium.limosum	0	1.6e-05	0	0	5.35e-05	0	0	0.000582	0	8.44e-05	9.31e-06	0.00114111	1.86e-05	0.00232532	0	3.44e-05	1.71e-05	4.03e-06	0.000310146	6.9e-06	3.9e-05	0	3.48e-05	7.45e-06	2.8e-05	2.65e-05	3.64e-05	1.97e-05	3.48e-05	3.78e-05	1.34e-05	0	1.48e-05
Eubacterium.rectale	0.117516	0.0139312	0.0705726	0.0668606	0.0203229	0.00320222	0.00132064	0.00105446	0.0123782	0.023613	0.0467838	0.0424015	0.0259874	0.0386239	0.0514502	0.042095	0.0113807	0.112233	0.104647	0.0198054	0.0240038	0.0262055	0.0091789	0.0263482	0.0169623	0.08995	0.0896089	0.00775464	0.0399326	0.0446216	0.0163964	0.0255373	0.0233878
Eubacterium.saphenum	0	0	0	0	0	0	0	0	0	1.7e-05	0	0	0	0.000144	0	0	0	0	0	0	0	0	6.28e-05	0	0	0	6.05e-05	0	1.59e-05	0	0	0	2.61e-05
Eubacterium.siraeum	0.00142595	0.00820108	0.0179674	0.00224906	0.014921	0.00182791	0.00768236	0.0204274	0.000552794	0.00075007	0.0050518	0.00943681	0.00224048	0.0322758	7.44e-05	0.00145833	0.0375312	0.000522736	0.154118	0.00505588	0.0423595	0.00661452	0.0888788	0.000833531	0.164393	0.001639	0.00781437	0.000730406	0.00131923	0.000933456	0.125762	0.00226899	0.000798294
Eubacterium.sp.3.1.31	1.79e-06	1.85e-05	0	7.31e-05	1.02e-05	0	0	4.02e-05	0	7.46e-06	3.06e-05	0	4.85e-05	4.7e-05	0.000605357	5.69e-05	5.07e-05	1.04e-05	7.11e-06	6.04e-05	2.44e-05	5.54e-05	1.26e-05	8.9e-06	2.32e-05	2.74e-05	3.1e-05	1.24e-05	2.05e-05	1.94e-05	3.38e-05	3.16e-05	5.61e-05
Eubacterium.ventriosum	0.000129952	0.000931025	0.00462556	0.00243022	0.00160161	0.000512733	5.12e-05	0.000234	0.000140682	0.000579542	0.00100037	0.000739122	0.00198782	0.00402526	0.000371479	0.00162499	0.00323952	0.00127685	0.00153736	0.00159323	0.000401543	0.00160132	0.000943869	0.000279225	0.000824704	0.003686	0.00132227	0.000676648	0.000563579	0.000455262	0.00055251	0.0022245	0.00189475
Eubacterium.yurii	0	0	0	0	0	0	0	0	0	0	0	0	0	4.29e-05	0	0	0	0	0	0	0	0	0	0	0	0	0	0	0	0	0	0	0
Facklamia.ignava	0	0	0	0	0	0	0	0	0	0	0	0	0	0	0	0	0	0	0	0	0	0	0	0	0	0	0.000219367	0	0	0	0	0	0
Faecalibacterium.prausnitzii	0.113993	0.112284	0.176602	0.179667	0.224078	0.0904675	0.0316541	0.0132505	0.0908153	0.0867681	0.157611	0.0636414	0.173918	0.123574	0.119401	0.196904	0.171756	0.0787357	0.121587	0.0457065	0.154985	0.0811181	0.104654	0.107816	0.141353	0.1077	0.0962726	0.0403704	0.117715	0.182399	0.0742047	0.178553	0.184826
Fictibacillus.gelatini	0	0	0	0	4.09e-06	0	0	0	0	0	0	0	0	0	0	0	0	0	0	0	0	0	0	0	0	0	0	0	0	0	0	0	0
Filifactor.alocis	0	0	0	0	0	0	0	0	0	0	0	0	0	0.000135	0	0	3.47e-05	0	0	0	0	0	0	0	0	0	0	0	0	0	0	0.000166986	0
Finegoldia.magna	0	2.75e-05	0	0	8.65e-06	0	9.6e-05	0.000779978	0.000175624	4.11e-05	0	0	0.0003739	0.000118	0	0	0	0	0	0.000189032	0	0	0.000716177	0	0	0	0	4.86e-05	0	1.39e-05	0	0	0.000113
Firmicutes.bacterium.M10.2	0	0	0	0	0	0	0	0	0	0	0	0	1.31e-05	0.000139	0	0	0	0	0	0	0	0	0	0	0	0	0	0	0	0	0	3.45e-05	0
Flavobacterium.indicum	0	0	0	0	0	0	0	0	0	0	0	0	0	0	0	0	0	0	0	0	0	0	0	0	0	0	5.15e-05	0	0	0	0	0	0
Flavonifractor.plautii	0.000153787	0.00043845	0.00014713	0.000451312	0.000146578	0.000703671	0.000154837	0.000228	2.64e-05	7.28e-05	0.000541648	0.00258586	0.00181805	0.00113116	0.000367229	0.00141428	0.000695	7.56e-05	0.00028671	0.000359138	0.000983947	0.00221827	0.00202963	0.000109888	0.000137617	0.0001468	0.000181917	0.000282813	0.00152946	0.000179454	0.000261732	0.00015438	0.00478175
Fretibacterium.fastidiosum	0	0	0	0	0	0	0	0	0	0	0	0	0	0.000156	0	0	0	0	0	0	2.71e-05	0	2.12e-05	0	0	0	0	0	0	0	0	0	0
Fusobacterium.gonidiaformans	0	0	0	0	0	0	0	0	0	0	0	0	0	0	0	0	0	0	0	0	0	0	0	0	0	0	0	0	0	0	0	0	0
Fusobacterium.mortiferum	0	0	0	0	0	0	0	0	0	0	0	0	0	0	0	0	0	0	0	0	0	0	0	0	0	0	0	0	0	9.39e-06	0	0	0
Fusobacterium.nucleatum	0	0	0	0	0	0	0	0	0	0	0	0	0	0	0	0	0	0	0	0	0	0.000209	0	0	0	0	0	0	0	0	0	0	0
Fusobacterium.periodonticum	0	0	0	0	0	0	0	0	0	0	0	0	0	0	2.48e-05	0	0	0	0	0	0	0.000227	0	0	0	0	0	0	8.45e-06	0	0	0	0
Fusobacterium.sp.oral.taxon.370	0	0	0	0	0	0	0	0	0	0	0	0	0	0	0	0	0	0	0	0	0	0	0	0	0	0	0	0	0	0	0	0	0
Fusobacterium.ulcerans	0	0	0	0	0	0	0	0	0	0	0	0	0	0	0	0	0	0	0	0	0	0	0	0	0	0	0	0	0	0	0	0	0
Fusobacterium.varium	0	0	0	0	0	0	0	0	0	0	0	0	0	0	0	0	0	0	0	0	0	0	0	0	0	0	0	0	0	0	0	0	0
Gardnerella.vaginalis	0	0	0	0	0	0	0	0.00299986	0	0	0	0	0	0	0	0	0	0	0	0	0	0	0	0	0	0	0	0	0	0	0	0	0
Gemella.cuniculi	0	0	0	0	0	0	0	0	0	0	0	0	0	6.16e-05	0	0	0	0	0	0	0	0	0	0	0	0	0	0	0	0	0	0	0
Gemella.haemolysans	0	1.99e-05	0	0	5.85e-06	0	0	0	0	2.06e-05	0	0	0	0	1.92e-05	0	0	0	0	1.27e-05	0	0.0002677	0	0	0	0	0	0	0	0	0	0	0
Gemella.morbillorum	0	8.57e-06	0	0	4.53e-06	0	0	0	0	0	0	0	0	0	0	0	0	0	0	1.91e-05	0	0.000142	0	0	0	0	0	7.63e-06	0	0	0	0	0
Gemella.sanguinis	0	0.000452126	0.000141441	0.000383669	0.000185223	0.000337208	0	4.94e-05	2.38e-05	0.000204416	0	0.000486	0.00021215	0	0.000177167	2.13e-05	6.01e-05	6.72e-05	1.22e-05	0.000343074	0	0.00221707	0.000103	1.25e-05	3.04e-05	0	0	2.36e-05	0	0	0	0	0.00015
Gemmata.obscuriglobus	3.96e-05	4.47e-05	0.000197767	8.38e-05	2.25e-05	0.000480019	6.86e-05	0.0001	0.000118643	5.66e-05	1.51e-05	0.000123	3.52e-05	6.07e-05	7.24e-05	5.2e-05	7.52e-05	7.14e-06	2.97e-05	6.16e-05	5.23e-05	0.000211	5.14e-05	1.37e-05	5.57e-05	3.89e-05	0.000145931	4.1e-05	2.71e-05	1.65e-05	9.11e-05	0.000179591	5.09e-05
Geobacter.sp.M18	0	0	0	0	0	0	0	0	0	0	0	0	0	0	0	0	0	0	0	0	8.21e-06	0	0	0	0	0	0	0	0	0	0	0	0
Geobacter.uraniireducens	0	0	0	0	0	0	0	0	0	7.42e-06	0	0	0	0	0	0	0	0	0	0	0	0	0	0	0	0	0	0	0	0	0	0	0
Geothrix.fermentans	0	0	0	0	0	0	0	0	0	0	0	0	1.67e-05	3.12e-05	0	0	1.12e-05	0	0	0	0	0	0	0	0	0	0	0	0	0	0	0	0
Geovibrio.sp.L21.Ace.BES	0	0	0	0	0	0	0	0	0	0	0	0	0	5.71e-05	0	0	0	0	0	0	0	0	0	0	0	0	0	0	0	0	0	0	0
Glomeribacter.sp.1016415	0	0	0	0	0	0	0	0	0	0	0	0	0	2.56e-05	0	0	0	0	0	0	0	0	0	0	0	0	0	0	0	0	0	0	0
Gluconobacter.oxydans	0	0	0	0	0	0	0	0	0	0	0	0	0	0	0	0	0	0	0	0	0	0	0	0	0	0	0	0	0	5.33e-06	0	0	0
Gordonia.polyisoprenivorans	0	0	0	0	2.9e-06	0	0	0	0	0	0	0	0	0	0	0	0	0	0	0	0	0	0	0	0	0	0	0	0	0	0	0	0
Gordonibacter.pamelaeae	0.000115755	0.000194828	0.000193557	0.000507485	0.000167216	0.00118495	5.76e-05	6.21e-05	0	0.000154	0.000212188	0.000605	0.00181003	0.000268	0	0.000172	0.000484	3.78e-05	0.000416882	2.91e-05	6.54e-05	0.000308	0.000548436	8.5e-05	2.68e-05	9.68e-05	0	7.6e-05	0.000149524	0.000112658	2e-05	0	0.000397384
Gottschalkia.acidurici	0	0	0	0	0	0	0	0	0	0	0	0	0	0.000561077	0	0	0	0	0	0	0	0	0	0	0	0	0	0	0	0	0	0	0
Gracilimonas.tropica	0	0	0	0	0	0	0	0	0	0	0	0	0	0	0	0	0	0	0	0	6.03e-05	0	0	0	0	0	0	0	0	0	0	0	0
Granulicatella.adiacens	6.74e-06	5.2e-05	0	0	3.21e-05	4.12e-05	0	0	0	2.86e-05	0	0	0	0	0	1.79e-05	1.68e-05	3.05e-06	0	1.69e-05	2.28e-05	0.000238	7.21e-05	0	0	0	0	4.59e-05	1.03e-05	0	0	0	1.69e-05
Granulicatella.elegans	0	0	0	0	3.64e-06	0	0	0	0	1.2e-05	0	0	0	0	0	0	0	2.77e-06	0	0	0	0.000146	3.88e-05	0	0	0	0	0	0	0	0	0	0
Haemophilus.haemolyticus	0	0	0	0.000153296	0	0	0	0	0	0	0	0	0	0	0	5.95e-05	0	0	0	0	0	0	0	0	0	0	0	0	0	0	0	0	0
Haemophilus.influenzae	0	0	0	0	0	0	0	0	0	0	0	0	0	0	0	0.000129	0	0	0	0	0	0	0	0	0	0	0	0	0	0	0	0	0
Haemophilus.parainfluenzae	4.64e-05	9.05e-05	0.000389389	0.00284905	3.44e-05	0	0	0	0.000308998	4.09e-05	0.0001494	0	0	0	0.000297769	0.00463318	0.00082	3.95e-05	0.00031333	0	9.82e-05	0.00051	0.00076826	0.000259029	0.000339247	0	0	7.18e-05	0.000217814	0.000211222	0.0002579	0.000115	0
Haemophilus.pittmaniae	0	3.5e-05	0	0.000636125	0	0	0	0	0.000129491	0	0	0	0	0	0	0.000125	0	4.32e-06	0	0	0	0	0	9.27e-06	0	0	0	0	0	0	0	0	0
Haemophilus.sputorum	0	0	0	0	0	0	0	0	0	0	0	0	0	0	0	0	3.91e-05	5.95e-06	0	0	0	0	0	0	0	0	0	0	0	0	0	0	0
Halobacillus.halophilus	0	0	0	0	0	0	0	0	0	0	0	0	0	3.4e-05	0	0	0	0	0	0	0	0	0	0	0	0	0	0	0	0	0	0	0
Halomonas.stevensii	0	0	0	0	0	0	0	0	0	0	0	0	0	0	0	0	0	4.77e-06	0	0	0	0	0	8.45e-06	0	0	0	2.85e-05	0	1.42e-05	0	0	0
Halorhodospira.halophila	0	0	0	0	0	0	0	0	0	0	0	0	0	0	0	0	1.71e-05	0	0	0	0	0	0	0	0	0	0	0	0	0	0	0	0
Helcococcus.kunzii	0	2.06e-05	0	0	0	0	0	0	0	0	0	0	0	0	0	0	1.24e-05	0	0	0	0	0	0	0	0	0	0	7.85e-06	0	3.67e-05	0	6.1e-05	2.22e-05
Helicobacter.bilis	0	0	0	0	0	0	0	0	0	0	0	0	0	0	0	0	0	0	0	0	0	0	0	0	0	0	0	0	0	0	0	0	0
Helicobacter.cinaedi	0	0	0	0	0	0	0	0	0	0	0	0	0	0	0	0	0	0	0	0	0	0	0	0	0	0	0	0	0	0	0	0	0
Holdemania.filiformis	0.000328922	0.000849431	0.000167613	0.000175272	0.000380344	0.000580049	5.77e-05	0.000233	4.01e-05	0.00101683	4.18e-05	0.00033	0.00345697	0.000428	0.000391995	9.83e-05	0.000716	4.56e-05	0.000402234	0.000794197	0.000887964	0.00252735	0.00187225	8.24e-05	0.000198766	0.0001081	0.000115803	0.000759103	0.000681115	5.43e-05	0.000945687	0.000276431	0.00194444
Holdemania.massiliensis	1.1e-05	0.000134908	0	3.1e-05	7.95e-05	0	2.2e-05	0.000116	0	9.77e-05	0.000263643	0	0.000115	0.000142	6.41e-05	0.000394	0.000212	1.43e-05	4.39e-05	4.95e-05	5.7e-05	0	3.52e-05	1.66e-05	9.09e-05	2.57e-05	0.000116849	0.000165689	0.000381026	0.000126228	4.19e-05	0.000134	0.000193642
Hydrocarboniphaga.effusa	0	0	0	0	0	0	0	0	0	0	0	0	0	2.72e-05	0	0	0	0	0	0	0	0	0	0	0	0	0	0	0	0	0	0	0
Hymenobacter.aerophilus	0	0	0	0	1.73e-06	0	0	0	0	0	0	0	0	0	0	3.7e-05	1.07e-05	0	4.8e-06	0	0	0	0	2.37e-06	0	0	0	0	0	0	0	0	0
Ilumatobacter.coccineus	0	0	0	0	0	0	0	0	0	0	0	0	0	0	0	0	0	0	0	0	0	0	0	0	0	0	0	0	0	0	0	3.54e-05	0
Inquilinus.limosus	0	0	0	0	0	0	0	0	0	0	0	0	0	0	0	0	0	0	0	0	4.59e-06	0	0	0	0	0	0	0	0	0	0	0	0
Intestinibacter.bartlettii	0.00331202	0.00243158	7.46e-05	0.000196283	0.000694454	0.000254	0	0.000122	0.000549939	0.000548191	0.000164855	0.00305342	0.000491809	0.00841401	0.00723615	0.000236	0.0104341	0.000281192	0.000618509	0.000102	0.00274782	0.00203787	0.0106877	0.000199787	0.00258296	0.002032	0.000679442	0.0300603	0.000809661	0.000394463	8.28e-05	0.00554939	0.00226664
Jeotgalicoccus.marinus	0	1.87e-05	0	0	0	0	0	0	0	0	0	0	0	0	0	0	0	0	0	0	0	0	0	0	0	0	0	0	0	0	0	0	0
Johnsonella.ignava	5.43e-06	3.38e-05	0	0	2.12e-05	0	1.72e-05	0	0	9.4e-06	8.4e-06	0	3.25e-05	0.000381	0	7.05e-05	6.6e-05	6.17e-06	3.06e-05	1.49e-05	3.47e-05	0	1.1e-05	4.3e-06	1.23e-05	3.4e-05	9.26e-05	1.11e-05	1.26e-05	1.77e-05	3.89e-05	3.47e-05	6.07e-05
Kallipyga.massiliensis	0	4.72e-05	0	0	0	0	0	0	0	0	0	0	0	0	0	0	0	0	0	8.12e-06	1.18e-05	0	0	0	0	0	0	0	0	5.98e-06	0	0	1.28e-05
Klebsiella.pneumoniae	0	0	0	0	0	0	0	0	0	0	0	0	0	0	0	0	0	0	0	0	0	0	0	0	0	0	0	0	0	4.71e-05	0	0	0
Klebsiella.sp.1.1.55	0	0	0	0	0	0	0	0	0	0	0	0	0	0	0	0	0	0	0	0	0	0	0	0	0	0	0	0	0	8.07e-06	0	0	0
Klebsiella.sp.4.1.44FAA	0	0	0	0	1.49e-06	0	0	0	0	0	0	0	0	7.05e-05	0	0	0	0	0	0	0	0	0	1.79e-06	0	7.59e-06	2.28e-05	0	0	1.92e-06	6.63e-06	0	0
Klebsiella.variicola	0	0	0	0	0	0	0	0	0	0	0	0	0	0	0	0	0	0	0	0	0	0	0	0	0	0	0	0	0	1.27e-05	0	0	0
Kocuria.sp.UCD.OTCP	0	0	0	0	0	0	0	0	0	0	0	0	0	2.59e-05	0	0	0	0	0	0	0	0	0	0	0	0	0	0	0	0	0	0	0
Kyrpidia.tusciae	0	0	0	0	0	0	0	0	0	0	0	0	0	0	0	0	3e-05	0	0	0	0	0	0	0	0	0	0	0	0	0	0	0	0
Lachnoanaerobaculum.saburreum	2.91e-05	6.26e-05	0	4.36e-05	8.65e-05	0	0	9.27e-05	0	3.81e-05	2.58e-05	0	3.98e-05	5.06e-05	6.61e-05	3.91e-05	2.59e-05	3.07e-05	5.43e-05	9.84e-05	8.31e-05	0	5.57e-05	1.5e-05	1.64e-05	3.86e-05	0.000107016	5.87e-05	1.99e-05	3.34e-05	2.37e-05	5.84e-05	7.99e-05
Lachnoanaerobaculum.sp.ICM7	8.8e-06	2.8e-05	0	0	1.8e-05	0	0	0	4.93e-05	1.16e-05	8.36e-06	0	0.000224716	0.000166	7.88e-05	0.000169	0.000227	1.91e-05	4.26e-05	1.12e-05	1.68e-05	0.000141	5.35e-05	8.86e-06	1.64e-05	2.56e-05	0	2.99e-05	0	3.43e-05	2.3e-05	6.93e-05	9.48e-05
Lachnoanaerobaculum.sp.OBRC5.5	1.66e-05	0.000127722	0	0	0.000161741	6.17e-05	0.00112506	0.000503	2.35e-05	0.00013	6.27e-05	0	0.000381255	0.00101885	0	0.000344	0.000196	2.4e-05	0.000170931	9.08e-05	0.000260662	0.000106	0.000146633	2.59e-05	9.5e-05	7.33e-05	0.000194993	0.000145042	0.00016827	6.43e-05	5.65e-05	0.000293041	0.0007159
Lachnobacterium.bovis	1.08e-05	0.000304585	0	6.6e-05	0.000253984	0	3.74e-05	0	9.17e-05	3.94e-05	0.000232295	0	0.000206803	0.000663091	7.52e-05	0.000166	0.00014	0.000232801	0.000201245	3.6e-05	0.000115	0	0.000117	2.11e-05	0.000138115	9.46e-05	0.000110782	9.57e-05	0.000236411	0.000335135	0.000139864	0.000231496	8.74e-05
Lachnoclostridium.phytofermentans	1.45e-05	0.000104	0	2.9e-05	2.03e-05	0	2.13e-05	0	1.7e-05	3.04e-05	6.37e-05	0	5.76e-05	0.000219	3.61e-05	6.95e-05	0.000168	2.84e-05	4.94e-05	1.23e-05	4.61e-05	0.000442	3.81e-05	6.51e-05	0.000143719	0.0001063	0.000254621	7.24e-05	1.62e-05	8.42e-05	0.000247945	0.00076938	8.44e-05
Lachnospira.multipara	0.000509549	0.000199812	8.76e-05	0.000317312	0.000123938	0	0.000347211	0	0.000402977	9e-05	0.000491942	0	0.000195708	0.000316	0.000181856	0.000261	0.000607	0.000281395	0.000172077	0.000397428	0.000151	0	0.000149755	9.01e-05	0.000129771	0.001075	0.000774637	0.000167636	0.000167824	0.000638188	0.000241526	0.000396109	0.000316432
Lachnospiraceae.bacterium.1.1.57FAA	0.000620433	0.00109618	0	0	0.000843032	0	0	0	0	0.00153783	0.000269638	0	0.000251051	0.000449633	0.000843191	0.000544	0.00154811	0.000891457	0.00164435	0.00338342	0.00199899	0	0.000310377	0.000155976	0.00316456	0.001038	0.000550667	0.000430583	0.000279111	0.00109818	0.000293304	0.000368081	0.00227786
Lachnospiraceae.bacterium.1.4.56FAA	0.000441567	0.000214183	4.59e-05	0.000142147	0.000149315	5.06e-05	2.86e-05	3.77e-05	5.93e-05	0.000202785	0.000445608	0.000697	0.000381924	0.000663948	0.0013215	0.000966	0.000165	0.00020759	0.00034288	0.000710464	0.00037727	0.000507	0.000184977	0.000192329	0.000173733	0.0005328	0.000389881	9.25e-05	0.000183595	0.0011329	0.000301723	0.000985454	0.000241412
Lachnospiraceae.bacterium.2.1.46FAA	2.94e-05	0.000220326	0	5.39e-05	7.08e-05	0	2.07e-05	4.74e-05	3.49e-05	3.86e-05	6.92e-05	0	0.0001	0.000136	0.000180098	8.94e-05	5.1e-05	6.29e-05	5.86e-05	0.000119052	5.7e-05	0	5.58e-05	4.44e-05	4.32e-05	0.0001674	0.000196353	5.49e-05	8.23e-05	0.000190394	9.67e-05	0.000135	6.15e-05
Lachnospiraceae.bacterium.2.1.58FAA	0.000295138	0.00070502	0.000721884	0.000131213	0.000253773	0	4.49e-05	0.000343	6.16e-05	0.000187744	0.000444983	0.000278	0.000527368	0.000666091	0.00634811	0.000925	0.000361	0.000314943	0.000379053	0.000974096	0.000591289	0.000577	0.000378572	0.000218636	0.00012	0.0004389	0.000560605	0.000194645	0.000297709	0.000349862	0.000445902	0.000368526	0.00196848
Lachnospiraceae.bacterium.3.1.46FAA	0.00049017	0.000985845	0.000625162	9.68e-05	0.000109407	0.000129	3.23e-05	0.000122	3.89e-05	0.000107	0.000232795	0.000404	0.000158143	0.000285	0.000452369	0.000474	0.000938	0.000974513	0.000155774	0.00319967	0.000169121	0.000682498	0.000200714	0.000205379	0.00298398	0.0005607	0.000192064	0.00038929	0.000171692	0.000446637	0.000105	0.00029052	0.00230191
Lachnospiraceae.bacterium.3.1.57FAA.CT1	5.86e-05	0.000409011	7.09e-05	4.43e-05	7.6e-05	0.000317391	0.000145568	0.00134193	3.11e-05	0.000547647	0.000128762	0.0007	0.00142235	0.000511784	8.48e-05	0.000228	0.00106066	0.000102778	0.000168511	0.000271994	0.000264946	0.000311	0.000476494	5.92e-05	0.000306991	8.57e-05	0.000170933	0.000143484	0.000155326	0.000210064	0.000295935	0.000357403	0.000145
Lachnospiraceae.bacterium.4.1.37FAA	7.54e-05	0.000114	0	7.85e-05	7.22e-05	0	0	0.000141	6.33e-05	5.6e-05	0.000107	0	7.12e-05	0.000524214	0.000988119	0.000158	0.000404	0.000140189	0.000406565	4.69e-05	8.17e-05	0	0.00013764	3.81e-05	6.35e-05	9.1e-05	0.000131599	5.05e-05	0.000188504	0.000157259	0.000182591	0.000420282	0.00041662
Lachnospiraceae.bacterium.5.1.57FAA	4.12e-05	0.00011648	0	0	4.91e-05	7.99e-05	0	8.77e-05	0	0.000363527	0.000126514	0.000558	0.000499161	0.000527644	4.72e-05	0.000234	0.0006	6.68e-05	0.000201117	0.000196954	0.000102	0	0.000522207	5.37e-05	9.41e-05	0.0001106	0.000144571	0.000350855	0.000172734	0.000126123	0.000218057	0.00055835	0.00600644
Lachnospiraceae.bacterium.5.1.63FAA	0.000784686	0.000505092	0.00190257	0.0181275	0.000672235	8.81e-05	8.63e-05	0.000612	0.0013189	0.000545835	0.00148244	0.000401	0.000549291	0.000750531	0.0130465	0.00601783	0.00264225	0.0047892	0.00108328	0.000385545	0.00137978	0.00186289	0.000790992	0.000819757	0.0021944	0.01069	0.00448672	0.00231003	0.00144584	0.00183241	0.0241631	0.00383652	0.000799256
Lachnospiraceae.bacterium.6.1.63FAA	8.71e-05	0.000227859	9.8e-05	0.0001	0.000248613	0	4.23e-05	0.000177	8.47e-05	6.07e-05	0.000143624	0.00022	0.000544479	0.0004	0.0039346	0.000337	0.000305	0.000177905	0.000226209	0.000575677	0.000190221	0	0.000259417	0.000181765	0.000157045	0.0003742	0.000380571	0.000101	0.000349038	0.000815117	0.000188274	0.000323887	0.000333745
Lachnospiraceae.bacterium.7.1.58FAA	0.000224981	0.000787077	0.0002657	0.000524851	0.00030716	0.0010758	0.000366208	0.00125951	0.000157811	0.000128	0.00046022	0.00345256	0.00229395	0.000990135	0.000384374	0.0014119	0.000696	0.000101863	0.000356763	0.000634983	0.00125302	0.000767284	0.00250674	0.000112891	0.000175477	0.0002096	0.000181394	0.000618995	0.00188653	0.000189552	0.000331822	0.000225861	0.00535883
Lachnospiraceae.bacterium.8.1.57FAA	0.00326745	0.00108204	0	0	0.000790382	0	0	0	0	0.00154182	0.000242287	0	0.000232068	0.000435488	0.00624407	0.000542	0.00152928	0.000913923	0.00163925	0.00345494	0.00169597	0.00342332	0.00027528	0.000151316	0.00300017	0.0009735	0.000624417	0.000367216	0.00028298	0.0011087	0.000285937	0.000387063	0.00227786
Lachnospiraceae.bacterium.9.1.43BFAA	3.34e-05	0.000126795	0	0	0.000133205	0	3.14e-05	0	0	3.34e-05	0.000199449	0	0.000105	0.000539217	0.00065181	0.000245	0.000442	0.000120772	0.00044605	8e-05	0.000122	0	0.00014963	4.82e-05	2.81e-05	0.0001227	0.000177	6.08e-05	0.00018776	0.000185029	0.000166279	0.000454836	0.000377026
Lachnospiraceae.bacterium.oral.taxon.082	2.77e-05	9.83e-05	0	0	0.000162162	0	0	3.6e-05	2.16e-05	3.68e-05	1.13e-05	0	3.47e-05	5.62e-05	1.17e-05	4.93e-05	0.000202	1.6e-05	5.66e-05	6.43e-05	8.77e-05	8.42e-05	5.2e-05	2.41e-05	2.72e-05	0.0001193	3.59e-05	2.84e-05	2.78e-05	2.83e-05	9.39e-05	5.17e-05	8.05e-05
Lachnospiraceae.oral.taxon.107	1.73e-05	4.58e-05	0	0	1.32e-05	0	5.59e-05	0	1.42e-05	1.78e-05	3.93e-05	0	2.9e-05	0.00016	1.57e-05	8.03e-05	0.000281	2.72e-05	2.9e-05	2.03e-05	2.38e-05	0	0.000263789	8.31e-06	8.75e-06	2.35e-05	5.59e-05	1.58e-05	9.77e-06	2.38e-05	1.34e-05	8.9e-05	0.000268663
Lactobacillus.acidophilus	0	0	0	0	0	0	0	0	0	0	0	0	0	0	0	0	0	0	0.000201	0	0	0	0	0	0	0	0	6.82e-05	0	0	8.36e-05	0	0
Lactobacillus.animalis	0	0	0	0	0	0	0	0	0	0	0	0	0	0.000139	0	0	0	0	0	0	0	0	0	0	0	0	0	0	0	0	0	0	1.95e-05
Lactobacillus.casei	0	0	0	0	0	0	0	0	0	0	0	0	0	0	0	0	0	0	0.000112	8.82e-05	0	0	0.000299385	0	0	0	0	6.5e-05	0.000529	0	0	0	0
Lactobacillus.coryniformis	0	0	0	0	0	0	0	0	0	0	0	0	0	6.65e-05	0	0	0	0	0	0	0	0	0	0	0	0	0	0	0	0	0	0	0
Lactobacillus.crispatus	0	9.34e-06	0	0	0	0	0	0	0	1.71e-05	0	0	1.26e-05	0	0	2.2e-05	0	4.6e-06	0	2.99e-05	1.56e-05	0	0.000228067	0	0	0	0	0	0	0	0	0	1.69e-05
Lactobacillus.delbrueckii	0	0	0	0	0	0	0	0.00110443	0	0	0	0	0	0.000128	0	0	0	0	0.000106	0	0	0	0	0	0	0	0	0	3.8e-05	0	0	0	0
Lactobacillus.fermentum	0	0	0	0	0	0	0	0	0	0	0	0	0	0	0	0	0	0	0	0	3.81e-05	0	0	0	0	0	0	0.000156599	0	0	0	0	0
Lactobacillus.gasseri	0	0	0	0	0	0	0	0	0	0	0	0	0	0	0	0	0	0	0	0	0	0	0	0	0	0	0	0	0	6.74e-05	0	0	0
Lactobacillus.helveticus	0	0	0	0	0	0	0	0	0	0	0	0	0	0	0	0	0	0	0	0	0	0	0	0	0	0	0	4.19e-05	0	0	0	0	0
Lactobacillus.iners	0	0	0	0	0	0	0	0	0	0	0	0	0.000115	0	0	0	0	0	0	0	0	0	0	0	0	0	0	0	0	0	0	0	0
Lactobacillus.jensenii	0	2.19e-05	0	0	0	0	0	0	0	0	0	0	0	0	0	0	0	0	0	0	0	0	0	0	0	0	0	0	0	0	0	0	0
Lactobacillus.johnsonii	0	0	0	0	0	0	0	0	0	0	0	0	0	4.67e-05	0	0	0	0	0	0	0	0	0	0	0	0	0	0	0	0	0	0	0
Lactobacillus.mucosae	0	0	0	0	0	0	0	0	0	0.000144	0	0	0	0	0	0	0	0	0	0	4.49e-05	0	0	0	1.49e-05	0	0	0	1.76e-05	0	0	0	0
Lactobacillus.paracasei	0	0	0	0	0	0	0	0	0	0	0	0	0	0	0	0	0	0	5.05e-05	3.63e-05	0	0	0.000105	0	0	0	0	1.82e-05	0.000246016	0	0	0	0
Lactobacillus.reuteri	0	0	0	0	0	0	0	0	0	0	0	0	0	0	0	0	0	0	0	0	0	0	0	0	0	0	0	0.000152444	0	0	0	0	0
Lactobacillus.rhamnosus	0	0	0	0	0	0	0	0	0	9.31e-05	0	0	0	0	0	0	0	0	7.3e-05	0	0	0	0	0	0	0	0	0	0.000224807	0	0	0	4.52e-05
Lactobacillus.ruminis	1.59e-05	2.35e-05	0	0	4.04e-05	0	0	0	0	1.37e-05	2.49e-05	0	0	0.000104	0	0	2.56e-05	4.13e-05	3.82e-05	2.68e-05	5.05e-05	0	0	1.9e-05	5.04e-05	0.0016183	0	0	4.31e-05	5.47e-05	3.06e-05	8.23e-05	3.78e-05
Lactobacillus.salivarius	0	0	0	0	2.18e-05	0	0	0	0	0.00073974	0	0	0	0	0	3.1e-05	0	0	3.03e-05	0	0.00312588	0	0	0	1.91e-05	0	0	4.36e-05	4.37e-05	4.16e-05	0	0	0
Lactobacillus.zeae	0	0	0	0	0	0	0	0	0	0	0	0	0	0	0	0	0	0	0	0	1.75e-05	0	0	0	0	0	0	0	0	0	0	0	0
Lactococcus.garvieae	0	0	0	0	0	0	0	0	0	0	0	0	0	0.000163	0	0	0	0	0	0	0	0	0	0	0	0	0	0.000422013	0	0	0	0	0
Lactococcus.lactis	1.38e-05	0	0	0	8.11e-06	0.000173	0	0.000378	0	0	2.94e-05	0	0	0	3.95e-05	6.17e-05	0	0.0001198	4.3e-05	4.01e-05	0.00101235	0	4.96e-05	2.67e-05	0	0	0	0.000170416	0	0.000136019	0	0	5.14e-05
Lactococcus.phage.c2	0	0	0	0	0	0	0	0	0	0	0	0	0	0	0	0	0	0	0	0	0.00330151	0	0	0	0	0	0	0	0	0	0	0	0
Laribacter.hongkongensis	0	0	0	0	0	0	0	0	0	0	0	0	0	0	0	0	0	0	0	0	0	0	0	0	0	0	0	0	0	1.45e-05	0	0	0
Lautropia.mirabilis	0	0	0	0	0	0	0	0	0	0	0	0	0	0	0	1.51e-05	0	0	0	0	0	0	0	0	0	0	0	0	0	0	0	0	0
Lawsonia.intracellularis	0	2.11e-05	0	0	1.2e-05	0	0	0	0	0	0	0	0	0	0	0	0	0	0	0	0	0	8.85e-05	0	0	0	0	0	0	0	0	0	0
Legionella.anisa	0	0	0	0	0	0	0	0	0	0	0	0	0	1.3e-05	0	0	0	0	0	0	0	0	0	0	0	0	0	0	0	0	0	0	0
Leifsonia.sp.109	0	0	0	0	0	0	0	0	0	0	0	0	0	0	0	0	0	0	0	0	0	0	0	0	0	0	0	0	0	0	0	0	0
Lentibacillus.jeotgali	0	0	0	0	0	0	0	0	0	0	0	0	0	3.78e-05	0	0	0	0	0	0	0	0	0	4.41e-06	0	0	0	0	0	0	0	0	0
Lentisphaera.araneosa	0	0	0	0	0	0	0	0	0	0	0	0	0	0	0	0	0	0	0	0	0	0	0	0	0	0	0	0	0	0	0	3.52e-05	0
Leptospirillum.rubarum	0	0	0	0	0	0	0	0	0	0	0	0	0	0	0	0	1.96e-05	0	0	0	0	0	0	0	0	0	0	0	0	0	0	0	0
Leptothrix.cholodnii	0	0	0	0	0	0	0	0	0	0	0	0	0	0	0	0	0	0	0	0	0	0	0	0	0	0	0	0	0	0	0	0	0
Leptotrichia.buccalis	0	0	0	0	0	0	0	7.91e-05	0	0	0	0	0	0	0	0	0	0	0	0	0	0	0	0	0	0	0	0	0	0	0	0	0
Leptotrichia.shahii	0	0	0	0	0	0	0	4.29e-05	0	0	0	0	0	0	0	0	0	0	0	0	0	0	0	0	0	0	0	0	0	0	0	0	0
Leptotrichia.wadei	0	0	0	0	0	0	0	4.86e-05	0	0	0	0	0	0	0	0	0	0	0	0	0	9.13e-05	0	0	0	0	0	0	0	0	0	0	0
Leuconostoc.citreum	0	0	0	0	0	0	0	0	0	3.11e-05	0	0	0	0	0	0	0	0	0	0	0	0	0	0	0	0	0	0	0	0	0	0	0
Leuconostoc.gasicomitatum	0	0	0	0	0	0	0	0	0	0	0	0	0	0	0	0	0.000103	0	0	0	0	0	0	0	0	0	0	0	0	0	0	0	0
Leuconostoc.gelidum	0	0	0	0	0	0.000624716	0	0	0	0	0	0	3.98e-05	0	0	0	0.00036	0	0	0	0	0	0	0	0	0	0	0	0	0	0	0	0
Leuconostoc.inhae	0	0	0	0	0	0	0	0	0	0	0	0	0	0	0	0	7.33e-05	0	0	0	0	0	0	0	0	0	0	0	0	0	0	0	0
Leuconostoc.lactis	0	0	0	0	0	0	0	0	0	0	0	0	0	0	0	0	0	0.000181565	0	0	0	0	0	0	0	0	0	0	0	0	0	0	0
Luteimonas.sp.J29	0	0	0	0	0	0	0	0	0	0	0	0	0	0	0	0	0	0	0	0	0	0	0	0	0	0	0	0	0	0	0	0	0
Lysinibacillus.fusiformis	0	0	0	0	3.35e-06	0	0	0	0	0	0	0	0	0	0	0	0	0	0	0	0	0	0	0	0	0	0	0	0	0	0	0	0
Mahella.australiensis	0	0	0	0	0	0	0	0	0	0	0	0	0	0.000115	0	0	0	0	0	0	0	0	0	0	0	0	0	0	0	0	0	0	0
Marinitoga.piezophila	0	0	0	0	0	0	0	0	0	0	0	0	0	8.62e-05	0	0	0	0	0	0	0	0	0	0	0	0	0	0	0	0	0	0	0
Martelella.mediterranea	0	1.26e-05	0	0	2.88e-06	0	0	0	0	1.35e-05	0	0	0	0	0	1.58e-05	0	0	0	0	0	0	0	0	0	0	0	5.76e-06	0	0	0	0	0
Marvinbryantia.formatexigens	0.00012591	0.000372966	6.1e-05	0.00025653	0.000242085	0.000306	4.56e-05	7.45e-05	7.42e-05	8.4e-05	0.000926934	0.000523	0.000865043	0.0035422	0.000451929	0.00166309	0.00105334	0.000573261	0.00240602	0.000176158	0.00020799	0.00112627	0.00109937	0.000582685	0.000540379	0.0006274	0.000733944	0.000635616	0.000833168	0.000747059	0.000889278	0.00103306	0.00145937
Mastigocoleus.testarum	0	0	0	0	0	0	0	0	0	0	0	0	0	0	0	0	6.34e-06	0	0	0	0	0	0	0	0	0	0	0	0	0	0	0	0
Megamonas.funiformis	0	0	0	0	0.0152474	0	0	3.83e-05	0	0.0477152	1.35e-05	0	1.58e-05	0	0	0.00321784	1.01e-05	0	0.00265184	0	0.00067109	0	0	0	0	0	7.39e-05	0	0.00323745	0.00198599	0	0.000159867	0
Megamonas.hypermegale	0	3.14e-05	0	0	0.0459319	0	0	0	0	0.202604	3.4e-05	0	4.49e-05	0	0	0.00780829	0	0	0.00333073	0	0.00125365	0	0	0	0	0	0.000188403	0	0.0100992	0.00617571	0	0.000434519	0
Megamonas.rupellensis	0	9.7e-06	0	0	0.00916952	0	0	8.95e-05	0	0.0358272	7.89e-06	0	1.62e-05	0	0	0.00178571	0	0	0.00253084	0	0.000474998	0	0	0	0	0	5.51e-05	0	0.00203977	0.00164096	0	0.000153194	0
Megasphaera.elsdenii	0	0	0	0	0	0	0	0	0	0.000125	0	0	0	0	0	0	0	0	0	1.6e-05	0	0	0	0	0	0	0	0	0	0	0	0	0
Megasphaera.genomosp.type.1	0	0	0	0	0	0	0	0	0	0	0	0	0	0	0	0	0	0	0	0	0	0	0	0	0	0	0	0	0	1.47e-05	0	0	0
Megasphaera.micronuciformis	0	0	0	0	0	0	0	0	0	0	1.23e-05	0	0	0	0	1.29e-05	0	0	0	0	0	0	0	0	0	0	0	0	0	6.71e-06	0	0	0
Megasphaera.sp.BL7	0	2.21e-05	0	0	0	0	0	0	0	2.29e-05	0	0	0	0	0	0	0	0	0	0	0	0	0	0	0	0.0001199	0	2.72e-05	0	0	0	0	0
Megasphaera.sp.NM10	0	1.56e-05	0	0	0	0	0	0	0	1.92e-05	0	0	0	0	0	0	0	0	0	1.09e-05	0	0	0	0	0	0.0001218	0	2.3e-05	0	0	0	0	0
Megasphaera.sp.NP3	0	0	0	0	0	0	0	0	0	0.00602919	0	0	0	2.18e-05	0	0	0	0	0	0	0	0	0	0	0	0	0	0	0	0	0	0	0
Megasphaera.sp.UPII.135.E	0	0	0	0	0	0	0	0.000867579	0	0	0	0	0	0	0	0	0	0	0	0	0	0	0	0	0	0	0	0	0	0	0	0	0
Melissococcus.plutonius	0	0	0	0	2.38e-05	0	0	0	0	0	0	0	0	0	0	0	0	0	0	0	0	0	0	0	0	0	0	0	0	0	0	0	0
Mesoplasma.florum	0	0	0	0	0.000291576	0	0	0	0	0	0	0	0	0	0	0	0	0	0	0	0	0	0	0	0	0	0	0	0	0	0	0	0
Mesorhizobium.ciceri	0	0	0	0	0	0	0	0	0	0	0	0	0	0	0	7.69e-06	0	0	0	0	0	0	0	0	0	0	0	0	0	0	0	0	0
Metascardovia.criceti	0	4.4e-05	0	0	0	0	0	0	0	0	0	0	0	0	0	0	0	0	0	0	0	0	0	0	0	0	0	0	0	0	0	0	2.48e-05
Methanobrevibacter.smithii	0.0028405	0	0.0116407	0	6.89e-05	0.162124	0	0.409975	0.104255	0.14831	0	0	0	0.120188	0	0.00695235	0	0.000106845	0	0	0.173563	0	0	0.000484708	0.0807393	0.0005724	0.020514	0	0	0	0.0828765	0.000478119	0
Methanococcus.maripaludis	0	5.81e-05	0	0	0	0.000278	0	0	0	0.000628833	6.41e-05	0	0.00032404	0.000121	0	9.02e-05	7.29e-05	9.82e-06	0.000102	0.000258571	0.000361722	0	0.000227193	3.37e-05	8.93e-05	0	0	0	0	4.45e-05	0	0	0.000157
Methanoplanus.limicola	0	0	0	0	0	0	0	0	0	0	0	0	0	2.07e-05	0	0	0	0	0	0	0	0	0	0	0	0	0	0	0	0	0	0	0
Methanosphaera.stadtmanae	0	0	0	0	0	0	0	0.0291745	0	0	0	0	0	0	0	0	0	0	0	0	0	0	0	0	0	0	0	0	0	0	0	0	0
Methylomicrobium.buryatense	0	0	0	0	0	0	0	0	0	0	0	0	0	0	0	0	0	0	0	0	0	0	0	0	4.7e-06	0	0	0	0	0	0	0	0
Methylophaga.frappieri	0	0	0	0	0	0	0	0	0	0	0	0	0	4.64e-05	0	0	0	0	0	0	0	0	0	0	0	0	0	0	0	0	0	0	0
Methylophaga.nitratireducenticrescens	0	0	0	0	0	0	0	0	0	0	0	0	0	3.91e-05	0	0	0	0	0	0	0	0	0	0	0	0	0	0	0	0	0	0	0
Methyloversatilis.universalis	0	0	0	0	0	0	0	0	0	0	0	0	0	0	0	0	0	0	0	0	0	0	0	0	0	0	0	0	0	4.05e-06	0	0	0
Micavibrio.aeruginosavorus	0	0	0	0	0	0	0	0	0	0	0	0	0	5.93e-05	0	0	0	0	0	0	0	0	0	0	0	0	0	0	0	0	0	0	0
Microbacterium.barkeri	0	0	0	0	0	0	0	0	0	0	0	0	0	0	0	0	0	0	0	8.52e-06	0	0	0	0	0	0	0	0	0	0	0	0	0
Microbacterium.sp.B24	0	0	0	0	0	0	0	0	0	0	0	0	0	0	0	0	0	0	0	9.89e-06	0	0	0	0	0	0	0	0	0	0	0	0	0
Micrococcus.luteus	0	0	0	0	0	0	0	0	0	0	0	0	0	0	0	0	0	0	0	0	0	0	0	0	0	0	0	0	0	0	0	0	1.88e-05
Microcystis.aeruginosa	0	0	0	0	0	0	0	0	0	0	0	0	0	0	0	0	0	0	0	0	0	0	0	0	0	0	0	0	0	0	0	0	0
Mitsuokella.multacida	0	1.3e-05	0	0	2.96e-05	0	4.67e-05	0	0	0	0.0227799	0.000758366	0	2.2e-05	0	0	0	0	0	0	0	0	0	0	0	0	0	0	0	0	0	0	0
Mobiluncus.curtisii	0	0	0	0	7.85e-05	0	0	0	0	0	1.69e-05	0	4.25e-05	0	0	0	2.88e-05	8.97e-06	0	1.49e-05	1.37e-05	0	3.15e-05	0	0	0	0	1.43e-05	0	0	0	0	2.29e-05
Mogibacterium.sp.CM50	1.78e-05	0.000213024	0	0	2.71e-05	0.000195	0	0	5.63e-05	0.000184663	9.17e-05	0.000924437	0.000817453	0.00144534	4.06e-05	0.00077	0.00226777	1.83e-05	0.000208123	5.04e-05	0.000188476	0.000407	0.000495229	3.03e-05	0.000188927	6.09e-05	0.000243218	0.000115	0.000202787	2.88e-05	0.000311616	0.000144	0.000347851
Moorella.thermoacetica	0	0	0	0	0	0	0	0	0	0	0	0	0	0.000145	0	0	0	0	0	0	0	0	0	0	0	0	0	0	0	0	0	0	0
Mycobacterium.avium	0	0	0	0	0	0	0	0	0	0	0	0	0	0	0	0	0	0	0	0	0	0	0	0	0	0	0	0	0	0	0	0	0
Mycobacterium.tuberculosis	0.000102	7.15e-05	0.000304957	0.000171842	3.59e-05	0.000731037	0.000149802	0.00023	0.000289814	9.76e-05	2.4e-05	0.000202	4.85e-05	9.51e-05	0.000171598	8.78e-05	0.000119	9.59e-06	5.22e-05	0.000159323	8.77e-05	0.000475	6.31e-05	1.32e-05	8.66e-05	8.7e-05	0.000346259	7.04e-05	3.7e-05	2.37e-05	0.000242052	0.000460323	8.17e-05
Mycoplasma.columbinum	0	0	0	0	2.19e-05	0	0	0	0	0	0	0	0	0	0	0	0	0	0	0	0	0	0	0	0	0	0	0	0	0	0	0	0
Mycoplasma.orale	0	0	0	0	5.2e-05	0	0	0	0	0	0	0	0	0	0	0	0	0	0	0	0	0	0	0	0	0	0	0	0	0	0	0	0
Natranaerobius.thermophilus	0	0	0	0	0	0	0	0	0	0	0	0	0	6.36e-05	0	0	0	0	0	0	0	0	0	0	0	0	0	0	0	0	0	0	0
Neisseria.lactamica	0	0	0	0	2.99e-05	0	0	0	0	0	0	0	0	0	0	0	0	0	0	0	0	0	0	0	0	0	0	0	0	0	0	0	0
Neisseria.subflava	0	0	0	0	0	0	0	0	0	0	0	0	0	0	0	0	3e-05	0	0	0	0	0.000175	0	8.56e-06	0	0	0	0	0	0	0	0	0
Nonlabens.dokdonensis	0	0	0	0	0	0	0	0	0	0	0	0	0	0.000324	0	0	0	0	0	0	0	0	0	0	0	0	0	0	0	0	0	0	0
Oceanimonas.smirnovii	0	0	0	0	0	0	0	0	0	0	0	0	0	0	0	0	0	0	0	7.81e-06	0	0	0	0	0	0	0	0	0	0	0	0	0
Oceanobacillus.iheyensis	0	0	0	0	0	0	0	0	0	0	0	0	0	6.07e-05	0	0	0	0	0	0	0	0	0	0	0	0	0	0	0	0	0	0	0
Oceanobacillus.kimchii	0	0	0	0	0	0	0	0	0	0	0	0	0	3.43e-05	0	0	0	0	0	0	0	0	0	0	0	0	0	0	0	0	0	0	0
Odoribacter.laneus	4.67e-05	1.56e-05	0.00022428	0.000136787	7.66e-05	0	1.3e-05	0.068459	0	0.000121	6.53e-06	8.32e-05	9.35e-05	0	0	9.73e-06	2.48e-05	4.58e-05	3.94e-05	1.32e-05	0.000877969	0	6.66e-05	8.16e-06	0	0	0.000275857	7.56e-06	2.13e-05	1.24e-05	0	0	3.19e-05
Odoribacter.splanchnicus	0.00623231	0.0107022	0.00394624	0.00506949	0.00633064	0.00432835	0.0026882	0.0100255	0.00198919	0.00743364	0.000698385	0.00424443	0.00438203	0.00150235	5.13e-05	0.0252856	0.0111819	0.000400947	0.00379817	0.00670083	0.0148719	0.0167167	5.34e-05	0.00279846	0.00326295	0.00184	0.0026822	0.00431621	0.00405574	0.00139482	0.00980626	0.00614704	0.00751807
Olsenella.sp.oral.taxon.809	0	1.98e-05	0	0	3.06e-06	0	0	0	0	0	4.26e-05	0	0	4.63e-05	0	1.61e-05	1.42e-05	0	1.03e-05	0	2.76e-05	0	4.88e-05	4.31e-06	8.64e-06	0	0	2.18e-05	8.01e-06	5.48e-06	0	0	3.44e-05
Olsenella.uli	0	1.6e-05	0	0	1.04e-05	0	7.77e-05	0	0	6.15e-05	4.17e-05	0	0	9.66e-05	0	0	2.33e-05	0	0	0	6.78e-05	0	2.55e-05	1.05e-05	3.51e-05	0	0	4.03e-05	0	0	0	0	3.44e-05
Opitutaceae.bacterium.TAV1	0	0	0	0	0	0	0	0	0	0	0	0	0	0	0	6.45e-06	0	0	0	0	0	0	0	0	0	0	0	0	0	0	0	0	0
Oribacterium.asaccharolyticum	4.75e-06	7.24e-05	0	0	9.4e-06	0	0	0	0	0	0	0	0	2.9e-05	0	0	0	5.78e-06	8.45e-06	0	0	0	0	5.84e-06	0	2.39e-05	0	0	0	1.16e-05	0	0	0
Oribacterium.parvum	0	0	0	0	8.34e-06	0	0	0	0	0	0	0	0	0.00017	0	0	0	2.65e-06	0	0	0	0	0	7.11e-06	0	2.15e-05	6.81e-05	0	0	2.31e-05	0	4.02e-05	1.57e-05
Oribacterium.sinus	4.24e-06	1.66e-05	0	0	4.8e-06	0	0	0	0	0	6.75e-06	0	0	5.71e-05	4.53e-05	0	0	5.36e-06	0	0	0	0	0	5.08e-06	0	1.74e-05	2.89e-05	0	0	1.31e-05	0	3.53e-05	1.01e-05
Oribacterium.sp.NK2B42	8.73e-05	2.8e-05	0	5.92e-05	6.24e-05	0	0	0	1.81e-05	0.000123	4.36e-05	0	0.000203194	0	0	5.74e-05	1.17e-05	1.54e-05	9.96e-05	0	1.48e-05	0	0	3.85e-05	1.31e-05	0.0001299	0.000103	9.39e-06	0.000139	0.000184714	2.75e-05	5.52e-05	5.08e-05
Oribacterium.sp.oral.taxon.078	5.34e-06	1.43e-05	0	0	2.13e-05	0	0	0	0	0	0	0	0	4.46e-05	0	8.51e-06	9.3e-06	1.91e-06	0	0	9.6e-06	0	0	2.78e-06	9.41e-06	1.33e-05	0	6.29e-06	6.74e-06	1.03e-05	0	0	3.46e-05
Oribacterium.sp.oral.taxon.108	0	7.09e-05	0	0	0	0	0	0	0	0	0	0	0	6.58e-05	0	0	0	4.5e-06	0	0	0	0	0	7.74e-06	0	0	0	0	0	1.87e-05	0	0	0
Ornithinibacillus.scapharcae	0	0	0	0	0	0	0	0	0	0	0	0	0	5.77e-05	0	0	0	0	0	0	0	0	0	0	0	0	0	0	0	0	0	0	0
Ornithobacterium.rhinotracheale	0	0	0	0	5.75e-06	0	0	0	0	0	0	0	0	0	0	0	0	0	0	0	0	0	0	0	0	0	0	0	0	0	0	0	0
Oscillibacter.ruminantium	5.95e-05	0.000625165	0.000123348	0.00012135	0.000159424	0.000593889	0.000370328	0.000256	4e-05	4.97e-05	0.000220306	0.00116891	0.00229395	0.00708097	2.01e-05	0.00123571	0.00156171	3.6e-05	0.000416118	4.23e-05	0.000711228	0.00126458	0.00390812	9.27e-05	0.000699666	0.0001373	0.000279413	0.000771828	0.00124157	0.00015242	0.000298776	0.000302977	0.00185948
Oscillibacter.valericigenes	4.55e-05	0.000418631	9.57e-05	8.97e-05	0.000107511	0.000417421	0.000264128	0.000224	4.3e-05	5.02e-05	0.000139003	0.00081895	0.00424434	0.00753531	0	0.00137856	0.00273116	2.64e-05	0.00032785	3.55e-05	0.000498954	0.00121226	0.0047487	7.63e-05	0.000386448	0.0001591	0.000294582	0.000593415	0.00104429	0.00012444	0.000360342	0.000266199	0.00182582
Oxalobacter.formigenes	0	0.000231105	0	3.34e-05	0	0	0	0	2.52e-05	0.00011	0	0	0.000941107	0.000232	0	0	0	2.62e-06	0	0	0.000388379	0	1.16e-05	2.02e-05	0.00166635	0	0	7.53e-05	4.55e-05	0	4.72e-05	0	1.1e-05
Paenibacillus.alvei	0	0	0	0	0	0	0	0	0	0	0	0	0	2.25e-05	0	0	0	0	0	0	0	0	0	0	0	0	0	0	0	0	0	0	0
Paenibacillus.ginsengihumi	0	0	0	0	0	0	0	0	0	0	0	0	0	0	0	0	0	0	0	0	0	0	0	2.21e-06	0	0	0	0	0	0	0	0	0
Paenibacillus.lactis	0	0	0	0	0	0	0	0	0	0	0	0	0	0	0	0	0	0	0	0	0	0	0	0	0	0	0	0	0	3.87e-06	0	0	0
Paenibacillus.massiliensis	0	0	0	0	0	0	0	0	0	0	0	0	0	0	0	0	0	0	0	2.74e-06	0	0	0	0	0	0	0	0	0	0	0	0	0
Paenibacillus.mucilaginosus	0	0	0	0	1.73e-06	0	0	0	0	0	0	0	0	3.31e-05	0	0	0	0	0	0	0	0	0	0	0	0	0	0	0	0	0	0	0
Paenibacillus.sp.HW567	0	0	0	0	0	0	0	0	0	0	0	0	0	0	0	0	0	0	0	0	0	0	0	0	0	8.62e-06	0	0	0	0	0	0	0
Paenibacillus.sp.JDR.2	0	0	0	0	0	0	0	0	0	0	0	0	0	1.71e-05	0	0	0	0	0	0	0	0	0	0	0	0	0	0	0	0	0	0	0
Paenibacillus.sp.PAMC.26794	0	0	0	0	0	0	0	0	0	0	0	0	0	6.52e-05	0	0	0	0	0	0	0	0	0	0	0	0	0	0	0	0	0	0	0
Paludibacter.propionicigenes	0	0	0	0	0	0	0	0	0	0	1.11e-05	0	0	0	0	0	0	0	0	0	1.1e-05	0	0	0	0	0	0	0	0	0	0	0	0
Pandoraea.sp.B.6	0	0	0	0	0	0	0	0	0	0	0	0	0	0	0	0	0	0	0	0	0	0	0	0	0	0	0	0	0	0	0	0	0
Parabacteroides.distasonis	0.008022	0.00788931	0.00123917	0.0146328	0.00328968	0.0445417	0.00386361	0.00777512	8.12e-05	0.00453594	0.00191956	0.0166712	0.0053603	0.00277024	0.00609313	0.00289042	0.00133681	0.00054134	0.00138196	0.00703202	0.00706786	0.0230486	0.00548186	0.00188912	0.000670898	0.001309	0.000774742	0.00174817	0.000951597	0.000455052	0.00211848	0.000604027	0.00386435
Parabacteroides.goldsteinii	5.05e-06	7.3e-05	0.000306664	0	7.34e-05	0.00407984	0.00320203	0.00477006	5.02e-05	0.00119025	5.85e-06	3.06e-05	4.01e-05	1.2e-05	1.08e-05	4.74e-05	4.03e-06	4.57e-06	4.5e-06	2.58e-05	0.000339194	0.000256	0.000388189	2.42e-06	4.3e-05	7.16e-06	0.000437793	1.95e-05	1.14e-05	2.06e-05	0.000103	0	0.00376865
Parabacteroides.gordonii	5.51e-06	0.000168403	0	0	1.74e-05	4.74e-05	2.74e-05	0.0032711	4.71e-05	8.23e-05	3.74e-06	4.48e-05	2.8e-05	1.18e-05	0	6.88e-05	1.6e-05	6.07e-06	0	0.000200805	0.000288267	0.000785324	4.42e-05	4.81e-06	1.6e-05	1.28e-05	6.73e-05	1.78e-05	0	3.12e-05	5.58e-05	0	7.83e-05
Parabacteroides.johnsonii	0.0001211	2.9e-05	6.96e-05	3.71e-05	0.000145735	0.00015	4.6e-05	0.000512	9.83e-05	0.000234136	0.000144623	0.000236	0.000490338	0	6.48e-05	0.000419	1.81e-05	1.55e-05	0.0001334	0.00142533	0.00824504	0.000241	0.0001312	0.000162605	0.000637147	0.0001289	0.00015702	2.56e-05	6.55e-05	0.000134959	0.000151019	5.97e-05	0.000356574
Parabacteroides.merdae	0.0128335	9.48e-05	0.00171481	2.92e-05	0.00603896	0.0139822	0.00335652	0.00441447	0.00126523	0.00820401	0.00587982	0.0127611	0.0459191	2.77e-05	0.00722178	0.0103369	7.27e-05	0.000689051	0.00425238	0.0533216	0.0204659	0.0157666	0.00753896	0.00765175	0.00507874	0.003841	0.000491458	9.98e-05	0.00987007	0.00582753	0.00486735	0.0020719	0.0105125
Parabacteroides.sp.20.3	3.78e-05	0.00113234	0	0.000259531	0.000392558	0.000291	1.15e-05	0.000272	2.42e-05	0.000532787	0.000276132	0.00278329	0.000971987	0.00111315	0.000867224	0.000532	0.000322	0.000364756	0.000230158	0.00149641	0.00194188	0.0026861	0.00163744	0.000818099	0.00019752	0.0002086	0.000111828	0.00105893	0.000198324	0.000161887	0.000663012	0.000167727	0.00172002
Parabacteroides.sp.D13	0.000140833	0.00173618	0.000196402	0.0136787	0.000883046	0.00431891	0.00541988	0.00202652	0	0.000870581	0.000548642	0.00195008	0.00151058	0.000884692	0.000678773	0.000852	0.0010523	0.000101	0.000448979	0.0025659	0.00244162	0.000248	0.00196842	0.000566839	0.00025456	0.0002823	0.000209743	0.000404483	0.000723963	0.000131172	0.000886647	0.000229124	0.00198932
Paraprevotella.clara	8.44e-06	2.71e-05	0.00308598	2.71e-05	0.0019133	0	2.43e-05	0.000164	5.87e-05	0.00364796	2.53e-05	0.0048018	2.56e-05	0	0.00228896	6.4e-05	0.00177928	2.23e-06	0.00041892	0.00467627	0.00181337	4.79e-05	0.00881294	4.15e-06	0.00208729	0.002208	0.011256	0.0042422	0.000163212	0.000376054	0.00480631	0.000604323	0.00246862
Paraprevotella.xylaniphila	2.49e-06	6.96e-05	0.00045186	0	0.0259564	0	0	5.35e-05	1.14e-05	0.000638438	3.85e-05	0.000663	0	0	0.000433612	6.09e-05	0.000187	2.23e-06	0.00512664	0.00141278	0.0210846	0	0.00105053	1.23e-05	0.000373122	0.0003061	0.00145722	0.000519919	0.00290121	0.00514695	0.00137128	0.00402931	0.0412773
Parasutterella.excrementihominis	9.66e-05	0.00168287	0	0	6.92e-05	0.000191	0.000588222	0	7.67e-05	0.000136	8.86e-05	0.000306	0	9.74e-05	5.27e-05	0.00112	0.000107	2.1e-05	5.32e-05	0.00237005	0.000521959	0.000131	0	7.54e-05	0.000473252	0.0009529	7.15e-05	0.000235418	0.000234329	7.14e-05	0.000897276	0.000109	0.00237084
Parvimonas.micra	0	0	0	0	0	0	0	0.000859144	0	1.78e-05	0	0	0	0	0	0	0	0	0	0	0	7.78e-05	0	0	0	0	0	0	0	0	0	0	0
Parvimonas.sp.oral.taxon.110	0	0	0	0	0	0	0	0.00182211	0	0	0	0	0	8.56e-05	0	0	0	0	0	0	0	0	0	0	0	0	0.000109317	0	0	0	0	0	0
Parvimonas.sp.oral.taxon.393	0	0	0	0	6.22e-05	0	0	0.00254823	0	0	0	0	0	0	0	0	0	0	0	0	0	0	0	0	0	0	0	0	0	0	0	0	0
Peanut.witches'.broom.phytoplasma	0	0	0	0	0	0	0	0	0	0	0	0	0	0.000241	0	0	0	0	0	0	0	0	0	0	0	0	0	0	0	0	0	0	0
Pedobacter.agri	0	0	0	0	0	0	0	0	0	0	0	0	0	0	0	0	0	0	0	0	0	0	0	0	2.02e-05	0	0	0	0	0	0	0	0
Pedobacter.saltans	0	0	0	0	0	0	0	0	0	0	0	0	0	0.000292	0	0	0	0	0	0	0	0	0	0	0	0	0.000121871	0	0	0	1.41e-05	0.0001	0
Pelobacter.carbinolicus	0	0	0	0	0	0	0	0	0	0	0	0	0	0	0	0	0	0	0	0	0	0	0	0	0	0	0	1.26e-05	0	0	0	4.98e-05	0
Pelosinus.fermentans	0	0	0	0	3.91e-06	0	0	0	0	0	0	0	0	0	0	0	0	0	0	0	0	0	0	0	0	0	0	0	0	0	0	0.000111	0
Pelotomaculum.thermopropionicum	0	1.66e-05	0	0	0	0	0	0	0	0	0	0	0	0.000159	0	0	6.25e-05	0	0	0	0	0	0	0	0	0	0	0	0	0	0	0	1.82e-05
Peptoclostridium.difficile	0.000152854	0.000534067	0	0.000464069	0.000314742	0.000866298	0.000364263	0.00180784	0.000254187	0.00134338	0.000477704	0.00142122	0.00117719	0.000725671	0.00124369	0.000529	0.000511	0.000284445	0.00022519	0.000782533	0.000955232	0.000767886	0.00084345	0.0002669	0.000536145	0.0008026	0.000450764	0.000598868	0.000695398	0.000477773	0.000372234	0.000588306	0.00535883
Peptoniphilus.duerdenii	0	0	0	0	0	0	0	5.66e-05	0	8.49e-06	0	0.000171	0.000862904	0	0	0	1.14e-05	0	0	0	0	6.85e-05	0	0	0	0	0	6.62e-06	0	0	0	0	2.37e-05
Peptoniphilus.grossensis	0	0	0	0	0	0	0	0	3.79e-05	0	0	0.000123	0	0	0	0	0	0	0	1.15e-05	0	0	2.42e-05	0	0	0	0	0	1.43e-05	0	0	0	1.54e-05
Peptoniphilus.harei	0	0	0	0	0	0	0	0.000742991	0	0	0	0	0.000301181	0	0	0	0	0	0	3.9e-05	0	0	0.000490857	0	0	0	0	2.08e-05	0	0	0	0	0
Peptoniphilus.lacrimalis	0	0	0	0	0	0	0	0.00051	0	1.73e-05	4.46e-05	0	3.29e-05	0.000351	0	0	0	0	0	4.12e-05	0	0	2.97e-05	0	0	0	6.78e-05	0	6.5e-05	3.78e-05	0	8.69e-05	0
Peptoniphilus.senegalensis	0	0	0	0	0	0	0	0	0	0	0	0	6.03e-05	0	0	0	0	0	0	1.17e-05	0	0	2.12e-05	0	0	0	0	0	0	0	0	0	0
Peptoniphilus.sp.oral.taxon.375	0	0	0	0	1e-05	0	0	0	0	0	0	0	0	6.46e-05	0	0	0	5.04e-06	0	0	0	0	0	0	0	0	0	0	0	0	0	0	0
Peptoniphilus.sp.oral.taxon.386	0	0	0	0	0	0	0	0	0	0	0	0	0	0	0	8.76e-05	0	0	0	0	0	0	0	0	0	0	0	0	1.11e-05	0	0	0	0
Peptoniphilus.sp.oral.taxon.836	0	0	0	0	0	0	0	0.000763755	0	1.98e-05	1.31e-05	0	0	0.00025	0	0	0	7.74e-06	0	3.83e-05	0	0	3.35e-05	0	0	0	0	0	2.48e-05	3.73e-05	0	0	0
Peptoniphilus.timonensis	0	0	0	0	0	0	0	0	3.57e-05	0	0	0	0	7.7e-05	0	0	0	0	0	0	0	0	0	0	0	0	0	0	0	0	0	0	0
Peptostreptococcaceae.bacterium.ACC19a	0	1.11e-05	0	0	3.84e-06	0	0	0	0	0	0	0	0	0	0	0	7.38e-05	6.96e-06	0	0	1.23e-05	0	0	0	0	0	0	6.67e-06	0	0	0	0	1.16e-05
Peptostreptococcaceae.bacterium.AS15	0	0	0	0	5.17e-06	0	0	0	0	0	0	0	0	0	0	0	0	6.83e-06	0	0	0	0	0	0	0	0	0	1.01e-05	0	0	0	0	0
Peptostreptococcaceae.bacterium.CM2	0	0	0	0	3.76e-06	0	0	0	0	0	0	0	0	0	0	0	7.63e-05	0	0	0	2.39e-05	0	0	0	0	0	0	0	0	5.11e-06	0	0	0
Peptostreptococcaceae.bacterium.CM5	0	7.85e-06	0	0	2.44e-06	0	0	0	0	0	0	0	0	0	0	0	8.94e-05	0	0	0	0	0	0	0	0	0	0	6.75e-06	0	0	0	0	1.98e-05
Peptostreptococcaceae.bacterium.OBRC8	0	0	0	0	0	0	0	0	0	7.69e-05	7.68e-06	0	0	0	0	0	0.000201	0	0	5.37e-05	0	0	0	0	0	0	0	0	0	0	0	0	0
Peptostreptococcus.anaerobius	0	0	0	0	1.66e-05	0	0	0.000686	0	0	0	0	0	0	0	0	0	9.02e-06	0	6.45e-05	2.57e-05	0.00542631	0.000229441	9.03e-06	0	0	0	2.29e-05	0	2.08e-05	0	0	0
Peptostreptococcus.stomatis	0	0	0	0	0	0	0	0	0	0	0	0	0	0	0	0	0	0	0	0	0	0.000145	0	0	0	0	0	3.04e-05	0	0	0	0	0
Perlucidibaca.piscinae	0	0	0	0	6.1e-06	0	0	0	0	0	0	0	0	0	0	0	0	0	0	0	0	0	0	0	0	0	0	0	0	0	0	0	0
Phascolarctobacterium.succinatutens	0.000426023	0.000608243	0	0	0.00296946	0.000913168	0	7.97e-05	0.000394412	0.000317135	6.93e-06	0.00312113	0.00363342	0	0.000398442	0.00362498	1.08e-05	0.000173127	0.0124109	1.63e-05	0.00286839	0.000534	2.25e-05	0.00351309	0.0463538	9.6e-05	9.72e-05	1.18e-05	2.24e-05	0.00267919	0.000259522	0.00116608	0.00105029
Phyllobacterium.sp.YR531	0	0	0	0	0	0	0	0	0	0	0	0	0	2.55e-05	0	0	0	0	0	0	0	0	0	0	0	0	0	0	0	0	0	0	0
Pleomorphomonas.koreensis	0	0	0	0	0	0	0	0	0	0	0	0	0	0	0	0	0	0	0	0	0	0	0	0	0	0	0	0	0	6.13e-06	0	0	0
Polaromonas.naphthalenivorans	0	0	0	0	0	0	0	0	0	0	0	0	0	0	0	1.03e-05	0	0	0	0	0	0	0	0	0	0	0	0	0	0	0	0	0
Pontibacillus.halophilus	0	0	0	0	1.63e-05	0	0	0	0	0	0	0	0	0	0	0	0	0	0	0	0	0	0	0	0	0	0	0	0	0	0	0	0
Pontibacter.roseus	0	0	0	0	0	0	0	0	0	0	0	0	0	0	0	0	0	0	0	0	0	0	0	0	0	0	0	0	0	0	0	2.32e-05	0
Porphyromonas.asaccharolytica	0	0	0	0	0	0	0	0	0	0	0	0	0	0	0	0	0	0	0	0	2.7e-05	0	0	0	0	0	8.83e-05	0	0	0	0	0	0
Porphyromonas.bennonis	0	0	0	0	0	0	0	0.000168	0	0	0	0	0	0	0	0	0	0	0	0	0	0	0	0	0	0	0	0	0	0	0	0	0
Porphyromonas.catoniae	0	0	0	0	0	0	0	0	0	0	0	0	7.44e-05	0	0	0	0	0	0	0	0	0	0	0	0	0	0	0	0	0	0	0	0
Porphyromonas.endodontalis	0	0	0	0	0	0	0	0	0	0.000144	0	0	0	0	0	0	0	0	0	0	0.00031968	0	0	0	0	0	0.000527444	0	6.36e-05	0	0	0	0
Porphyromonas.gingivalis	0	0	0	0	0	0	0	0	0	1.13e-05	1.43e-05	0	0	0	0	0	3.66e-05	0	0	0	5.92e-05	0	0	0	0	0	0.000108585	0	0	0	0	0	0
Porphyromonas.levii	0	0	0	0	0	0	0	0	0	0	0	0	0	0	0	0	0	0	0	6.16e-06	0	0	0	0	0	0	0	0	0	0	0	0	0
Porphyromonas.somerae	0	0	0.0024078	0	6.86e-05	0	0	0	0	2.88e-05	4.11e-05	0.000377	0	0	0	2.18e-05	1.95e-05	0	0	2.53e-05	5.04e-05	0	0	3.91e-05	0	0	0	4.19e-05	5.02e-05	0	0	0	0
Porphyromonas.sp.oral.taxon.279	0	0	0	0	0	0	0	0	0	0	0	0	3.74e-05	0	0	0	0	0	0	0	1.63e-05	0	0	0	0	0	0	0	0	0	0	0	0
Porphyromonas.uenonis	0	0	0	0	7.06e-06	0	0	0.00022	0	0	0	0	3.04e-05	0	0	0	0	0	0	0	0.000133	0	3.04e-05	0	2.7e-05	0	0	0	0	0	0	0	0
Prevotella.albensis	0	2.58e-05	0	0	0.000187013	0	0	0	0	0.000125	0.00199824	0	0	0	0	0	8.43e-05	0	0.000150297	0	0.000225124	0	0	0.00021874	0.00045071	6.94e-05	0.00051489	0	0.000505703	0.000347863	0	0	0
Prevotella.amnii	0	0	0	0	4.87e-06	0	0	5.91e-05	0	2.55e-05	1.91e-05	0	0	0	0	0	0	2.3e-06	0	0	8.06e-05	0	0	9.2e-06	4.39e-05	8e-05	0.000132122	0	0.000260067	2e-05	0	0	0
Prevotella.baroniae	0	0	0	0	5.04e-06	0	0	0	2.72e-05	9.87e-05	0.000310601	0	2.98e-05	0	0	0	0	0	0	2.83e-05	0.000447869	0	0	1.39e-05	0.00015692	3.05e-05	0.000155974	0	1.04e-05	1.43e-05	9.04e-05	0	0
Prevotella.bergensis	0	0	0	0	3.67e-06	0	0	0	0	3.04e-05	0.000115	0	9.2e-05	0	0	8.58e-06	0	0	0	2.61e-05	2.93e-05	0	0	6.29e-06	6.32e-05	0	6.08e-05	1.04e-05	1.79e-05	4.5e-05	0	0	0
Prevotella.bivia	0	6.17e-05	0	0	3.65e-05	0	0	8e-05	0	0.000208403	0.0001675	0	2.58e-05	0.000355	0	2.04e-05	0	9.09e-06	2.16e-05	1.93e-05	0.000423437	0	0.000379196	0.000122213	0.000468395	7.42e-05	0.000479323	0.0001639	7.13e-05	1.67e-05	2.15e-05	0	3.4e-05
Prevotella.bryantii	5.02e-06	3.73e-05	8.5e-05	0	3.84e-05	0	0	0	0	0.0001052	0.000886969	0	0	0	0	0	5.7e-05	0	5.24e-05	0	0.000221832	0	0	0.000169233	0.00212851	0.0002382	0.00116849	0	1.88e-05	7.48e-05	3.49e-05	0.000229717	0
Prevotella.buccae	0	0	0	0	0	0	0	0	0	5.37e-05	8.1e-05	0	0	0	0	0	0	0	0	0	0.000122	0	0	1.03e-05	3.76e-05	0	8.24e-05	0	0	6.4e-06	0	0	0
Prevotella.buccalis	0	0	0	0	1.15e-05	0	0	0	5.98e-05	0.000312605	0.000544021	0	0	0	0	6.36e-05	1.64e-05	0	0	0.000174067	0.000641422	0	0	2.35e-05	5.34e-05	0.0001108	9.96e-05	9.56e-06	2.84e-05	0.000165464	0	0	2.82e-05
Prevotella.copri	5.89e-06	0.0833089	0.362649	0	0.133942	2.58e-05	0.0246275	2.43e-05	0.0244138	0.00173283	0.200948	0.000106	7.28e-05	8.26e-05	1.52e-05	4.75e-05	0.105543	7.22e-06	0.180993	8.32e-06	0.000288426	0	0.000102	0.351724	0.0105485	0.1925	0.030431	0.0703657	0.186421	0.0685102	0.0597237	0.0285922	4.39e-05
Prevotella.corporis	0	0	0	0	1.05e-05	0	0	3.89e-05	2.6e-05	0.000133	0.000153115	0	0	0	0	0	0	4.04e-06	0	3.64e-05	0.000416774	0	2.21e-05	0	0.000126408	0	7.88e-05	0	0.000177941	1.53e-05	0	0	0
Prevotella.dentalis	0	0.000533835	0	0	5.04e-06	0	0	0	0	4.74e-05	2.88e-05	0	0	0	0	0	0	0	0	0	0.000356645	0	0	0.000212836	5.07e-05	8.95e-05	7.49e-05	0	3.36e-05	6.36e-05	6.45e-05	0	0
Prevotella.denticola	0	0	0	0	0	0	0	0	0	7.9e-05	0.000311476	0	0	8.17e-05	0	1.62e-05	0	0	0	0	0.000762789	0	0	0	0.000250699	0	0.000156915	0	9.44e-05	4.4e-05	6.84e-05	0	0
Prevotella.disiens	0	0	0	0	5.1e-06	0	0	0.00296223	0	5.12e-05	0.000144373	0	0.000118	4.9e-05	0	1.58e-05	0	0	0	3.49e-05	6.26e-05	0	0	5.02e-06	0.000125661	7.31e-05	0.00127833	3.55e-05	2.7e-05	1.61e-05	0	0	0
Prevotella.histicola	0	0	0	0	0	0	0	2.37e-05	0	3.27e-05	0.000237791	0	0	0	0	0	0	0	0	0	1.27e-05	0	0	9.42e-06	6.77e-05	2.17e-05	9.25e-05	0	3.32e-05	8.52e-06	0	0	0
Prevotella.intermedia	0	0	0	0	0	0	0	0	0	9.27e-05	0.000232795	0	0	0	0	0	0	0	0	0	0.000308733	0	0	9.6e-06	9.84e-05	4.92e-05	0.000159739	0	0.000187463	1.31e-05	0	0	0
Prevotella.loescheii	0	0	0	0	0	0	0	0	0	1.92e-05	0	0	0	0	0	0	0	0	0	0	5.05e-05	0	0	0	0	0	0	0	5.59e-06	0	0	0	0
Prevotella.maculosa	0	0	0	0	6.55e-06	0	0	0	0	2.32e-05	2.76e-05	0	0	0	0	0	0	1.44e-06	0	0	5.51e-05	0	0	8.79e-06	3.98e-05	2.35e-05	4.51e-05	0	8.93e-05	6.19e-06	0	0	0
Prevotella.marshii	3.67e-06	0	0	0	2.6e-06	0	0	0	0	4.04e-05	0	0	0	0	0	1.29e-05	1.43e-05	0	0	0	0.000271767	0	0	0	0	0	0	0	0	9.27e-06	0	0	0
Prevotella.melaninogenica	7.56e-06	2.7e-05	0.000178764	0	1.49e-05	0	0.000112	4.57e-05	0	0.000234136	0.000816656	0	0	0	3.71e-05	0	4.74e-05	0	0.000190928	0	0.000381871	0.000638001	0	0.000513397	0.0001938	0.0004191	0.000170038	0	0.000186273	0.000390045	2.36e-05	0	0
Prevotella.micans	0	0	0	0	0	0	0	0	0	6.5e-05	0	0	0	0	0	0	0	0	0	0	1.6e-05	0	1.57e-05	0	0	0	0	0	0	0	0	0	0
Prevotella.multiformis	0	5.9e-06	7.95e-05	0	5.36e-06	0	0	0	0	6.49e-05	0.000192705	0	0	0	0	0	0	0	9.43e-05	0	0.000400115	0	0	0.000274668	1.85e-05	0.0001575	5.34e-05	0	1.46e-05	0.000250352	2.57e-05	0	0
Prevotella.multisaccharivorax	0	0	7.95e-05	0	1.77e-05	0	0	0	1.44e-05	0.000230512	0.000258273	0.000149	0	0	0	0	9.03e-06	0	2.75e-05	0	2.27e-05	0	5.86e-05	5.5e-05	3.36e-05	1.55e-05	0.000154823	0	7.02e-06	2.42e-05	0	0	0
Prevotella.nanceiensis	0	6.45e-06	0	0	0	0	0	0	0	6.66e-05	6.33e-05	0	0	0	0	0	0	0	4.33e-05	0	0.000174356	6.26e-05	0	0.000116309	1.16e-05	8.66e-05	0	0	0	0.000209644	0	0	0
Prevotella.nigrescens	0	0	0	0	4.54e-06	0	0	0	0	3.48e-05	1.9e-05	0	0	0	0	0	0	0	0	0	7.71e-05	0	0	0	1.09e-05	0	5.72e-05	0	0	0	0	0	0
Prevotella.oralis	0	0	0	0	0	0	0	0	0	0.000227069	1.51e-05	0	0	0	0	0	0	0	0	0	0.000299214	0	0	0	2.34e-05	0	9.32e-05	0	0	0	0	0	0
Prevotella.oris	0	0	0	0	1.71e-05	0	0	0	0	0.00036653	0.000504805	0	0	3e-05	8.87e-05	1.55e-05	2.1e-05	2.07e-06	2.99e-05	6.01e-06	0.0002679	0	0	6.26e-05	0.0001659	0.0001257	0.000481729	0	1.66e-05	2.03e-05	3.02e-05	0	0
Prevotella.oulorum	0	0	0	0	0	0	0	0	0	1.22e-05	0.000124	0	0	0	0	0	0	0	0	0	7.01e-06	0	0	1.22e-05	1.39e-05	3.07e-05	6.12e-05	0	0	5.65e-06	0	0	0
Prevotella.pallens	4.51e-06	6.41e-06	0	0	4.77e-06	3.38e-05	0	0	0	1.86e-05	4.77e-05	0	0	0	1.8e-05	0	0	2.04e-06	0	0	7.75e-05	0.000194	0	2.22e-06	3.56e-05	2.9e-05	2.87e-05	3.31e-05	6.08e-06	4.12e-05	0	0	0
Prevotella.paludivivens	0	0	0	0	0	0	0	0	0	4.71e-05	0.000143499	0	0	0	0	0	0	0	0	0	3.55e-05	0	0	2.32e-06	0.000569272	0	0.000123963	0	0	0	0	0	0
Prevotella.ruminicola	0	1.72e-05	0	0	0	0	0	0	0	0.000663265	0.000396276	0	1.86e-05	0	0	0	0	0	0	0	0.000874162	0	0	6.59e-05	0.000137119	4.36e-05	0.000243427	0	2.35e-05	9.44e-05	7.02e-05	0	0
Prevotella.saccharolytica	0	0	0	0	0	0	0	0	0	8.31e-05	5.29e-06	0	0	0	0	0	0	0	0	0	9.08e-05	0	0	0	0	1.41e-05	2.77e-05	0	0	0	0	0	0
Prevotella.salivae	0	5.61e-06	0	0	0	0	0	0	0	4.04e-05	0.000218558	0	0	0	0	0	2.83e-05	0	1.87e-05	0	3.24e-05	0	0	1.08e-05	3.49e-05	3.13e-05	7.22e-05	0	5.46e-05	4.38e-06	0	0	0
Prevotella.sp.AGR2160	0	0	0.000168409	0	0	0	0	0	0	0.000189556	0.000123	0	2.97e-05	0	0	0	0	0	0	4.82e-05	0.000515771	0	3.11e-05	1.51e-05	4.56e-05	8.03e-05	0.000213195	1.01e-05	1.27e-05	2.46e-05	0	0	0
Prevotella.sp.C561	0	1.06e-05	0	0	6.3e-06	0	0	1.7e-05	0	3.64e-05	0.000210939	0	1.65e-05	0	0	1.45e-05	3e-05	1.45e-06	3.23e-05	2.09e-05	8.98e-05	0	0	6.23e-05	2.71e-05	7.31e-05	4.13e-05	1.45e-05	2.1e-05	2.19e-05	1.38e-05	0	0
Prevotella.sp.MSX73	0	0	0	0	0	0	0	0	0	0.000166	2.73e-05	0	0	0	0	0	0	0	0	0	0.000107	0	0	6.21e-06	2.75e-05	0	5.14e-05	0	0	0	0	0	0
Prevotella.sp.oral.taxon.299	0	0	0	0	0	0	0	0	0	7.55e-05	9.07e-05	0	0	0	0	0	0	0	0	0	0.000112	0	0	0	0	0	0	0	0	0	0	0	0
Prevotella.sp.oral.taxon.306	0	1.18e-05	0.000206415	0	1.78e-05	0	0	4.96e-05	0	7.6e-05	0.00050568	0	2.82e-05	0	0	0	0	0	0.000154118	0	0.000102	0.000154	0	0.000409826	0.000133507	0.0002979	8.79e-05	0	6.16e-05	0.000297583	0	0	0
Prevotella.sp.oral.taxon.317	0	0	0	0	0	0	0	0	0	1.58e-05	1.4e-05	0	0	0	0	0	0	0	0	0	5.29e-05	0	0	0	5.31e-06	0	0	0	0	3.92e-06	0	0	0
Prevotella.sp.oral.taxon.472	0	0	0	0	2.49e-06	0	0	0	0	4.3e-05	5.35e-06	0	0	0	0	0	0	0	0	0	4.47e-05	0	0	0	0	0	0	0	4.63e-06	4.26e-06	0	0	0
Prevotella.sp.oral.taxon.473	0	0	4.97e-05	0	0	0	0	0	0	8.86e-05	0	0	6.99e-05	0	0	0	0	0	0	0	0.000149	0	0	0	0	0	0	0	2.85e-05	0	0	0	0
Prevotella.stercorea	2.03e-05	0.000455951	0.000635403	0	0.000170797	0	6.46e-05	0	5.63e-05	0.000699147	0.00261769	0	7.8e-05	8.16e-05	2.21e-05	9.15e-05	4.97e-05	2.73e-06	0.000105	0.000429887	0.000574948	0	0.000265662	0.00123352	0.000618839	0.000877	0.0276798	0.000312939	0.000181363	0.0458628	8.79e-05	5.97e-05	2.26e-05
Prevotella.timonensis	0	1.31e-05	0	0	0	0	0	0.000495	0	0.000283	0.000481701	0	0.000122	0	0	2.89e-05	0	0	0	0	0.0003384	0	0	2.65e-05	0.000181186	0.0002054	0.000204744	1.83e-05	0.000384001	0.000204612	0	0	0
Prevotella.veroralis	0	0	0	0	5e-05	0	0	0	0	2.46e-05	0.000326338	0	0	0	0	0	9.85e-06	0	0	0	0.000106	0	0	2.53e-05	0.000108	7.14e-05	0.000139968	0	0.000153541	4.02e-05	0	0	0
Propionibacterium.acnes	0	0	0	0	0	0	0	0	0	3.79e-05	0	0	0	0	0	0	0	0	0	0	7.17e-05	0	0	0	0	0	0	0	0	0	0	0	0
Proteiniphilum.acetatigenes	0	0	0	0	0	0	0	0	0	0	0	0	0	3.46e-05	0	0	0	0	0	0	0	0	0	0	0	0	0	0	0	0	0	0	0
Pseudobutyrivibrio.ruminis	7.43e-05	0.000422571	0.000109	0.000283437	0.000261566	0	5.36e-05	0	0.0001415	0.0001201	0.000513048	0.00074126	0.0001002	0.00194812	0.000139	0.000128	0.000239	0.0001265	0.000530909	4.46e-05	0.000321425	0.000162	0.000795613	0.000108127	0.000207608	0.0002188	0.000596695	0.000248793	0.000338185	0.000507121	0.000224372	0.000911452	0.000112
Pseudoflavonifractor.capillosus	0.000181042	0.00135371	0.000252272	0.0002278	0.000316427	0.00160017	0.00120276	0.000628	0.000122412	0.00049165	0.000394028	0.000635	0.00203996	0.00419715	5.35e-05	0.00265237	0.00132112	0.000145882	0.000411278	0.000174728	0.00132314	0.00253516	0.00375574	0.000225783	0.000487823	0.0002416	0.000319061	0.000784424	0.00123547	0.000261923	0.000254786	0.000472484	0.00160941
Pseudoramibacter.alactolyticus	0	0	0	0	0	0	0	0	0	0	0	0	0	7.95e-05	0	0	0	0	0	0	0	0	0	0	0	0	0	0	0	0	0	0	0
Psychroflexus.torquis	0	0	0	0	0	0	0	0	0	0	0	0	0	3.38e-05	0	0	0	0	0	0	0	0	0	0	0	0	0	0	0	0	0	0	0
Psychroflexus.tropicus	0	0	0	0	0	0	0	0	0	0	0	0	0	4.58e-05	0	0	0	0	0	0	0	0	0	0	0	0	2.39e-05	0	0	0	0	0	0
Ralstonia.pickettii	0	0	0	0	0	0	0	0	0	0	0	0	0	0	0	0	1.89e-05	0	0	0	0	0	0	0	0	0	0	0	0	0	0	0	0
Ralstonia.solanacearum	3.93e-06	4.72e-05	6.88e-05	0	5.76e-06	0.000107	0	0	1.85e-05	7.79e-06	0	0	0	0	0	8.37e-05	1.97e-05	0	0	2.08e-05	0	0	0	0	1.01e-05	1.21e-05	5.22e-05	9.94e-06	0	0	2.24e-05	5.69e-05	1.61e-05
Ralstonia.sp.PBA	0	0	0	0	1.75e-05	0	0	0	0	0	0	0	0	0	0	0	0	0	0	0	0	0	0	0	0	0	0	0	0	0	0	0	0
Rheinheimera.sp.A13L	0	0	0	0	0	0	0	0	0	0	0	0	0	0	0	0	0	0	0	7.7e-06	0	0	0	0	0	0	0	0	0	0	0	0	0
Rhodobacter.capsulatus	0	0	0	0	0	0	0	0	0	0	0	0	0	5.07e-05	0	0	0	0	0	0	0	0	0	0	0	0	0	0	0	0	0	0	0
Rhodobacter.sp.SW2	0	0	0	0	0	0	0	0	0	0	0	0	0	5.77e-05	0	0	0	0	0	0	0	0	0	0	0	0	0	0	0	0	0	0	0
Riemerella.columbina	0	5.66e-06	0	0	5.53e-06	0	0	0	0	1.81e-05	3.86e-06	0	0	0	0	0	0	0	0	0	2.7e-05	0	0	0	7.02e-06	0	0	0	0	0	0	0	1.28e-05
Rikenella.microfusus	8.37e-06	1.44e-05	0	0	1.24e-05	0	0	0	3.77e-05	4.71e-05	3.37e-06	0	2.8e-05	0	0	1.49e-05	3.4e-05	2.54e-06	1.24e-05	1.39e-05	5.44e-05	0	3.68e-05	0	1.3e-05	0	0	6.25e-06	7.53e-06	0	1.04e-05	0	2.68e-05
Roseburia.hominis	0.00336279	0.0858935	0.00293009	0.00620474	0.00677184	0.00303425	0.0879128	0.000182	0.00572777	0.0035356	0.0104433	0.0052437	0.0159213	0.00824256	0.000508054	0.00490355	0.00691942	0.0014944	0.00650733	0.00319087	0.0188793	0.0160552	0.00553432	0.00355349	0.00202502	0.01491	0.00644502	0.00789358	0.0803561	0.0206488	0.00750993	0.0739572	0.00478976
Roseburia.intestinalis	0.0179176	0.00976342	0.0045516	0.0018492	0.00576728	0.000712478	0.00395047	0.000866282	0.00261838	0.00338157	0.00352814	0.0729143	0.00219102	0.0186197	0.000590263	0.00444998	0.00301672	0.0980917	0.0319317	0.0323268	0.0112689	0.00837639	0.00980715	0.00654045	0.00483962	0.002094	0.00875167	0.0186724	0.0393225	0.0490185	0.0202903	0.152007	0.0195726
Roseburia.inulinivorans	0.00168813	0.0147077	0.00417268	0.00310451	0.0194805	0.00175524	0.0019924	0.00128871	0.0036655	0.00155269	0.00341324	0.0312969	0.00362808	0.01024	0.00105113	0.00211666	0.00862862	0.0418229	0.0127103	0.00188812	0.0040773	0.0050108	0.00320993	0.0191397	0.00433026	0.001334	0.0205349	0.00222433	0.00547957	0.0144847	0.0053925	0.0256559	0.00999951
Rothia.mucilaginosa	0	0	0	0	0	0	0	0	0	0	0	0	0	0	0	0	0	0	0	0	0	0	4.1e-05	0	0	0	0	1.74e-05	0	0	0	0	0
Rudanella.lutea	0	0	0	0	0	0	0	0	0	0	0	0	0	0	0	0	0	0	0	0	0	0	0	0	0	5.9e-06	0	0	0	0	0	1.25e-05	0
Ruminiclostridium.thermocellum	0	0.0004318	0	0	0	0	0	0	0	0	0	0	0	0.00156	0	0	0	0	0	0	2.68e-05	0	0	0	3.88e-05	0	0	1.47e-05	8.12e-05	0	0.000140706	0	2.42e-05
Ruminococcaceae.bacterium.D16	0.00049359	0.000965447	0.000425347	0.000276576	0.000641488	0.00626289	0.00168913	0.00149507	0.000205428	0.000314235	0.000646431	0.00111474	0.00988564	0.00205142	0.000449292	0.00155594	0.00169037	0.000313011	0.000860766	0.000474669	0.00831961	0.00148646	0.00577787	0.000380413	0.000619088	0.0001931	0.000217693	0.00220875	0.00188504	0.000299371	0.000717947	0.000501996	0.00121972
Ruminococcus.albus	0.000835776	0.000358247	0.000222421	0.000315061	0.000620533	0.0001223	0	0	0.000198234	0.000319497	0.0001071	0.00117034	0.000805288	0.00112955	0	0.000529	6.05e-05	1.51e-05	0.0001403	2.34e-05	0.000139	0.000117	7.73e-05	0.000318063	0.00040737	0.0014003	0.000418126	0.000221477	0.000430421	0.000629562	0.000211322	0.000652372	0.000495808
Ruminococcus.bromii	0.20384	0.132242	0.0124031	0.0003216	0.00141944	0.153285	0.000303724	0.00472529	0.459615	0.0151319	0.0680526	0.000311	0.167501	0.146163	0.000155919	0.00441188	0.0487445	0.274787	0.00068143	0.000312815	0.00145387	0.00103607	0.0201089	0.209211	0.00696552	0.001462	0.0151266	0.192438	0.106928	0.0612521	0.0908116	0.00205099	0.000464549
Ruminococcus.champanellensis	0.00117309	0.00060975	0.000109	0.000387635	0.00173745	0.000309	0.000124854	6.66e-05	0.00106151	0.000823645	0.000139252	0.0013528	0.000946454	0.00191983	0	0.00169761	0.000132	2.06e-05	0.000572401	0.00011003	0.000270181	0.000183	0.000351594	0.000856006	0.10688	0.00162	0.000561442	0.000392926	0.00058292	0.000961963	0.000179645	0.00102105	0.000213199
Ruminococcus.flavefaciens	0.000403121	0.000303774	0.00022428	0.000237448	0.000749947	0	0	0	0.00113345	0.000394197	3.99e-05	0.00101709	0.000388487	0.00192798	0	0.00254046	0.0001633	1.2e-05	0.000440955	1.94e-05	0.0001362	0	0.00183103	0.00354209	0.00455069	0.0004721	0.000283075	0.000175427	0.000151904	0.000326089	0.000351607	0.000400113	0.0002029
Ruminococcus.gauvreauii	7.67e-05	0.000170025	0	0.000116526	0.000136574	0.000135	2.56e-05	0.000198	6.67e-05	4.43e-05	0.000149119	0	0.000882154	0.000385	0.000389357	0.000225	0.000314	0.000178515	0.000283526	4.87e-05	0.000363943	0.000386	0.000627248	0.000165608	0.000154305	0.0004579	0.000360068	0.000152833	0.000208887	0.000739906	0.000185749	0.00159719	0.000558806
Ruminococcus.gnavus	0.000381566	0.000584484	0.00138141	0.000209898	0.000248824	0	4.14e-05	0.000156	0.00015861	0.000256608	0.000398274	0.000266	0.000935359	0.000811825	0.0143477	0.000735	0.000319	0.000263808	0.000388606	0.000947798	0.000883839	0.000579	0.00039993	0.000219879	0.000145338	0.0003696	0.00060632	0.000202956	0.000356031	0.000351966	0.000350239	0.000379796	0.0024029
Ruminococcus.lactaris	0.000325813	0.015009	0.000174326	0.000339074	0.00281362	0.00104686	0.000189513	0.000754022	0.00555192	0.00631733	0.00186461	0.000324	0.0177126	0.00679379	0.00105509	0.00111	0.00176882	0.000669228	0.0023296	0.000480061	0.00039139	0.00448043	0.0027503	0.0108438	0.0162649	0.0008898	0.0107853	0.00843635	0.00414203	0.00105716	0.000871177	0.0025122	0.00696664
Ruminococcus.obeum	0.0113268	0.0133401	0.0120276	0.0187493	0.0124149	0.00164137	0.00238836	0.00256121	0.0047012	0.00832887	0.0427498	0.0216462	0.0185949	0.0192283	0.00872939	0.0170356	0.0108263	0.0139173	0.0124224	0.0179569	0.00884791	0.0109741	0.0131645	0.00702515	0.00653337	0.02473	0.0101137	0.0055368	0.00764134	0.0341026	0.00630809	0.0163871	0.00596957
Ruminococcus.sp.	0.0448822	0.00277581	0.018946	0.0384205	0.00914004	0.000838932	0.00159987	0.000186	0.00189898	0.00455768	0.0127138	0.00461149	0.0100781	0.00825541	0.0087162	0.00597378	0.00375312	0.0143341	0.00415736	0.0069715	0.00523704	0.0153818	0.00404676	0.00519714	0.00437011	0.0308	0.0226271	0.00191789	0.00410335	0.0323459	0.00378759	0.00499623	0.00379751
Ruminococcus.sp.5.1.39BFAA	0.0325191	0.01385	0.00805178	0.0425691	0.0298631	0.00181249	0.000609965	0.00045	0.0123668	0.00741552	0.0280628	0.0136634	0.0246773	0.00857689	0.126611	0.00610949	0.00528135	0.0351235	0.0130045	0.0413163	0.0119765	0.0385326	0.00517461	0.0186012	0.0352573	0.0335	0.0307344	0.00324495	0.00925709	0.0377527	0.0230055	0.0264864	0.0337431
Ruminococcus.sp.JC304	0.00233582	0.0041921	0.00177057	0.00316883	0.00749209	0.000440699	0.000646472	0.000119	0.00399208	0.000941982	0.0126763	0.00501206	0.00187286	0.00275652	0.00433172	0.00339998	0.00144142	0.00246525	0.00338932	0.00125654	0.000580183	0.00498915	0.0023731	0.0024339	0.00745247	0.005113	0.00389986	0.00244767	0.00118786	0.00241937	0.0019301	0.00267681	0.00133851
Ruminococcus.torques	0.00243531	0.00529431	0.00387	0.0119099	0.0130361	0.000767212	0.000256574	0.00127574	0.00637979	0.00646049	0.00624575	0.00590941	0.0111115	0.00978991	0.081403	0.0172499	0.00704808	0.0348592	0.0153736	0.00778462	0.0039488	0.0148887	0.00286271	0.0164469	0.021533	0.04626	0.0365717	0.00492521	0.00570571	0.0345023	0.0299513	0.0211327	0.00396101
Saccharibacillus.kuerlensis	0	0	0	0	0	0	0	0	0	0	0	0	0	0	0	0	0	0	0	0	0	0	0	0	5.11e-06	0	0	0	0	0	0	0	0
Salinarimonas.rosea	0	0	0	0	0	0	0	0	0	0	0	0	0	3.53e-05	0	0	0	0	0	0	0	0	0	0	0	0	0	0	0	0	0	0	0
Salinibacillus.aidingensis	0	0	0	0	0	0	0	0	0	0	0	0	0	1.32e-05	0	0	0	0	0	0	0	0	0	0	0	0	0	0	0	0	0	0	0
Salinicoccus.carnicancri	0	0	0	0	0	0	0	0	0	0	0	0	0	5.48e-05	0	0	0	0	0	0	0.000142	0	0	0	0	0	0	0	0	0	0	0	0
Salinispora.tropica	1.83e-06	0	0	0	0	0	0	0	0	0	0	0	0	0	6.9e-06	0	0	0	0	0	0	0	0	0	0	0	0	0	0	0	0	0	0
Salmonella.enterica	0	0	0	0	0	0	0	0	0	1.33e-05	0	0	0	0	0	0	0	0	0	0	0	0	0	0	0	0	0	0	0	0	0	0	0
SAR116.cluster.alpha.proteobacterium.HIMB100	0	0	0	0	0	0	0	0	0	0	0	0	0	0	0	0	0	0	0	0	0	0	0	0	0	0	6.5e-05	0	0	0	0	0	0
Segetibacter.koreensis	0	0	0	0	0	0	0	0	0	0	0	0	0	1.93e-05	0	0	0	0	0	0	0	0	0	0	0	0	0	0	0	0	0	0	0
Selenomonas.bovis	0	6.21e-06	0	0	1.14e-05	0	1.61e-05	0	0	0.000248634	0.000175096	0	0	3.07e-05	0	1.44e-05	1.21e-05	3.53e-06	1.55e-05	5.32e-06	8.99e-05	0	3.76e-05	5.87e-06	3.3e-05	0	0	1.3e-05	1.99e-05	5.39e-06	0	0	1.46e-05
Selenomonas.flueggei	0	9.17e-06	0	0	0	0	0	0	0	0	0	0	0	0	0	0	0	0	0	0	0	0	0	0	0	0	0	0	0	0	0	0	0
Selenomonas.infelix	0	0	0	0	0	0	0	0	0	0	0	0	0	3.03e-05	0	0	0	0	0	0	0	0	0	0	0	0	0	0	0	0	0	0	0
Selenomonas.ruminantium	0	0	0	0	0	0	0	0	0	0	0.000489694	0	0	0	0	0	0	0	0	0	0	0	0	1.55e-05	0	0	0	0	0	0	0	0	0
Selenomonas.sp.CM52	0	1.49e-05	0	0	0	0	0	0	0	0	0	0	0	0	0	2.92e-05	0	0	0	0	0	0	0	0	0	0	0	0	0	0	0	0	0
Selenomonas.sp.oral.taxon.138	0	0	0	0	3.09e-06	0	0	0	0	0	0	0	0	0	0	0	0	0	0	0	0	0	0	0	6.72e-06	0	0	5.59e-06	0	0	0	0	2.74e-05
Senegalimassilia.anaerobia	0.000102	0.000232032	0.000207325	0	1.91e-05	0	3.21e-05	0.000211	0.000200746	0.00099961	0.000521041	0.000619	7.8e-05	6.62e-05	0	3.42e-05	0.00198116	2.44e-05	0.000116	0	0.000103	0	4.44e-05	1.17e-05	0.000413971	0	0.000251587	0.00149457	2.83e-05	4.57e-05	0	0.00041702	3.84e-05
Shewanella.sp.MR.4	0	0	0	0	0	0	0	0	0	0	0	0	0	0	0	0	0	0	0	0	0	0	0	0	0	0	0	0	0	0	0	0	3.6e-05
Shigella.dysenteriae	0	0	0	0	0	0	0	0	0	0	0	0	0	0	0	0	0	0	0	0	1.5e-05	0	0	0	0	0	0	0	0	0	0	0	0
Shigella.flexneri	0	0	0	0	0	0	0	0	0	0	0	0	3.92e-05	0	0	0	0	0	0	0	0	0	0	0	0	0	0	0	0	0	0	0	0
Shigella.sonnei	0	0	0	0	0	0	0	0	0	0	0	0	0	0	0	0	3.23e-05	0	0	0	0	0	0	0	7.84e-05	0	0	0	0	0	0	0	0
Shuttleworthia.satelles	0	0.000660398	0	0	1.49e-05	0	0	0	0	2.78e-05	6.1e-05	0.000106	0.000123	0.00159836	0	0.000336	0.0011569	9.43e-06	0.000251428	1.32e-05	0.000111	0.000251	0.000271283	4.59e-05	0	0.0001418	0.00096168	9.27e-05	0.000137	0.000165148	0.000399596	0.00259228	0.000183544
Simkania.negevensis	0	0	0	0	0	0	0	0	0	0	0	0	0	0	0	0	0	0	0	0	4.03e-05	0	0	0	0	0	0	0	0	0	0	0	0
Slackia.exigua	0	3.45e-05	0	0	9.84e-06	0	0	0	0	7.91e-06	8.61e-06	0	0	6.85e-05	0	3.48e-05	3.52e-05	2.63e-06	1.8e-05	0	1.42e-05	0	0	4.95e-06	1.84e-05	0	0	8.92e-06	1.97e-05	1.19e-05	0	0	0
Slackia.heliotrinireducens	5.63e-06	5.47e-05	0	0	8.76e-06	0	3.53e-05	0	0	0	3.6e-05	0	0	6.29e-05	0	2.04e-05	8.94e-05	8.72e-06	3.2e-05	0	2.98e-05	0	2.18e-05	8.19e-06	1.25e-05	0	0	1.8e-05	3.75e-05	6.93e-06	0	0	8.8e-05
Slackia.piriformis	1e-05	0.000462209	8.61e-05	4.49e-05	0.000231028	0	0	0	0	0	0.000395527	0	0	6.04e-05	0	1.61e-05	0.00101	0.000130125	0.000732632	0	1.22e-05	0.000874319	3.93e-05	0.000467411	8.58e-05	0	4.19e-05	2.33e-05	0.000151904	0.0010236	0	0.000134	1.96e-05
Slackia.sp.CM382	0	2.87e-05	0	0	1.21e-05	0	0	0	0	0	0	0	0	0	0	2.84e-05	3.17e-05	0	0	0	0	0	0	0	1.49e-05	0	0	0	2.9e-05	1.37e-05	0	0	0
Solimonas.flava	0	0	0	0	0	0	0	0	0	0	0	0	0	0	0	0	8.95e-06	0	0	0	0	0	0	0	0	0	0	0	0	0	0	0	0
Solobacterium.moorei	0	5.19e-05	0	0	4.62e-05	0	0	8.83e-05	0	2.65e-05	8.88e-06	0	9.6e-05	0	0	2.41e-05	3.42e-05	2.82e-05	0	0	0	0.000155	2.48e-05	9.03e-06	2.59e-05	0	0	2.06e-05	0	1.2e-05	0	0	4.67e-05
Sphingobacterium.spiritivorum	0	0	0	0	0	0	0	0	0	0	0	0	0	0	0	0	0	0	0	0	3.68e-06	0	0	0	0	0	0	0	0	0	0	0	0
Sphingomonas.sp.LH128	7.15e-06	0	0	0	0	3.8e-05	0	0	1.62e-05	6.08e-06	0	0	0	0	2.16e-05	0	0	0	0	0	0	0	0	0	0	0	0	0	0	0	0	0	0
Spirochaeta.bajacaliforniensis	0	0	0	0	0	0	0	0	0	0	0	0	0	0	0	0	0	0	0	0	0	0	0	1.63e-06	0	0	0	0	0	2.49e-06	0	0	0
Spirochaeta.thermophila	0	0	0	0	0	0	0	0	0	0	2.21e-05	0	0.000156673	0.00120402	0	4.66e-05	0	0	4.26e-05	2.18e-05	2.34e-05	0	3.49e-05	2.28e-05	0	0	9.27e-05	0	0	1.54e-05	5.16e-05	0.000135	5.32e-05
Sporolactobacillus.inulinus	0	0	0	0	0	0	0	0	0	0	0	0	0	0.000402	0	0	0	0	0	0	0	0	0	0	0	0	0	0	0	0	0	0	0
Sporomusa.ovata	0	0	0	0	0	0	0	0	0	0	0	0	0	0	0	0	0	0	0	0	0	0	0	0	0	0	0	0	0	5.09e-06	0	0	0
Stackebrandtia.nassauensis	0	0	0	0	0	0	0	0	0	0	0	0	1.1e-05	0	0	0	0	0	0	0	0	0	0	0	0	0	0	0	0	0	0	0	0
Staphylococcus.aureus	0	0	0	0	0	0	0	0	0	0	0	0	0	0	0.000395805	0	0	0	0	0	0	0.00150991	0	0	0	0	0	0	0	0	0	0	9.82e-05
Staphylococcus.epidermidis	0	6.93e-05	0	0	0	0	0	0	0	4.52e-05	0	0	0	0	0	0	0	0	0	0	0	0	0	0	0	5.64e-05	0	5.65e-05	0	0	0	0	0
Staphylococcus.haemolyticus	0	6.4e-05	0	0	0	0	0	0	0	0	0	0	0	0	0	0	0	0	0	0	0	0	0	0	0	0	0	0	0	0	0	0	0
Staphylococcus.hominis	0	0.000118334	0	0	0	0	0	0	0	1.99e-05	0	0	0	0	0	0	4.26e-05	0	0	0	0	0	0	0	0	0	0	0	0	0	0	0	0
Staphylococcus.sp.JGI.0001002.I23	0	0	0	0	0	0	0	0	0	0	0	0	0	0.000218	0	0	0	0	0	0	0	0	0	0	0	0	0	0	0	0	0	0	0
Staphylococcus.sp.MDS7B	0	7.26e-06	0	0	0	0	0	0	0	0	0	0	0	0	0	0	0	0	0	0	0	0	0	0	0	0	0	0	0	0	0	0	0
Staphylococcus.warneri	0	3.3e-05	0	0	0	0	0	0	0	0	0	0	0	0	0	0	0	0	0	0	0	0	0	0	0	0	0	4.29e-05	0	0	0	0	0
Stenotrophomonas.maltophilia	0	0	0	0	0	0.000106	0	0	0	1.21e-05	0	0	0	0	0	0	1.54e-05	0	0	0	0	0	0	0	0	0	0	0	0	0	0	0	0
Stomatobaculum.longum	9.42e-06	0.000445172	0	5.09e-05	9.32e-05	8.18e-05	4.25e-05	0.000366	0	2.63e-05	0.000113	0.000454	0.00137958	0.00269265	0.000144	0.001	0.00109937	5.31e-05	0.000473816	5.09e-05	4.79e-05	0.00358808	0.00113946	4.24e-05	0.000691446	0.0001689	0.000833219	0.00061445	0.000553313	0.000233101	0.000155019	0.00217408	0.00114198
Streptobacillus.moniliformis	0	0	0	0	0	0	0	0.000291	0	0	0	0	0	0	0	0	0	0	0	0	0	0	0	0	0	0	0	0	0	0	0	0	0
Streptococcus.agalactiae	0	0	0	0	0	0	0	0	0	0.000179	0	0	0	0	0	0	0	0	0	0	0.000113	0	0.000294389	0	3.78e-05	0	0	0.000291124	0	3.65e-05	0	0	0
Streptococcus.anginosus	2.82e-05	0	0	0.000259424	4.72e-05	0	0	0.000901322	0	0.000791207	0	0	0.000644605	0	0	0.000124	4.21e-05	0	0	0.000127305	0	0.000902581	0.00028777	0	3.96e-05	0	0	3.9e-05	0	1.6e-05	6.63e-05	0	0
Streptococcus.australis	1.15e-05	0.000188569	0	3.82e-05	1.74e-05	5.64e-05	2e-05	0.000116	0	0.00013	0	0.000198	0.000151058	8.57e-05	6.41e-05	8.44e-05	0.000194	4.59e-05	2.24e-05	2.08e-05	3.16e-05	0.000168	0.000115	8.42e-06	0	0	0	0.000200878	2.89e-05	1.66e-05	1.78e-05	0	7.03e-05
Streptococcus.constellatus	0	0	0	0	1.32e-05	0	0	0.000132	0	6.81e-05	0	0	0	0	0	0	0	0	0	0	0	0	0	0	0	0	0	0	0	0	0	0	6.64e-05
Streptococcus.cristatus	0	7.9e-06	0	0	4.95e-06	0	0	0	0	0	0	0	0	0	0	0	0	0	0	0	0	0	0	0	0	0	0	0	0	0	0	0	0
Streptococcus.dysgalactiae	0	0	0	0	0	0	0	0	0	0	3.39e-05	0	0	0	0	2.61e-05	2.43e-05	5.91e-06	0	1.68e-05	0	0	0	0	2.82e-05	0	0	7.24e-05	0	0	0	0	3.08e-05
Streptococcus.equi	0	1.79e-05	0	0	0	0	0	0	0	0	0	0	0	0	0	0	0	6.41e-06	0	0	0	0	0	0	0	0	0	0.000180621	0	0	0	0	0
Streptococcus.equinus	0	0	0	0	7.06e-06	0	0	0	0	1.47e-05	0	0	0	0	0	6.17e-05	0	8.1e-06	0	0	0	0	0.000140887	0	0	0	0	2.02e-05	0	0	2.74e-05	0	0
Streptococcus.gallolyticus	0	0	0	0	1.3e-05	0	0	0	0	0	0	0	0	0	0	0	0	0	0	0	0	0	3.46e-05	0	0	0	0	2.49e-05	0	0	0	0	0
Streptococcus.gordonii	0	4.42e-05	0	0	0	0	0	0	0	0	0	0	0	0	0	0	0	9.84e-06	0	0	0	0.000159	3.9e-05	0	0	0	0	4.7e-05	0	0	0	0	0
Streptococcus.infantarius	0	0	0	0	0	0	0	0.000134	0	1.89e-05	0	0	0	0	0	0	0	2.32e-05	0	6.36e-05	0	0	7.65e-05	0	0	0	0	8.34e-05	0	1.76e-05	0	0	0
Streptococcus.infantis	2.98e-05	0.000200855	0	0	6.69e-05	0.000267	0	0.000126	0	0.000232868	4.62e-05	0	0.000315084	8.29e-05	6.04e-05	0.000116	0.000215	9.01e-05	3.94e-05	2.74e-05	0.000108	0.00112447	0.00048761	2.58e-05	5.54e-05	6.61e-05	0	0.000517193	4.88e-05	3.99e-05	7.33e-05	0	9.09e-05
Streptococcus.intermedius	0	4.96e-05	0	0	0	0	0	0.000167	0	5.74e-05	0	0	0	0	0	6.35e-05	0	7.36e-06	0	3.57e-05	3.56e-05	0.000425	5.79e-05	0	0	0	0	0	0	0	0	0	0
Streptococcus.lutetiensis	0	0	0	0	1.07e-05	0	0	0	0	0.000348849	0	0	0	0	0	0	0	1.51e-05	0	0	4.87e-05	0	0.000252923	6.93e-06	0	0	0	2.29e-05	2.99e-05	1.11e-05	3.69e-05	0	0
Streptococcus.macedonicus	0	0	0	0	7.39e-06	0	0	0.000685887	0	0	0	0	0	0	0	0	0	0	0	0	0	0	4.06e-05	0	0	0	0	3.04e-05	0	0	0	0	0
Streptococcus.massiliensis	0	0	0	0	0	0	0	0	0	1.59e-05	0	0	0	0	0	0	0	0	0	0	0	0	0	0	0	0	0	0	1.89e-05	0	0	0	0
Streptococcus.mitis	5.25e-05	0.000198537	0	0	4.9e-05	0.000303	0.000165366	0.000214	0	0.000289046	0	0	0.000232202	0	0.000176727	0.000111	0.000126	7.7e-05	0	4.63e-05	8.59e-05	0.0036446	0.000660971	0	0	0	0	0.000429414	7.71e-05	0.000136537	0	0	7.62e-05
Streptococcus.mutans	0	0.000632814	0	0	0.000102	0	0	0	0	0.000757137	0.000634441	0	0	0	0	0	0.000382	0.000365773	0	0	0.0056849	0.0011377	0.000477992	0	0	0	0	0.000397341	0	0	0.000614496	0	0
Streptococcus.oralis	0	4.06e-05	0	0	0	0	0	0	0	3.14e-05	0	0	0	0	0	0	0	1.3e-05	0	0	0	0.000428	0.000108	0	3.74e-05	0	0	0.000226458	0	0	0	0	0
Streptococcus.orisratti	0	5.71e-06	0	0	0	0	0	0	0	0	6.83e-06	0	0	0	0	0	0	0	0	0	0	0	0	3.2e-06	6.83e-06	0	0	0	3.88e-05	0	0	0	0
Streptococcus.parasanguinis	0.000675668	0.00111519	0.000258986	0.000824475	0.000584099	0.00314875	0.000287817	0.000791658	0.000222328	0.000728142	0.000123	0.000593	0.000452908	0.000302	0.000252635	0.00122976	0.0023389	0.000774243	0.000191055	0.000195083	0.002256	0.00645818	0.00583033	0.000148623	0.000317203	0.0001402	0.000111514	0.00665092	0.000113	0.00091631	0.000712264	0.000152601	7.58e-05
Streptococcus.peroris	0	1.32e-05	0	0	5.03e-06	0	0	0	0	3.24e-05	0	0	0	0	0	0	4.33e-05	0	0	0	2.16e-05	0	4.94e-05	0	0	0	0	8.39e-05	0	0	0	0	0
Streptococcus.phage.20617	0	0	0	0	0	0	0	0	0	0	0	0	0	0	0	0	0	0.000314028	0	0.000830286	0	0	0	0	0	0	0	0.00375786	0	0.000845307	0	0	0
Streptococcus.phage.PH15	0	0	0	0	0	0	0	0	0	0	0	0	0	0	0	0	0	0	0	0	0	0	0.00145009	0	0	0	0	0	0	0	0	0	0
Streptococcus.pneumoniae	9.55e-05	0	0	0	0	0	0	0	0	7.56e-05	0	0	0	0.000171	0	0	0	0	0	0	0	0	0	0	0	0	0	0.00015595	7.82e-05	0	0	0	0.000296876
Streptococcus.pseudopneumoniae	0	0	0	0	0	0	0	0	0	0	0	0	4.89e-05	0	0	0	0	0	0	0	0	0	0	0	0	0	0	0	0	0	0	0	0
Streptococcus.pyogenes	0	0	0	0	1.59e-05	0	0.000531574	0	0	0	0	0	0	0	0	0	0	8.66e-05	0	7.33e-05	0	0	0	0	0	0	0	0	2.83e-05	0	0	0	0
Streptococcus.salivarius	0.00436904	0.00381713	0.000462556	0.0010795	0.00215994	0.012963	0.00381886	0.00643384	0.00127779	0.0204788	0.00391742	0.00241551	0.000981345	0.00539216	0.00155186	0.0170395	0.0258618	0.015005	0.0028862	0.00197174	0.00794995	0.0328604	0.141048	0.00109681	0.000740266	0.001501	0.000772649	0.160904	0.00713549	0.00955323	0.0371196	0.00446828	0.00156821
Streptococcus.sanguinis	2.09e-05	0.000205027	0	0.000108594	4.38e-05	0.000126	0	0.000467	0	0.00024954	0	0	0.000162421	0	0	7.49e-05	9.98e-05	8.24e-05	0	0.000102	7.46e-05	0.000508	0.000728916	4.2e-05	0	0	0	0.000288397	0	3.08e-05	0.000182591	0	4.65e-05
Streptococcus.sobrinus	0.000250785	0	0	0	0	0	0	0	0	0	0	0	0	0	0	0	0	0	0	0	0	0	0	0	0	0	0	0	0	0	0	0	0
Streptococcus.sp.2.1.36FAA	9.02e-06	3.33e-05	0	0	6.51e-06	0	0	0	0	1.25e-05	0	0	0	0	0	2.35e-05	3.72e-05	9.16e-06	0	0	0	7.7e-05	0.000304631	0	0	0	0	4.08e-05	0	5.11e-06	0	0	0
Streptococcus.sp.AS14	0	1.29e-05	0	0	0	0	0	0	0	2.09e-05	0	0	0	0	0	0	0	1.06e-05	0	0	0	0	0.000117	0	0	0	0	3.09e-05	0	0	2.7e-05	0	0
Streptococcus.sp.BS35b	0	0	0	0	0	0	0	0	0	0	0	0	0	0	0	0	0	6.77e-06	0	0	0	0	0.000130021	0	0	0	0	2.06e-05	0	0	0	0	0
Streptococcus.sp.C150	1.54e-05	2.85e-05	0	0	1.99e-05	6.78e-05	0	6.05e-05	0	0.000303725	2.84e-05	0	1.52e-05	3.76e-05	0	3.94e-05	0.0002	0.000126363	1.21e-05	3.72e-05	9.18e-05	0.000444	0.000869554	1.31e-05	0	2.98e-05	0	0.00161793	3.89e-05	7.17e-05	0.000241842	0	0
Streptococcus.sp.F0441	0	0	0	0	0	0	0	0	0	0	0	0	0	0	0	0	0	0	0	0	0	0	2.11e-05	0	0	0	0	1.34e-05	0	0	0	0	0
Streptococcus.sp.F0442	3.48e-05	5.86e-05	0	0	3.27e-05	0.000164	3.45e-05	7.81e-05	0	9.56e-05	7.13e-06	0.000169	0.000175254	3.39e-05	4.22e-05	4.6e-05	0.000117	4.37e-05	1.39e-05	2.65e-05	0.000106	0.000272	0.00016262	6.35e-06	1.21e-05	0	0	0.000500572	1.23e-05	3.32e-05	4.35e-05	0	1.64e-05
Streptococcus.sp.GMD1S	0	0	0	0	0	0	0	0	0	1.87e-05	0	0	0	0	0	2.26e-05	0	0	0	0	0	0	0	0	0	0	0	0	0	0	0	0	0
Streptococcus.sp.GMD2S	0	0	0	0	0	0	0	0	0	1.8e-05	0	0	0	0	0	0	0	0	0	0	0	0	0	0	0	0	0	1.53e-05	0	0	0	0	0
Streptococcus.sp.GMD3S	0	0	0	0	0	0	0	0	0	1.4e-05	0	0	0	0	0	0	0	0	0	0	0	0	0	0	0	0	0	0	0	0	0	0	0
Streptococcus.sp.GMD4S	0	0	0	0	0	0	0	0	0	1.47e-05	0	0	0	0	0	0	0	4.18e-06	0	0	0	0	0	0	0	0	0	1.16e-05	0	0	0	0	0
Streptococcus.sp.GMD5S	0	0	0	0	0	0	0	0	0	0	0	0	0	0	0	0	0	0	0	0	0	0	0	0	0	0	0	0	0	0	0	0	0
Streptococcus.sp.GMD6S	0	0	0	0	0	0	0	0	0	1.47e-05	0	0	0	0	0	0	0	0	0	0	0	0	0	0	0	0	0	0	0	0	0	0	0
Streptococcus.sp.HPH0090	0	2.44e-05	0	0	8.3e-06	0	0	0	0	1.68e-05	0	0	2.07e-05	0	0	0	2.45e-05	8.04e-06	0	0	1.72e-05	0	3.55e-05	0	0	0	0	5.45e-05	0	0	0	0	1.06e-05
Streptococcus.sp.I.G2	0	0.00018347	0	0	1.39e-05	0.000106	0	9.91e-05	0	0.000119	0	0.000316	0.000103	0	4.72e-05	0.000134	0.000196	4.95e-05	2.81e-05	2.45e-05	2.09e-05	0.00024	0.000323741	1.78e-05	0	0	0	0.000269439	2.9e-05	1.19e-05	4.92e-05	0	8.59e-05
Streptococcus.sp.I.P16	1.36e-05	0.000138037	0	0	1.8e-05	0	0	9.01e-05	0	0.000145	0	0	9.49e-05	0	4.52e-05	0.000119	0.000199	5.15e-05	0	2.3e-05	3.89e-05	0.000317	0.000284647	1.62e-05	0	0	0	0.000106	2.21e-05	1.21e-05	3.98e-05	0	9e-05
Streptococcus.sp.M334	0	6.8e-06	0	0	0	0	0	0	0	0	0	0	0	0	0	0	0	0	0	0	0	9.51e-05	0	0	0	0	0	0	0	0	0	0	0
Streptococcus.sp.oral.taxon.071	0	0	0	0	0	0	0	0	0	0	0	0	0	0	0	0	0	0	0	0	0	0	2.16e-05	0	0	0	0	1.33e-05	0	0	0	0	0
Streptococcus.suis	0.000132854	0.000136414	0	0.000255994	8.1e-05	0	0	0	0.000186586	0.000404483	3.82e-05	0	0.000137958	0.000157	0.00013	0.000166	9.82e-05	4.63e-05	4.54e-05	0.0001	0.000462306	0	0.000160871	3.52e-05	0.000105	0	0	9.1e-05	9.82e-05	9.94e-05	0	0	0.000516968
Streptococcus.thermophilus	0.000303221	8.14e-05	0	0	4.79e-05	0.0167723	0	0.0617883	0	0.00170999	6.47e-05	0	0.00436532	0.000564506	7.65e-05	0.000245	0.000265	0.000264519	0.000849092	0.0140288	0.000698219	0.000347	0.0173923	2.99e-05	0	0.0001403	0.000154718	0.0170753	0.00189694	0.00603643	0.0050873	0.000399372	7.66e-05
Streptococcus.tigurinus	0	0	0	0	0	0	0	0	0	0	0	0	0	0	0	0	0	8.6e-06	0	0	0	0	0	0	0	0	0	0	0	0	0	0	0
Streptococcus.urinalis	0	0	0	0	0	0	0	0	0	0	0	0	0	0	0	0	0	0	0	0	0	0	0	0	0	0	0	1.36e-05	0	0	0	0	0
Streptococcus.vestibularis	0.0001213	0.000215	0	0	8.29e-05	0.000319	0.0001025	0.00019	5.41e-05	0.00125513	0.0001829	0	0.000101	0.0001792	3.4e-05	0.000627	0.000622	0.00061057	5.13e-05	0.000195083	0.00245273	0.00239927	0.00651603	6.04e-05	4.69e-05	6.83e-05	0	0.00759363	0.000937463	0.00029064	0.000909063	0	3.1e-05
Streptomyces.ghanaensis	0	0	0	0	0	0	0	0	0	0	0	0	0	0	0	0	0	0	0	4.92e-06	0	0	0	0	1.97e-06	0	1.12e-05	0	0	0	7.06e-06	1.06e-05	2.88e-06
Streptomyces.griseoflavus	0	0	0	0	0	0	0	0	0	0	0	0	0	0	0	0	0	0	0	3.33e-06	0	0	0	0	0	0	8.53e-06	0	0	0	3.75e-06	0	0
Streptomyces.pristinaespiralis	0	0	0	0	8.04e-07	0	0	0	0	0	0	0	0	0	0	0	0	0	0	4.99e-06	0	0	0	0	2.48e-06	0	9.79e-06	0	0	0	5.58e-06	1.04e-05	2.57e-06
Streptomyces.somaliensis	0	0	0	0	0	0	0	0	0	0	0	0	0	0	0	1.08e-05	0	0	0	0	0	0	0	0	0	0	0	0	0	0	0	0	0
Streptomyces.sp.CNT318	0	0	0	0	0	2.29e-05	0	0	0	0	0	0	0	0	0	0	0	0	0	0	0	0	0	0	0	0	0	0	0	0	0	0	0
Streptomyces.sp.SPB74	0	0	0	0	1.34e-06	0	0	0	0	2.21e-06	0	0	0	0	0	0	0	0	0	4.34e-06	0	0	0	0	2.45e-06	0	1.48e-05	2.32e-06	0	0	1.16e-05	1.87e-05	3.7e-06
Streptosporangium.roseum	0	0	0	0	0	0	1.31e-05	0	0	0	0	0	0	0	0	0	0	0	0	0	0	0	0	0	0	0	0	0	0	0	0	0	0
Subdoligranulum.sp.4.3.54A2FAA	0.000246329	0.00124592	0.000346149	0.000379702	0.00066697	0.0012768	0.00121993	0.00122382	0.000225982	0.000426773	0.000358434	0.00196505	0.00195841	0.0120831	0.00012	0.00199999	0.00299999	0.000174144	0.000642836	0.000487763	0.0019625	0.00171076	0.00290143	0.000204861	0.000616598	0.0002573	0.000237569	0.00094362	0.0011831	0.000134643	0.000404753	0.00031751	0.0016543
Subdoligranulum.variabile	0.00126636	0.00606968	0.00085058	0.00296194	0.00160688	0.00413017	0.00122794	0.00224455	0.000695189	0.000603825	0.00330584	0.00140127	0.0120258	0.02072	0.0015841	0.00994281	0.0107426	0.00218874	0.0085771	0.000904997	0.00375683	0.0234876	0.0121902	0.00143755	0.00411605	0.0031	0.00238929	0.00426817	0.00459433	0.00214693	0.00255102	0.00326408	0.00504785
Succinatimonas.hippei	0	0	0	0	0	0	0	0	0	0	0	0	0	0	0	0	0	0	0	0	2.99e-05	0	0	0	0	0	0	0	0	0	0	0	0
Succinispira.mobilis	0	0	0	0	0	0	0	0	0	0	0	0	0	6.86e-05	0	0	0	0	0	0	0	0	0	0	0	0	0	0	0	0	0	0	0
Sulfurimonas.autotrophica	0	0	0	0	0	0	0	0	0	0	0	0	0	5.92e-05	0	0	0	0	0	0	0	0	0	0	0	0	0	0	0	0	0	0	0
Sulfurimonas.gotlandica	0	0	0	0	2.69e-06	0	0	0	0	0	0	0	0	0	0	0	8.13e-06	0	0	0	0	0	0	0	3.78e-05	0	0	0	0	0	0	0	0
Sutterella.parvirubra	1.76e-05	7.72e-06	0	0	3.73e-05	0	0.00016342	0	0	0	0	0	0	0	0	0	3.26e-05	0	1.7e-05	0	8.1e-06	0	8.87e-05	1.23e-05	1.41e-05	0	0	1.98e-05	1.37e-05	5.2e-05	0	0	0
Sutterella.wadsworthensis	0.00607751	1.61e-05	0.00581488	0.0081397	0.00380682	0.00656801	0.0001894	0.0001862	0.000431414	0.00472803	0.00156612	0.00732707	2.42e-05	0.000164	0.00358173	0.0100797	0.0153033	0.00245611	0.00302631	1.07e-05	2.5e-05	0.0074263	0.0002097	0.00190154	0.00477611	0	0.00383098	0.00886876	0.00653144	0.00873813	0	0.00214738	0.00929844
Synergistes.sp.3.1.syn1	0	0	0	0	0	0	0	0.0024217	0	0.00016	0	0	0	0	0	0	0	0	0	0	0	0.000914608	0	0	0.000147954	0	0	0	0	0	0	0	0
Syntrophomonas.wolfei	0	0	0	0	0	0	0	0	0	0	0	0	0	0	0	0	0	0	0	0	0	0	0	0	0	0	0	0	0	0	0	0.000394033	0
Tannerella.forsythia	0	0	0	0	0	0	0	0	0	1.31e-05	0	0	0	8.73e-05	0	0	0	0	0	0	4.1e-05	0	0	0	0	0	6.54e-05	0	0	0	0	0	0
Tannerella.sp.6.1.58FAA.CT1	0.0012705	0.000121	0.000228832	0	4.74e-05	8.83e-05	1.28e-05	8.03e-05	0.000126865	0.000548553	7.1e-06	0.00132358	0.000129	2.2e-05	0	0.00236189	2.6e-05	3.69e-05	3.64e-05	0.0138638	0.00562256	0.000189	0.00268535	1.74e-05	0.000348587	9.78e-05	0.000180557	3.65e-05	8.84e-05	7.77e-05	0.000123552	7.46e-05	1.05e-05
Terrisporobacter.glycolicus	8.56e-06	0.000167939	4.95e-05	5.68e-05	2.61e-06	0	0	6.57e-05	2.23e-05	0	0	0.000732707	1.58e-05	0.00275952	1.61e-05	8.09e-05	0.000495	9.76e-05	9.32e-05	0	9.01e-05	8.17e-05	0.000400679	9.23e-05	0.000271622	0.0001094	6.96e-05	0.00113969	0.000412567	0.000104	3.58e-05	0.000476043	8.07e-05
Thalassobaculum.salexigens	0	0	0	0	0	0	0	0	0	0	0	0	0	1.63e-05	0	0	0	0	0	0	0	0	0	0	0	0	0	0	0	0	0	0	0
Thermaerobacter.marianensis	0	1.6e-05	0	0	0	0	0	0	0	0	0	0	0	0	0	3.13e-05	0	0	1.56e-05	0	0	0	0	0	0	0	0	0	0	0	0	0	0
Thermanaerovibrio.acidaminovorans	0	0	0	0	0	0	0	0	0	0	0	0	0	0	0	0	0	0	0	0	0	0	3.39e-05	0	0	0	0	0	0	0	0	0	0
Thermincola.potens	0	0	0	0	0	0	0	0	0	0	0	0	0	3.62e-05	0	0	0	0	0	0	0	0	0	0	0	0	0	0	0	0	0	0	0
Thermoanaerobacter.brockii	0	0	0	0	0	0	0	0	0	0	0	0	0	0	0	0	0	0	0	0	0	0	0	0	8.59e-05	0	0	0	0	0	0	0	0
Thermoanaerobacter.ethanolicus	0	0	0	0	0	0	0	0	0	0	0	0	5.4e-05	0.000353	0	4.73e-05	4.23e-05	0	0	0	0	0	0	0	1.8e-05	0	0	0	0	0	0	0	0
Thermoanaerobacter.indiensis	0	0	0	0	0	0	0	0	0	0	0	0	2.12e-05	0.00023	0	1.98e-05	1.82e-05	0	0	0	0	0	0	0	0	0	0	0	0	0	0	0	0
Thermoanaerobacter.italicus	0	0	0	0	0	0	0	0	0	0	0	0	0	0	0	0	0	0	0	0	0	0	0	0	7.52e-05	0	0	0	0	0	0	0	0
Thermoanaerobacter.mathranii	0	0	0	0	0	0	0	0	0	0	0	0	0	0	0	0	0	0	0	0	0	0	0	0	8.61e-05	0	0	0	0	0	0	0	0
Thermoanaerobacter.pseudethanolicus	0	0	0	0	0	0	0	0	0	0	0	0	0	0	0	0	0	0	0	0	0	0	0	0	9.25e-05	0	0	0	0	0	0	0	0
Thermoanaerobacter.siderophilus	0	0	0	0	0	0	0	0	0	0	0	0	2.58e-05	0.000156	0	1.75e-05	2.37e-05	0	0	0	7.42e-06	0	0	0	5.79e-06	0	0	0	0	0	0	0	0
Thermoanaerobacter.sp.X513	0	0	0	0	0	0	0	0	0	0	0	0	0	8.07e-05	0	0	0	0	0	0	0	0	0	0	0	0	0	0	0	0	0	0	0
Thermoanaerobacter.sp.X514	0	0	0	0	0	0	0	0	0	0	0	0	0	4.99e-05	0	0	0	0	0	0	0	0	0	0	0	0	0	0	0	0	0	0	0
Thermoanaerobacter.sp.X561	0	0	0	0	0	0	0	0	0	0	0	0	0	5.77e-05	0	2.22e-05	0	0	0	0	0	0	0	0	0	0	0	0	0	0	0	0	0
Thermoanaerobacter.wiegelii	0	0	0	0	0	0	0	0	0	0	0	0	2.33e-05	0.000195	0	3.13e-05	1.67e-05	0	0	0	0	0	0	0	0	0	0	0	0	0	0	0	0
Thermomonospora.curvata	0	0	0	0	0	0	0	0	0	0	0	0	0	0	0	0	0	0	0	0	0	0	0	0	0	0	0	0	0	0	0	0	7.07e-06
Thermosediminibacter.oceani	0	0	0	0	0	0	0	0	0	0	0	0	0	5.39e-05	0	0	0	0	0	0	0	0	0	0	0	0	0	0	0	0	0	0	0
Thermosinus.carboxydivorans	0	0	0	0	0	0	0	0	0	0	0	0	0	0.000184	0	0	0	0	0	0	0	0	0	0	0	0	0.000116431	0	0	0	0	0	0
Thermosynechococcus.elongatus	0	0	0	0	0	0	0	0	0	0	0	0	0	0	0	0	0	0	0	0	0	0	0	0	0	0	9.9e-05	0	0	0	0	7.12e-05	0
Thioalkalivibrio.sp.ALJ17	0	0	0	0	0	0	0	0	0	0	0	0	0	0	0	0	0	0	0	0	0	0	0	0	0	0	0	0	0	0	0	0	8.92e-06
Thiobacillus.denitrificans	0	0	0	0	0	0	0	0	0	1.12e-05	0	0	0	0	0	0	0	0	0	0	0	0	0	0	0	0	0	0	0	0	0	0	0
Thiomonas.sp.FB.6	0	0	0	0	0	0	0	0	0	0	0	0	0	0	0	0	0	0	0	0	0	0	0	0	0	0	0	0	0	0	0	0	0
Treponema.bryantii	0	0	0	0	0	0	0	0	0	0	5.68e-06	0	0	0	0	0	0	0	0	0	0	0	0	0	0	0	0	0	0	0	0	0	0
Treponema.denticola	0	0	0	0	3.74e-06	0	2.64e-05	0	0	0	0	0	0	0	0	0	0	6.36e-06	0	0	0	0	0	0	0	0	0	0	0	0	0	0	0
Treponema.medium	0	0	0	0	0	0	0	0	0	0	0	0	0	0	0	0	0	0	0	0	0	0	0	0	0	0	0	0	0	0	0	0	7.44e-06
Treponema.phagedenis	0	0	0	0	2.89e-06	0	0	0	0	0	0	0	0	0	0	0	0	0	0	0	0	0	0	0	0	0	0	0	0	0	0	0	0
Treponema.socranskii	0	0	0	0	0	0	0	0	0	0	0	0	0	0	0	0	0	1.79e-06	0	0	0	0	0	0	0	0	0	0	0	0	0	0	0
Treponema.sp.JC4	0	0	0	0	0	0	0	0	0	0	0	0	0	0	0	0	0	0	0	0	0	0	0	4.92e-06	0	0	0	0	1.39e-05	0	0	0	0
Treponema.succinifaciens	0	9.52e-06	0	0	0	0	0	0	0	5.22e-05	7.61e-06	0	0	0	0	0	2.97e-05	0	0	5.02e-05	1.94e-05	0	0	0	0	0	0	0	0	1.3e-05	0	0	0
Treponema.vincentii	0	0	0	0	4.07e-06	0	0	0	0	0	0	0	0	0	0	0	0	3.11e-06	0	0	0	0	0	0	0	0	0.000104924	0	0	0	0	0.000117	0
Turicibacter.sanguinis	6.3e-05	0	0	0	0	0	0	0	0	1.45e-05	0	0	2.29e-05	0.0033116	0	6.57e-05	1.81e-05	9.98e-06	1.74e-05	0	1.38e-05	0	6.84e-05	0	0.000108	0.003033	0.00183277	0.000115	1.42e-05	0.0002189	0	0.000630423	0
Turicibacter.sp.HGF1	8.37e-05	0	0	0	0	0	0	0	0	9.69e-06	0	0	0	0.00120788	0	3.36e-05	0	8.14e-06	1.5e-05	0	1.66e-05	0.000235	7.55e-05	0	0.000105	0.001265	0.000400552	9.29e-05	1.61e-05	0.000219637	0	0.000155567	0
Tyzzerella.nexilis	0.000166948	0.000524216	7.16e-05	0.000302518	0.000248087	0.000113	0.000160788	0.0445989	0.00015724	0.000224894	0.000307354	0.000358	0.000609714	0.000613798	0.000491788	0.00103	0.000755	0.000364654	0.000312821	0.0036838	0.00136804	0.000457	0.000357339	0.00018829	0.000335262	0.0004446	0.000655382	0.00019919	0.000605535	0.000469042	0.000263626	0.00174104	0.000773608
Unclassified_Acetobacter	0	0	0	0	0	0	0	0	0	0	0	0	1.2e-06	0	0	0	0	0	0	0	0	0	0	0	0	0	0	0	0	0	0	0	0
Unclassified_Acetobacteraceae	0	0	0	0	0	0	0	0	0	4.95e-06	0	0	6.8e-06	0.000129	0	0	0	0	0	0	0	0	0	0	0	0	0	0	0	4.24e-06	0	0	0
Unclassified_Acholeplasma	0	0	0	0	2e-07	0	0	0	0	0	0	0	0	4.2e-05	0	0	0	0	0	0	0	0	0	0	0	0	0	0	0	0	0	0	0
Unclassified_Acholeplasmataceae	0	0	0	0	1e-06	0	0	0	0	0	0	0	0	0	0	0	0	0	0	0	0	0	0	0	0	0	0.000253052	0	0	0	0	0	0
Unclassified_Acidaminococcaceae	0	1.97e-06	2.62e-06	0	6.2e-07	0	0	1.41e-06	3.97e-05	6.41e-07	5.63e-07	3.78e-05	3.67e-06	1.64e-05	8.94e-06	2.52e-06	0	4.19e-07	2.93e-06	1.43e-05	1.11e-06	1.21e-07	0	8.29e-07	4.11e-06	2.2e-06	6.78e-06	1.7e-08	6.6e-08	1e-06	3.28e-05	0	1.12e-06
Unclassified_Acidaminococcus	2.07e-06	5.61e-06	1.16e-05	0	2.11e-06	9.12e-06	0	0.00188765	0	1.73e-05	0	0	1.12e-05	0	0	0	4.75e-07	2.5e-06	1.68e-07	0	1.8e-08	7.8e-05	3.04e-05	4.93e-06	8.35e-06	7.6e-06	2.91e-05	0	5.65e-06	3.9e-06	0	0.000165948	1.33e-06
Unclassified_Acidobacteria	0	0	0	0	0	0	0	0	0	0	0	0	5e-07	2.75e-05	0	0	1.3e-06	0	0	0	0	0	0	0	0	0	0	0	0	0	0	0	0
Unclassified_Acidovorax	0	6.83e-06	0	0	0	0	0	0	0	2.2e-06	0	0	2.26e-05	5.83e-05	0	0	0	0	0	0	2.44e-05	0	1.71e-05	0	0	0	0	0	0	7.56e-06	0	0	0
Unclassified_Acinetobacter	0	4.15e-05	0	0	0	0	0	0	0	3.23e-05	0	0	0	0	0	0	0	0	0	0	3.17e-05	0	0	0	0	0	0	0	0	7.11e-06	0	0	0
Unclassified_Actinobacillus	9e-07	0	1.15e-05	0	3e-07	0	0	0	0	8.6e-06	0	0	0	0	3.3e-06	0	0	0	0	0	1.3e-06	0	0	0	3.2e-06	0	0	0	0	2.18e-06	2.2e-06	0	0
Unclassified_Actinobacteria	1.56e-06	1.02e-05	3.41e-06	7.72e-06	3.16e-06	1.86e-05	2.46e-06	6.49e-07	2.51e-06	1.11e-05	5.25e-06	0.000412252	1.08e-05	0.000252892	0	6.46e-06	1.92e-05	4.07e-06	3.82e-06	3.52e-06	1.05e-05	2.65e-05	1.25e-05	4.87e-06	2.37e-06	6.1e-06	9.62e-05	8.96e-06	1.49e-06	0	2.63e-06	2.13e-05	7.53e-06
Unclassified_Actinobaculum	0	0	0	0	0	0	0	0	0	0	0	0	2.5e-06	0	0	0	0	0	0	0	0	0	0	0	0	0	0	0	0	0	0	0	0
Unclassified_Actinomyces	2.07e-05	4.52e-05	0	0	2.18e-05	0.0002388	8.21e-05	0.0001039	8.71e-05	3.35e-05	2.03e-05	0	7.81e-05	0.000128	3.7e-05	4.75e-05	3.57e-05	9.74e-06	3.01e-05	2.85e-05	5.27e-05	0.000285	7.77e-05	1.54e-05	2.83e-05	0	0	3.8e-05	3.62e-05	2.2e-05	0	0	5.57e-05
Unclassified_Actinomycetaceae	6.2e-06	1.47e-05	0	0	9.66e-07	3.9e-05	1.25e-05	6.13e-05	1.44e-05	4.49e-06	2.8e-06	0	2.74e-06	6.7e-05	6e-06	2e-05	2.2e-06	1.3e-06	1.2e-05	1.8e-06	5.54e-06	9.07e-05	1.77e-05	4.7e-06	1.45e-05	6.04e-05	0	5.8e-06	1.58e-05	1.22e-05	0	0	5.3e-06
Unclassified_Actinomycetales	2.28e-05	6.35e-05	0.000225874	0.000489583	5.15e-05	0.000501002	0.000276781	0.00035066	0.00010186	4.29e-05	5.59e-05	0.00045	0.000198349	0.000207309	9.43e-05	0.0001239	0.0001785	1.7e-05	0.000147085	4.21e-05	0.000122572	0.000459863	0.000133361	4.45e-05	9.02e-05	0.0001358	0.000167476	5.98e-05	8.28e-05	5.93e-05	6.36e-05	0.000226823	0.000124104
Unclassified_Aerococcaceae	0	0	0	0	0	0	0	0	0	0	0	0	0	7.1e-05	0	0	0	0	0	0	0	0	0	0	0	0	2.35e-05	0	0	1.78e-05	0	0	0
Unclassified_Aeromonadaceae	0	0	0	0	0	0	0	0	0	0	0	0	0	0	0	0	0	0	0	2.72e-06	0	0	0	0	0	0	0	0	0	0	0	0	0
Unclassified_Aeromonadales	0	0	0	0	0	0	0	0	0	0	0	0	0	0	0	0	0	0	0	5e-07	6.5e-06	0	0	0	0	0	0	0	0	1.23e-05	0	0	0
Unclassified_Afipia	0	8.3e-07	0	0	3.9e-07	0	0	0	0	0	0	0	5.9e-07	0	0	0	3.17e-06	0	3.3e-07	0	2.1e-06	0	0	0	1.36e-06	0	0	1.29e-06	0	0	0	0	0
Unclassified_Aggregatibacter	0	0	0	0	0	0	0	0	0	0	0	0	0	0	0	1e-05	0	0	0	0	0	0	0	0	0	0	0	0	0	0	0	0	0
Unclassified_Agrobacterium	5.2e-07	4e-07	0	0	7.5e-07	1.4e-05	9e-07	0	2e-06	3.3e-06	0	0	2.6e-06	0	1.9e-06	3.4e-06	1.1e-06	0	6e-07	0	1.3e-06	0	7e-07	0	7.5e-07	0	0	2.3e-06	3e-07	0	0	0	1.61e-06
Unclassified_Alcaligenaceae	0	0	0	0	0	0	0	0	0	0	0	0	0	9.9e-06	0	0	2.56e-05	0	0	0	2.48e-05	0	0	0	0	0	0	0	0	0	0	0	0
Unclassified_Algoriphagus	0	0	0	0	0	0	0	0	0	0	0	0	0	1.34e-05	0	0	0	0	0	0	0	0	0	0	0	0	0	0	0	0	0	0	0
Unclassified_Alicyclobacillaceae	0	0	0	0	0	0	0	0	0	0	0	0	0	5.9e-06	0	0	0	0	0	0	0	0	0	0	1.1e-06	0	0	0	0	0	0	0	0
Unclassified_Alicyclobacillus	0	0	0	0	0	0	0	0	0	0	0	0	0	6.37e-05	0	0	4e-07	0	5.2e-06	0	0	0	0	0	1.65e-05	0	0	0	0	0	0	0	0
Unclassified_Alishewanella	0	0	0	0	0	0	0	0	0	0	4.96e-06	0	0	0	0	0	0	0	0	0	0	0	0	0	0	0	0	0	0	0	0	0	0
Unclassified_Alistipes	4.8e-06	0	6.25e-05	3.78e-05	9.88e-06	0	3.6e-05	6.49e-07	0	0	2.3e-06	0.000127713	1.61e-06	2.39e-06	1.96e-05	2.96e-06	1.01e-06	0	3.32e-07	1.19e-05	1.09e-05	0	0	0	1.36e-07	5e-07	1.84e-05	7.75e-06	0	1.8e-06	8.05e-07	1.72e-05	0
Unclassified_Alkaliphilus	0	0	0	0	0	0	0	0	0	0	0	0	0	3.08e-05	0	0	0	0	0	0	0	0	0	0	0	0	0	0	0	0	0	0	0
Unclassified_Alloprevotella	0	1.5e-06	2.36e-05	0	8.2e-07	0	5.1e-06	0	0	5.2e-08	6.98e-06	0	2e-07	0	0	0	0	0	0	0	3.6e-08	0	0	0	8.1e-07	3.36e-05	1.57e-05	0	0	2.7e-06	3.9e-06	4.65e-05	0
Unclassified_Alphaproteobacteria	1.71e-05	4.13e-06	0	0	1.71e-05	0.000168575	6.51e-05	6.96e-05	3.02e-05	2.92e-05	3.11e-05	0.000294	7.32e-05	0.000282074	2.3e-06	3.01e-05	4.79e-05	0	5.8e-05	2.48e-05	4.52e-06	0.0001301	7.95e-06	3.44e-05	3.08e-05	0.000114	0.000192138	4.45e-05	1.88e-05	2.97e-05	0	0	4.84e-05
Unclassified_Alteromonadaceae	0	0	0	0	0	0	0	0	0	0	2.5e-06	0	0	0	0	0	0	0	0	0	0	0	0	0	1.46e-05	0	0	0	0	0	0	0	0
Unclassified_Alteromonadales	0	0	0	0	0	0	0	0	0	0	2.6e-06	0	0	0	0	0	0	0	0	1.74e-05	0	0	0	0	4.6e-06	0	0	0	0	0	0	0	5.4e-06
Unclassified_Anaerococcus	0	0	0	0	1.25e-05	0	0	3.78e-05	6.48e-05	1.73e-05	0	0.000203	5.33e-05	0	0	0	3.12e-05	1.52e-06	0	3.08e-05	0	0	1.33e-05	0	0	0	0	2.17e-05	0	0	0	9.57e-05	1.1e-05
Unclassified_Anaerostipes	8.6e-06	7.3e-08	6.6e-06	4.29e-05	9.6e-08	5e-06	7.8e-06	5.6e-06	1.21e-05	0	7.96e-07	1.4e-05	0	0	0	1.4e-06	5.2e-06	9.23e-07	4.94e-06	0	8.9e-08	1.98e-05	5.56e-06	0	1.12e-06	2.4e-06	2.9e-08	3.74e-06	0	0	3.95e-06	0	0
Unclassified_Archaea	0	1.3e-06	0	0	0	0	0	0	0	0	0	0	0	0	0	0	0	0	0	7.7e-07	0	0	0	3.32e-06	0	6.1e-06	0	0	0	0	1.05e-05	1.01e-05	1.6e-06
Unclassified_Arcobacter	0	0	0	0	3.6e-07	0	0	0	0	0	0	0	0	0	0	0	0	0	0	0	0	0	0	0	0	0	0	0	0	0	0	0	0
Unclassified_Arthrobacter	3.7e-07	0	0	0	0	0	0	0	0	0	0	0	0	0	0	0	0	6.5e-07	0	0	0	0	0	0	0	0	0	0	0	0	0	0	0
Unclassified_Atopobium	0	4.68e-05	0	0	1.34e-05	0	0	3.7e-05	0	2.29e-05	1.54e-05	0	2.89e-05	5.7e-05	0	2.63e-05	0	0	0	8.7e-06	4.05e-05	0	6.2e-05	1.34e-05	8.7e-06	0	0	2.52e-05	0	0	0	0	4.6e-06
Unclassified_Aurantimonadaceae	0	5e-07	0	0	5.7e-07	0	0	0	0	0	0	0	0	0	0	0	0	0	0	0	0	0	0	0	0	0	0	4.5e-07	0	0	0	0	0
Unclassified_Azospirillum	0	0	0	0	0	0	0	0	0	0	0	0	0	0	0	0	0	0	0	0	2.91e-06	0	5.42e-06	0	0	0	3.8e-06	0	0	0	0	0	0
Unclassified_Bacillaceae	0	1.64e-05	0	0	3.6e-06	0	0	0	0	1.08e-05	3.4e-06	0	1.91e-05	0.000114123	0	8e-06	9.4e-06	1.36e-06	1.4e-05	1.44e-05	2.39e-05	0	1.18e-05	1.69e-05	9.7e-06	0	0.000135784	4.5e-06	2.5e-06	1.51e-05	7.02e-05	0	1.02e-05
Unclassified_Bacillales	9.66e-05	1.99e-05	0.0011585	0.000664104	1.28e-05	0.00105598	0	0.0004718	0.000386658	2.51e-05	3.56e-05	0.000546721	9.11e-05	0.00016735	7.85e-05	9.21e-05	1.27e-05	1.49e-05	3.22e-05	2.09e-05	4.17e-05	0.000192422	7.85e-05	2.54e-05	5.35e-05	0.000161	0.000197713	1.47e-05	4.77e-05	4.68e-05	7.3e-05	0.000285033	2.04e-05
Unclassified_Bacilli	0	0	0	0	9.48e-07	2.74e-05	0.000374218	0	0	3.81e-06	2.36e-07	4.28e-06	4.01e-07	1e-09	0	3.57e-06	0	0	5.1e-07	1.54e-06	8.25e-06	1.8e-05	0	4.85e-07	0	0	2.09e-07	5.78e-05	0	2.74e-06	0	1.19e-06	1.6e-07
Unclassified_Bacillus	0	2.76e-05	0	0	1.52e-05	0	0	0	0	2.1e-05	1.48e-05	0	7.23e-05	0.0002313	0	3.5e-05	3.5e-05	3.52e-06	4.64e-05	2.81e-05	3.55e-05	0	3.97e-05	0	2.25e-05	0	0	3.64e-05	2.58e-05	2.67e-05	0	0	3.21e-05
Unclassified_Bacteria	8.45e-05	4.68e-05	0.000378694	0.000166619	4.23e-05	0.000646106	0.000112135	9.09e-05	0.000190469	0.000223127	2.36e-05	0.00188695	0.00015351	0.000382563	0.000108095	0.000234425	8.41e-05	2.24e-05	6.12e-05	7.45e-05	1.75e-05	0.000431071	1.64e-05	5.41e-05	0.000103719	0.0001236	0.000523468	4.75e-06	0.000189251	0.000139575	0.000224987	0.000414091	2.88e-05
Unclassified_Bacteroidales	0	1.19e-05	2.28e-05	1.53e-05	0	7.45e-05	6.99e-05	1.69e-05	0	6.34e-05	0	2.64e-05	0	2.27e-05	0	0	9.85e-06	6.16e-06	0	0	0	5.41e-06	0	4.66e-06	1.54e-07	8.95e-05	4.86e-05	0	0	5.95e-05	9.47e-06	1.48e-07	0
Unclassified_Bacteroides	5.41e-05	3.06e-06	0.000263355	0.000204732	2.44e-05	0.000233266	6.91e-05	0.000124404	0.000109417	0	1.3e-05	0.00077135	5.94e-05	2.95e-05	0.000106584	0	1.34e-06	2.83e-06	0	0	0	0.000215327	0	5.78e-06	1.24e-05	3.89e-05	4.7e-05	2.85e-06	4.33e-06	4.1e-06	2.51e-05	5.18e-05	5.86e-05
Unclassified_Bacteroidetes	0	0	0.00011379	0.0001072	0	0	0	0	2.28e-05	5e-07	0.00010169	0	0	0	0	6.54e-05	0	0	0.00011567	8.35e-05	9.96e-05	0.000120264	0.0001048	0	1.38e-06	0.0001531	6.6e-05	0	0	0	1.57e-05	1.64e-05	0
Unclassified_Betaproteobacteria	1.43e-05	1.87e-05	4.89e-05	4.72e-05	1.52e-06	0.000144698	0.000244902	3.9e-05	7.84e-05	3.05e-05	1.27e-05	5.7e-05	4.01e-05	6.63e-05	2.93e-05	1.44e-05	1.91e-05	6.1e-06	1.78e-05	1.76e-05	3.76e-05	1.51e-05	1.38e-05	2.27e-06	3.99e-05	5e-05	6.7e-05	1.39e-05	3.27e-05	2.54e-06	2.53e-05	6.23e-05	3.85e-05
Unclassified_Bifidobacteriaceae	9.12e-06	2.06e-05	5.69e-06	3.64e-05	3.95e-06	2.49e-05	1.42e-05	1.23e-05	1.14e-05	7.25e-06	4e-06	0	1.82e-06	4.29e-05	1.76e-05	9.44e-06	2.09e-05	2.03e-06	1.15e-05	9.13e-06	3.89e-05	9.91e-05	2.87e-05	1.55e-06	2.49e-05	1.5e-05	2.41e-05	2.41e-05	2.98e-05	2.31e-05	1.58e-05	0	6.62e-06
Unclassified_Bifidobacterium	2e-05	3.5e-05	0.00021586	0.000156726	1.81e-05	0.000244413	0.000154066	0.000112087	0.000213535	2.25e-05	2.29e-05	0	6.82e-05	0.000253904	6.73e-05	6.71e-05	7.28e-05	1.65e-05	8.53e-05	3.36e-05	5.55e-05	0.000599	5.05e-05	3.82e-05	4.36e-05	4.89e-05	0.000187287	1.06e-05	8.6e-06	2.2e-05	1.87e-05	0.000179533	2.61e-05
Unclassified_Bilophila	0	0	0	0	0	0	6.1e-06	0	6.7e-06	0	5e-07	3.6e-08	0	1e-06	0	0	1.08e-19	0	0	0	3.3e-08	3.1e-08	0	0	0	1e-07	1.24e-07	1.08e-19	0	0	0	0	1.12e-06
Unclassified_Blautia	0	2.9e-06	4.44e-05	6.09e-06	1.79e-06	6.41e-05	9.2e-08	0	5.66e-06	0	0	9.47e-05	0	0	0	0	2.55e-06	0	1.28e-07	0	7.3e-06	1.91e-05	6.87e-06	0	0	0	4.5e-06	2.67e-06	0	3.83e-05	0	2.23e-06	0
Unclassified_Bordetella	0	0	0	0	0	0	0	0	0	0	0	0	0	4.05e-05	0	0	0	0	0	0	0	0	0	0	0	0	0	0	0	0	0	0	0
Unclassified_Brachyspira	0	0	0	0	2.2e-06	0	0	0	0	2.18e-06	0	0	0	0	0	0	0	5.49e-06	0	6.09e-06	0	0	2.24e-07	0	0	0	0	7e-07	0	0	1.09e-05	0	1.79e-05
Unclassified_Bradyrhizobiaceae	3.54e-06	5.04e-06	0	0	1.64e-06	2.03e-05	2.57e-05	0	0	3.3e-06	8.74e-06	0.000123	6.71e-06	2.15e-05	0	1.1e-06	6.97e-06	0	2.39e-06	0	1.04e-05	0	0	4.81e-06	4.62e-06	0	0	1.98e-06	0	0	0	0	0
Unclassified_Bradyrhizobium	2.79e-06	4.9e-06	0	0	3.21e-06	2.26e-05	0	0	0	2.08e-06	0	0	2.4e-06	9e-06	0	4.58e-06	7.4e-06	0	1.17e-05	0	1.33e-05	0	0	0	7.93e-06	0	0	2.67e-06	0	0	0	0	0
Unclassified_Brevibacillus	3.2e-06	0	0	0	0	0	0	0	0	0	1.27e-06	0	0	3.65e-05	0	0	0	4.8e-07	0	0	0	0	0	2.41e-06	0	7.4e-06	0	0	0	2.65e-06	0	0	0
Unclassified_Brevibacterium	0	0	0	0	0	0	0	0	0	0	0	0	0	1.85e-05	0	0	0	0	0	0	0	0	0	0	0	0	0	0	0	0	0	0	0
Unclassified_Brevundimonas	0	3.8e-06	0	0	0	0	0	5.4e-05	0	0	0	0	0	0	0	0	1.3e-06	0	0	0	1.29e-05	0	7.4e-06	0	1.22e-06	0	0	0	0	0	0	0	0
Unclassified_Burkholderiaceae	1.18e-06	6.6e-06	8.3e-06	0	2.4e-06	1.9e-05	1.85e-05	0	6e-06	6.4e-06	0	0	0	5.1e-05	1.73e-05	1.02e-05	1.01e-05	0	0	2.9e-06	7.9e-06	0	8.9e-06	1.67e-06	5e-06	1e-06	1.14e-05	1.9e-06	1.19e-05	0	5e-07	6.5e-06	8e-06
Unclassified_Burkholderiales	1.93e-05	1.11e-05	0.000184707	0.0001532	1.33e-05	8.72e-05	0.00019623	0.000177	5.21e-05	7.65e-06	1.05e-05	0.000249435	3.28e-05	1.35e-05	5.06e-05	3.56e-05	9.71e-06	3.75e-06	3.01e-05	3.4e-05	9.04e-06	0.000349351	2.89e-05	3.25e-06	1.03e-05	4.97e-05	0.000130316	5.18e-06	9.34e-06	1.73e-05	4.86e-06	9.92e-05	7.72e-06
Unclassified_Butyrivibrio	2.85e-05	7.26e-06	0.000327712	0.000227239	0	0.000250957	0.000157484	4.72e-05	0.000135625	1.66e-06	0	0.000498072	6.53e-05	0.000110178	8.26e-05	2.53e-05	2.39e-05	0	1.54e-05	2.51e-05	6.81e-06	0.000706187	6.96e-05	1.67e-07	6e-06	5.01e-05	7.54e-05	4.68e-06	1.52e-05	5.82e-07	4.05e-05	9.05e-05	1.71e-05
Unclassified_Caldicellulosiruptor	0	0	0	0	0	0	0	0	0	0	0	0	6.31e-05	2.67e-05	0	5.09e-05	5.86e-05	0	0	0	3.3e-05	0	9.07e-05	0	1.86e-05	0	0	2.36e-05	3.31e-05	7.5e-06	5.74e-05	0	1.6e-05
Unclassified_Caloramator	0	0	0	0	0	0	0	0	0	0	0	0	0	3e-06	0	0	0	0	0	0	0	0	0	0	0	0	0	0	0	0	0	0	0
Unclassified_Campylobacter	0	6.49e-06	0	0	6.7e-06	0	6.74e-05	0.000117	0	4.2e-06	6.03e-06	0	3.88e-05	0.000129018	4.95e-05	2.95e-05	5e-05	2.17e-06	2.96e-05	4.9e-05	1.27e-06	0.000499	8.02e-05	8.8e-06	5.84e-06	1.78e-05	5.99e-05	4.75e-06	9.26e-06	7.13e-06	4.39e-05	0.000144741	2.66e-05
Unclassified_Campylobacteraceae	0	1.85e-06	0	0	0	0	0	0	0	0	6.24e-07	0	0	4.72e-06	0	0	0	0	1.66e-06	0	0	0	0	4e-07	1.74e-06	0	3.87e-06	0	0	0	3.26e-06	4.75e-06	0
Unclassified_Campylobacterales	0	5.8e-07	0	0	3e-08	0	2.86e-06	0	0	6.34e-06	2e-06	0	2.67e-06	0	4e-06	8.33e-06	0	1.02e-07	1.18e-05	5e-06	4.13e-06	6e-06	9.37e-06	3.6e-06	0	1.19e-05	5.08e-05	2.08e-06	7.44e-07	3.16e-06	2.1e-05	1.07e-05	8.02e-07
Unclassified_Candidatus.Liberibacter	0	0	0	0	0	0	0	0	0	0	0	0	0	0	0	0	1.45e-05	0	0	0	0	0	0	0	0	0	0	0	0	0	0	0	0
Unclassified_Candidatus.Phytoplasma	0	0	0	0	0	0	0	0	0	0	0	0	0	3.2e-05	0	0	0	0	0	0	0	0	0	0	0	0	0	0	0	0	0	0	0
Unclassified_Capnocytophaga	0	0	0	0	0	0	0	0	0	8.95e-06	0	0	0	0	0	0	0	0	0	0	1.08e-05	0	0	0	0	0	0	0	0	0	0	0	0
Unclassified_Carboxydothermus	0	0	0	0	0	0	0	0	0	0	0	0	0	1.7e-05	0	0	0	0	0	0	0	0	0	0	0	0	0	0	0	0	0	0	0
Unclassified_Carnobacteriaceae	4e-07	1.6e-06	0	0	1.8e-06	0	0	0	0	3.7e-06	0	0	0	0	0	0	5.9e-06	6.6e-07	0	7e-06	6.4e-06	0	0	0	0	0	0	6e-07	1.3e-06	8.82e-06	0	0	0
Unclassified_Caudovirales	0	0.00307483	0	0	0.000741628	0	0	0	0	0.00596576	0.000645931	0	0.00514267	0	0	0.00207737	0.00321233	0	0.00148768	0.00122133	0	0	0.00353842	0	0	0	0	0.00188023	0.00250248	0	0	0	0.00158473
Unclassified_Caulobacteraceae	0	1.9e-06	0	0	0	0	0	5.4e-06	0	0	0	0	0	6.22e-05	0	0	4.8e-06	0	0	0	5.9e-06	0	5.2e-06	0	2.5e-06	0	0	0	0	0	0	0	0
Unclassified_Cellular.Organism	0.00839507	0.00457817	2.28e-05	0	0.0172219	0.124195	0.00011444	0	0	0.00529706	0.00133661	0.00071275	0.0081875	0.000385767	0	0.00388569	0.00517466	0.00194059	0.00287373	0.00326195	0.00015865	0	0.00712242	0	0	0	0	0.00668156	0.00480857	0.000845307	0	2.33e-05	0.00299649
Unclassified_Cellulophaga	0	0	0	0	2.2e-07	0	0	0	0	0	0	0	0	0	0	0	0	0	0	0	0	0	0	0	0	0	0	0	0	0	0	0	0
Unclassified_Chlamydia	0	0	5.06e-05	3.17e-05	0	3.7e-05	0	0	0	7.7e-06	0	0	0	0	0	0	0	0	0	0	0	0	0	0	0	0	0	0	0	0	0	0	0
Unclassified_Chlamydiales	0	0	0	0	0	0	0	0	0	0	0	0	0	0	0	0	0	0	0	0	2.64e-05	0	0	0	0	0	0	0	0	0	0	0	0
Unclassified_Chromatiaceae	0	0	0	0	0	0	0	0	0	0	0	0	2.67e-05	0	0	0	0	0	0	2.23e-06	0	0	0	0	0	0	0	0	0	0	0	0	0
Unclassified_Chromatiales	0	2.31e-05	0	0	0	0	0	0	0	0	0	0	1.68e-05	8.9e-05	0	2e-05	1.07e-05	0	0	4.07e-06	5.8e-06	0	3.33e-05	0	0	0	0	6.1e-06	0	1.6e-06	0	0	6.1e-06
Unclassified_Chromobacteriaceae	0	5.5e-06	0	0	0	0	0	0	0	0	0	0	0	3.82e-05	0	1.21e-05	2.36e-05	0	0	0	0	0	1.7e-05	4.72e-06	0	0	0	0	0	3.5e-06	0	0	0
Unclassified_Chroococcales	0	0	0	0	0	0	0	0	0	0	0	0	0	0	0	0	0	0	0	0	0	0	0	0	0	0	5.24e-05	0	0	0	0	6.28e-05	0
Unclassified_Chryseobacterium	0	0	0	0	0	0	0	0	0	0	0	0	0	5.6e-06	0	0	0	0	0	0	0	0	0	0	0	0	0	0	0	0	2.5e-06	0	0
Unclassified_Citrobacter	0	0	0	0	0	0	0	0	0	0	0	0	0	0	0	0	0	0	0	0	0	1.4e-05	0	0	0	0	0	0	0	9.76e-06	0	0	0
Unclassified_Closteroviridae	0	0	0	0	0	0	0	0	0	0	0	0	0	0	0	0	0.0049027	0	0	0	0	0	0	0	0	0	0	0	0	0	0	0	0
Unclassified_Clostridia	0	5.47e-05	0	0	0	0	0.00011444	6.49e-05	0	0	0	0.0002851	4.21e-05	0	0	0	0	0	4.48e-05	0	6.5e-07	0.000180396	0	0	0	8.4e-06	1.46e-05	7.04e-05	0	0	7.05e-05	0	0
Unclassified_Clostridiaceae	7.77e-06	1.52e-05	1.67e-07	1.06e-07	3.85e-06	6.88e-06	6.3e-08	5.81e-05	0	5.95e-07	4.74e-06	0.000145809	2.48e-05	0.000139862	4.46e-06	2.2e-05	3.54e-05	1.47e-06	2.35e-05	1.48e-05	8.36e-06	1.75e-07	2.31e-05	9.85e-06	1.39e-05	1.71e-05	9.94e-05	9.87e-06	1.85e-06	4.5e-06	1.65e-05	7.47e-05	1.62e-05
Unclassified_Clostridiales	8.95e-05	1.57e-05	0.000735084	0.000219272	2.24e-06	0.00042992	0.000112476	0.000166198	2.71e-05	5.86e-05	2.9e-05	0.00117208	8.46e-05	5.2e-05	9.07e-06	9.49e-05	7.81e-05	1.51e-06	7e-05	0.000100603	0.000172747	0.000241784	5.27e-05	6.76e-06	0.00011315	7.13e-05	5.72e-05	2.38e-05	5.56e-05	0.000120776	2.72e-05	0.000222852	4.09e-05
Unclassified_Clostridiales.Family.XI.Incertae.Sedis	0	3.25e-05	0	0	3.6e-06	0	6.04e-05	3.31e-05	7.84e-06	1.1e-06	2.48e-05	0.000123752	3.3e-05	0.000113476	7.69e-05	3.5e-05	3.48e-05	3.77e-06	8.35e-05	7.02e-06	4.97e-05	0.000236721	9.49e-06	1.58e-05	4.19e-05	0.0001161	0.00018108	7.07e-06	4.54e-05	1.73e-05	7.39e-05	0.00013234	6.02e-06
Unclassified_Clostridiales.Family.XIII.Incertae.Sedis	4.2e-06	9.27e-07	0	0	1.5e-06	2.7e-05	0	6.85e-05	1.79e-05	5.49e-06	3.7e-06	8.7e-05	6.01e-06	0	1.38e-05	1.47e-06	4.12e-06	8e-07	7.95e-06	7.2e-06	2.43e-06	5e-06	1.64e-07	2.9e-06	0	7.4e-06	1.62e-05	0	0	3.14e-06	1.37e-05	1.03e-05	8.14e-06
Unclassified_Clostridiales.Family.XVII.Incertae.Sedis	0	0	0	0	0	0	0	0	0	0	0	0	0	0	0	3.5e-06	0	0	1e-06	0	0	0	0	0	0	0	0	0	0	0	0	0	0
Unclassified_Clostridium	3.45e-05	4.09e-05	0.000298522	0.000185697	2e-05	0.000266435	8.35e-05	0.000201407	0.000184647	5.31e-05	3.71e-05	0.000674855	8.27e-05	0.000133957	4.2e-05	7.99e-05	5.98e-05	1.72e-05	4.37e-05	3.44e-05	6.33e-05	0.00029718	3.29e-05	4.56e-05	2.15e-05	0.0001183	0.000254456	3.8e-05	2.43e-05	3.42e-05	0.000104078	0.000166697	2.54e-05
Unclassified_Collinsella	8.35e-06	2.4e-08	9.44e-05	2.02e-05	9.5e-08	3.83e-05	2.69e-05	4.93e-05	4e-05	1.78e-05	0	0.000173198	4.77e-05	4.9e-07	1.69e-05	0	1.41e-07	0	4.32e-07	3.13e-06	9.8e-08	0.000120264	0	3.04e-07	5.44e-06	2.22e-05	3.37e-05	0	0	3.96e-07	2.32e-05	2.22e-05	5.35e-06
Unclassified_Comamonadaceae	0	4.2e-05	0	0	4.79e-06	0.000196	0	0	0	3.14e-05	3.28e-05	0	6.46e-05	0.0002069	0	8.91e-05	6.77e-05	0	4.85e-05	0	5.98e-05	0	7.37e-05	1.96e-05	2.78e-05	1.08e-05	0	1.11e-05	5.49e-05	2.32e-05	0	0	6.69e-05
Unclassified_Comamonas	0	7e-07	0	0	1.7e-07	0	0	0	0	0	0	0	0	0	0	1.82e-06	0	0	0	0	0	0	0	0	0	0	0	0	0	0	0	0	0
Unclassified_Coprobacillus	7.66e-05	8e-09	8.13e-05	0.000174415	0	6.01e-05	0	8.06e-06	7.37e-05	9e-08	0	0.000265	0	1.44e-05	0.000240257	3e-07	4.7e-07	0	0	0	0	0.000182	0	0	0	0	1.34e-07	1.57e-06	4.47e-06	1e-09	7.4e-06	2.09e-05	0
Unclassified_Coprococcus	9.24e-07	0	2.75e-05	2.76e-05	0	9.53e-05	8.81e-06	4.53e-06	2.16e-05	0	3.02e-06	4.02e-05	9.54e-07	2.48e-06	0	0	0	3.05e-06	0	0	4.99e-06	6.51e-05	1.25e-05	5.77e-07	0	9.8e-06	0	0	5.65e-06	7.36e-07	3.58e-06	0	0
Unclassified_Coriobacteriaceae	1.68e-05	2.02e-06	0.000133194	0.000113056	1.17e-06	0.000209461	4.51e-05	0.000146562	0.000171514	1.03e-05	1.21e-05	0.00048778	2.42e-05	0	3.14e-05	9.49e-06	2.53e-05	9.13e-06	3.05e-05	1.6e-05	6.88e-06	0.000355462	3.97e-06	5.9e-06	4.67e-06	8.56e-05	0.000209801	4.12e-06	2.77e-05	3.34e-05	7.66e-05	0.00020077	2.86e-06
Unclassified_Corynebacteriaceae	0	9e-07	0	0	0	0	0	0	0	0	0	0	0	2e-06	0	0	0	0	0	0	7e-07	0	0	0	0	0	0	0	0	0	0	0	0
Unclassified_Corynebacterium	1.61e-05	4.21e-05	0	0	0	0	0	0	0	1.12e-05	1.59e-05	0	0	7.9e-05	0	3.81e-05	0	0	0	0	4.82e-05	0	6.39e-05	1.87e-05	0	0	3.54e-05	0	1.91e-05	2.31e-05	0	0	0
Unclassified_Cronobacter	0	0	0	0	0	0	0	0	0	0	0	0	0	0	0	0	0	0	0	0	0	0	0	0	0	1.14e-05	0	0	0	0	0	0	0
Unclassified_Cupriavidus	0	0	0	0	0	0	6.1e-06	0	0	0	0	0	0	0	0	0	0	0	0	0	0	0	1.52e-05	0	0	0	0	0	0	0	0	0	0
Unclassified_Curtobacterium	1.96e-06	1.8e-06	0	0	2.49e-06	0	0	0	7.7e-06	1.1e-06	0	0	0	0	6.1e-06	0	0	0	0	0	0	0	0	0	2.6e-06	0	8e-09	2.4e-06	0	0	1.41e-05	0	2.3e-06
Unclassified_Cyanobacteria	0	0	0	0	0	0	0	0	0	0	0	0	0	8.03e-05	0	0	1.88e-05	0	0	0	0	0	2.73e-05	0	0	0	4.19e-05	0	0	0	0	2.36e-05	3.1e-05
Unclassified_Cyclobacteriaceae	0	0	0	0	0	0	0	0	0	0	0	0	0	2.84e-05	0	0	0	0	0	0	0	0	0	0	0	0	0	0	0	0	0	0	0
Unclassified_Cytophagaceae	0	5.23e-06	0	0	1.48e-06	0	0	0	0	0	0	0	0	0	0	1.15e-05	9e-07	0	5.12e-06	0	1.05e-05	0	1.68e-05	1.28e-06	0	1.14e-05	0	0	0	3.66e-06	0	1.66e-05	0
Unclassified_Cytophagales	0	4.97e-06	0	0	1.53e-06	0	0	0	0	0	0	0	0	6.8e-05	0	5.1e-06	1.6e-06	0	1.78e-06	0	5.2e-06	0	3.3e-06	6.9e-07	5.21e-06	2.96e-05	0.000113188	0	0	3.19e-06	0	5.66e-05	0
Unclassified_Deferribacteraceae	0	0	0	0	0	0	0	0	0	0	0	0	0	1.96e-05	0	0	0	0	0	0	0	0	0	0	0	0	0	0	0	0	0	0	0
Unclassified_Deinococcales	0	0	0	0	0	0	0	0	0	0	0	0	0	4e-06	0	0	1.1e-06	0	0	0	9e-07	0	0	3e-07	0	0	0	0	0	0	0	0	0
Unclassified_Deinococci	0	3.94e-06	0	0	0	0	0	4.69e-05	0	0	0	0	0	0	0	1.7e-05	2.07e-05	0	0	0	1.48e-05	0	0	2e-06	0	0	0	3.7e-06	0	0	0	1.51e-05	2.43e-05
Unclassified_Deinococcus	0	1.48e-05	0	0	0	0	0	0	0	0	0	0	0	0.000117	0	5e-06	2.09e-05	0	0	0	1.27e-05	0	0	3.2e-06	0	0	0	9.7e-06	0	0	0	5.7e-06	6.5e-06
Unclassified_Delftia	0	0	0	0	0	0	0	0	0	1.7e-06	0	0	2.7e-06	0	0	0	3.5e-06	0	0	0	1.24e-06	0	1.32e-06	0	7.81e-06	0	0	0	0	0	0	0	0
Unclassified_Deltaproteobacteria	5.18e-06	1.41e-05	3.52e-05	4.28e-07	5.27e-06	5.5e-05	1.95e-05	2.6e-05	7.54e-06	1.01e-05	9.99e-06	6.77e-05	2.97e-05	0.000108486	0	1.9e-05	2.3e-05	1.4e-06	1.66e-05	9.13e-06	1.97e-05	3.61e-05	2.42e-05	1.01e-05	1.74e-05	4.3e-05	7.44e-05	1.08e-05	1.34e-05	1.91e-05	4.75e-05	3.74e-05	1.6e-05
Unclassified_Desulfitobacterium	0	0	0	0	0	0	0	0	0	0	0	0	0	4.3e-05	0	0	0	0	0	0	0	0	0	0	0	0	0	0	0	9e-07	0	0	0
Unclassified_Desulfobacteraceae	0	0	0	0	0	0	0	0	0	0	0	0	0	4.22e-05	0	0	0	0	0	0	0	0	0	0	0	0	0	0	0	0	0	5.3e-05	0
Unclassified_Desulfobacterales	0	0	0	0	0	0	0	0	0	0	0	0	0	0.0001478	0	0	0	0	0	0	0	0	0	0	0	0	8.36e-05	0	0	0	0	3.15e-05	0
Unclassified_Desulfomicrobium	0	0	0	0	0	0	0	0	0	0	0	0	0	0	0	0	9e-07	0	0	0	0	0	0	0	0	0	0	0	0	0	0	0	0
Unclassified_Desulfosporosinus	0	0	0	0	0	0	0	0	0	0	0	0	0	3.48e-05	0	0	0	0	0	0	0	0	0	0	0	0	0	0	0	2.25e-06	0	0	0
Unclassified_Desulfotomaculum	0	5.23e-06	0	0	0	0	0	0	0	0	0	0	0	0.0001057	0	0	0	0	0	0	0	0	0	3.8e-06	0	0	0	0	0	0	0	0	0
Unclassified_Desulfovibrio	1.72e-05	3.62e-05	0.000187876	0	1.76e-05	0	7.1e-05	7.27e-05	3.28e-05	1.33e-05	1.49e-05	8.62e-05	4.82e-05	8.78e-05	0	3.68e-05	4.7e-05	0	2.88e-05	9.3e-06	6.36e-05	0.000101577	4.53e-05	9.93e-06	2.86e-05	5.08e-05	0.000159007	1.99e-05	2.75e-05	0	1.75e-05	5.48e-05	4.73e-05
Unclassified_Desulfovibrionaceae	6.21e-07	7e-08	2.12e-05	2.59e-05	5.31e-07	5.73e-05	2.1e-05	3e-09	0	1.39e-06	2e-06	0	1.37e-05	2.17e-05	0	1.91e-05	1.05e-05	5e-06	0	2.86e-06	2.05e-05	1.92e-05	1.51e-06	2.07e-06	1.54e-05	7.1e-06	1.33e-05	1.95e-06	7.44e-06	1.17e-05	3.6e-08	0	4.97e-06
Unclassified_Desulfovibrionales	2.07e-06	1.74e-06	9.1e-06	0	2.11e-06	7.86e-06	2.4e-06	0	0	5.43e-07	3.75e-06	7.84e-06	7.89e-06	1.63e-05	0	2.38e-06	0	2e-07	2.55e-06	0	4.44e-06	2.16e-05	7.87e-06	3e-07	2.49e-06	2e-06	6.28e-06	9.09e-07	2.98e-06	8.41e-07	0	3.41e-06	3.21e-06
Unclassified_Desulfuromonadales	0	0	0	0	0	0	0	0	0	5.6e-07	0	0	0	9.4e-06	0	0	0	0	0	0	2.2e-06	0	0	0	0	0	0	2.2e-06	0	0	0	4.29e-05	0
Unclassified_Dialister	3.15e-06	2.44e-06	2.28e-05	1.07e-06	1.79e-06	1e-05	1.03e-05	1.8e-05	7.3e-06	0	1.69e-06	0	0	3.25e-05	0	0	1.46e-06	0	3.8e-06	4.4e-06	3.6e-06	0	1.62e-05	1.1e-06	0	0	2.06e-05	2.78e-07	4.76e-06	0	9.47e-06	1.11e-05	1.28e-05
Unclassified_Dictyoglomus	0	0	0	0	0	0	0	0	0	0	0	0	0	4.08e-05	0	0	0	0	0	0	0	0	0	0	0	0	1.04e-07	0	0	0	0	0	0
Unclassified_Dorea	2.07e-06	0	8.76e-06	0	4.21e-06	9.43e-07	0	2.7e-08	0	0	0	0	1.34e-06	3.18e-06	0	0	0	4.07e-06	0	0	6.34e-07	0	0	0	0	0	0	0	0	0	1.26e-05	0	0
Unclassified_Dyadobacter	0	0	0	0	0	0	0	0	0	0	0	0	0	0	0	0	0	0	0	0	0	0	0	0	0	0	0	0	0	0	0	0	0
Unclassified_Dyella	0	0	0	0	0	0	1.7e-06	0	0	0	0	0	0	0	0	0	0	0	0	0	0	0	0	0	0	0	0	0	0	0	0	0	0
Unclassified_Dysgonomonas	0	0	0	0	0	0	0	0	0	0	0	0	0	2.37e-05	0	0	0	0	0	0	9e-07	0	3.8e-06	0	0	0	2.71e-05	0	0	0	0	0	0
Unclassified_Ectothiorhodospiraceae	0	0	0	0	0	0	0	0	0	0	0	0	0	0	0	0	2.82e-05	0	0	0	2.52e-05	0	0	0	0	0	0	1.89e-05	0	1.1e-05	0	0	8.3e-06
Unclassified_Eggerthella	6.91e-06	0	1.14e-05	5.15e-05	1.55e-06	8.43e-05	0	6.57e-06	0	2.82e-06	4.48e-06	0	0	0	9.91e-05	0	2e-07	2e-08	1.78e-05	1.21e-05	1.08e-05	0	1.39e-05	2.97e-06	5.94e-06	1.78e-05	0	1.09e-05	6.3e-06	0	2.56e-05	0	0
Unclassified_Enterobacter	0	0	0	0	0	0	0	0	0	0	0	0	0	0	0	0	0	0	0	0	0	0	0	0	0	0	0	0	0	6.82e-06	0	0	0
Unclassified_Enterobacteriaceae	5.09e-05	3.22e-05	0.00050409	0.000675574	8.44e-06	0.000550795	0	0.000149896	0.000539434	5.43e-05	3.17e-05	0.000947244	4.8e-05	0.0002431	8.65e-05	5.5e-05	6.73e-05	5.09e-06	3.25e-05	3.54e-05	7.82e-05	0.000239906	7.06e-05	2.26e-05	3.91e-05	0.0001248	0.000197404	3.89e-05	2.34e-05	2.92e-05	2.28e-05	0	3.2e-05
Unclassified_Enterococcaceae	2.28e-06	4.17e-06	0.000159192	0	1.58e-06	5.91e-05	0	4e-06	0	1.5e-05	2.7e-06	0	4.01e-06	4.7e-05	6.3e-06	0	0	1.9e-06	4.33e-06	8.47e-06	0	0	0	3.52e-06	4.48e-06	1.48e-05	2.39e-05	4.7e-08	0	2.21e-06	1.22e-05	5.32e-05	0
Unclassified_Enterococcus	1.38e-05	1.71e-05	0	0	4.57e-06	0.000162942	0	8.6e-05	0	1.4e-05	1.42e-05	0	6.98e-05	2.2e-05	5e-05	4.11e-05	1.65e-05	8.17e-06	2.31e-05	5.31e-06	3.87e-05	0	1.47e-05	1.26e-05	3.57e-05	2.52e-05	0.000139341	2.04e-05	1.81e-05	3.14e-05	1.75e-05	8.84e-05	2.49e-05
Unclassified_Entomoplasmatales	0	0	0	0	3.9e-06	0	0	0	0	0	0	0	0	0	0	0	0	0	0	0	0	0	0	0	0	0	0	0	0	0	0	0	0
Unclassified_Epsilonproteobacteria	0	0	0	0	6e-07	0	0	6e-06	0	0	9.99e-07	0	0	3.77e-05	0	0	3e-06	0	4.33e-06	6.75e-06	0	7e-06	0	5e-07	0	0	6.8e-06	2.73e-06	0	3.05e-06	0	8.16e-06	2.73e-06
Unclassified_Erysipelatoclostridium	0	2.7e-06	2.71e-05	2.26e-05	2.4e-08	2e-06	0	4.54e-06	2e-06	1.46e-07	1.2e-08	8.99e-05	3.5e-08	2.19e-07	9.39e-06	4.7e-06	1e-08	0	0	3.74e-06	3e-09	2.3e-05	0	9.1e-08	2.4e-08	0	9.53e-06	0	3.4e-06	1.7e-08	4.3e-06	1.63e-05	0
Unclassified_Erysipelotrichaceae	4.21e-06	4.81e-06	0.000114988	9.66e-05	1.01e-05	0.000225241	0.000114004	5.46e-05	6.57e-05	1.36e-05	1.89e-05	0.000408524	3.87e-05	6.87e-05	5.3e-05	5.88e-06	9.85e-06	5.14e-06	8.74e-06	2.09e-05	1.25e-05	0.000139784	1.42e-05	1.07e-05	2.56e-06	4.27e-05	9.3e-05	3.24e-06	2.78e-05	1.32e-05	4.83e-05	8.28e-05	2.41e-05
Unclassified_Escherichia	2.9e-06	1.39e-05	1.02e-05	0	1e-07	1.98e-05	0	1.17e-05	0	8.52e-06	5e-07	3.35e-05	2.58e-05	0	2.2e-06	3e-06	1.2e-05	2e-07	2.39e-06	1.7e-06	6.66e-06	3.37e-05	1.62e-06	4e-07	6.73e-06	0	0	4e-06	3.42e-06	1e-06	1.1e-06	0	1e-06
Unclassified_Eubacteriaceae	0	7.68e-06	0	2.14e-05	0	3.14e-06	0	2.34e-05	1.14e-05	0	2.85e-06	8.55e-05	7.75e-06	3.65e-05	1.47e-05	0	5.44e-06	0	5.39e-05	0	0	5.03e-05	1.77e-05	1.06e-05	0	7.73e-05	6.84e-05	4.53e-06	0	4.38e-07	9.5e-06	8.59e-06	1.6e-06
Unclassified_Eubacterium	0	1.31e-05	1.19e-05	8.07e-06	1.07e-05	3.65e-05	2.49e-05	8.78e-06	3.52e-05	1.53e-05	1.63e-05	7.63e-05	0	0	1.74e-05	1.38e-05	1.56e-05	5.05e-05	1.32e-05	0	1.09e-05	0.000123192	0	0	7.78e-06	0	1.07e-05	1.03e-05	9.83e-06	1.03e-05	1.44e-05	5.19e-05	4.35e-06
Unclassified_Euryarchaeota	6.22e-06	1.35e-05	5.69e-05	0.000214614	9.4e-06	3.66e-05	0	4.67e-05	2.8e-05	5.44e-06	9.8e-06	0	5.07e-05	0	0	3.85e-06	3.21e-05	1.06e-06	6e-06	2.82e-05	0	0	1.2e-05	2.99e-06	1.59e-06	1.57e-05	2.09e-05	0	0	5.4e-06	3.16e-05	4.21e-05	3.62e-06
Unclassified_Facklamia	0	0	0	0	0	0	0	0	0	0	0	0	0	0	0	0	0	0	0	0	0	0	0	0	0	0	2.31e-05	0	0	0	0	0	0
Unclassified_Firmicutes	0	1.27e-05	0	3.86e-05	3.79e-05	5.91e-05	0	6.16e-05	6.54e-05	0	2.12e-05	3.92e-05	6.95e-06	0.000122035	0	0	0	2.24e-05	8.28e-05	3.19e-05	9.52e-06	0	1.25e-05	0	1.74e-05	2e-05	0	0	3.12e-05	0	0	0	5.61e-05
Unclassified_Flavobacteriaceae	0	6.04e-06	0	0	4.98e-06	0	0	0	0	1.12e-05	1.52e-05	0	0	0.000102003	0	0	0	5.89e-06	0	2.63e-05	5.05e-05	0	0	0	2.11e-05	0	0.000152796	0	0	1.52e-05	3.52e-05	9.09e-05	1.65e-05
Unclassified_Flavobacteriales	0	0	0	0	9.1e-06	0	0	0	0	0	3.4e-06	0	0	0.00011573	0	0	0	2e-07	0	0	4.65e-05	0	0	0	2.23e-05	0	0.000133691	0	0	4e-07	9.2e-06	6.36e-05	7e-07
Unclassified_Flavobacteriia	0	0	0	0	0	0	0	0	0	0	0	0	0	7.33e-05	0	0	0	0	0	2e-07	0	0	0	0	0	0	7.53e-06	0	0	0	0	5.19e-06	6e-07
Unclassified_Flavobacterium	0	0	0	0	0	0	0	0	0	0	0	0	0	0	0	0	0	0	0	0	0	0	0	0	0	0	2.8e-05	0	0	0	0	0	0
Unclassified_Fusobacteriaceae	0	0	0	0	0	0	0	0	0	0	0	0	0	0	0	0	0	0	0	0	0	0	0	0	0	0	0	0	0	8e-07	0	0	0
Unclassified_Fusobacteriales	1.16e-05	0	0	0	0	0	0	0.0001	0	0	0	0	0	0	1.06e-05	0	0	0	0	0	0	2.89e-07	0	0	0	0	0	0	0	1.4e-06	0	0	0
Unclassified_Fusobacterium	0	0	0	0	0	0	0	0	0	0	0	0	0	0	2.15e-05	0	0	0	0	0	0	3.7e-05	0	0	0	0	0	0	0	1.28e-05	0	0	0
Unclassified_Gammaproteobacteria	4.72e-05	4.83e-05	0.000296536	0.000201108	2.84e-05	0.00064359	0.000681948	0.000211522	9.52e-05	4.69e-05	4.22e-05	0.000857466	0.000106508	0.000431083	8.51e-05	9.14e-05	0.000110169	1.29e-05	0.000105853	4.56e-05	7.69e-05	0.000236851	0.000114621	3.9e-05	7.18e-05	0.0001884	0.000145826	3.77e-05	5.6e-05	3.85e-05	4.76e-05	0.000216518	5.6e-05
Unclassified_Gemella	8.39e-06	2.24e-06	1.43e-05	4.35e-05	1.52e-06	2.64e-05	0	8.8e-06	1.41e-05	2.6e-06	0	2.5e-05	1.4e-05	5.54e-05	8.94e-06	6.4e-06	7.4e-06	3.5e-06	3.4e-06	3.52e-06	0	8.92e-06	1.4e-05	2.1e-06	3.7e-06	0	0	2.07e-06	0	0	0	0	1.59e-05
Unclassified_Geobacter	0	0	0	0	0	0	0	0	0	0	0	0	0	6.55e-05	0	0	0	0	0	0	8.49e-06	0	0	0	0	0	0	0	0	0	0	0	0
Unclassified_Geobacteraceae	0	0	0	0	0	0	0	0	0	0	0	0	0	4.4e-06	0	0	0	0	0	0	0	0	0	0	0	0	0	0	0	0	0	0	0
Unclassified_Gluconobacter	0	0	0	0	0	0	0	0	0	7.85e-06	0	0	0	0	0	0	0	0	0	0	0	0	0	0	0	0	0	0	0	1.83e-06	0	0	0
Unclassified_Gordonia	0	0	0	0	2.32e-06	0	0	0	0	0	0	0	0	0	0	0	0	0	0	0	0	0	0	0	0	0	0	0	0	0	0	0	0
Unclassified_Granulicatella	2.1e-06	2.8e-06	0	0	0	4e-06	0	0	0	0	0	0	0	0	0	1.7e-06	3.3e-06	0	0	1.4e-06	2.3e-06	0	1e-07	0	0	0	0	3.1e-06	6.2e-06	0	0	0	0
Unclassified_Haemophilus	1.49e-05	2.19e-05	0.000229742	0.000192531	2.35e-05	0	0	0	5.98e-05	1.3e-05	3.07e-05	0	0	0	8.05e-05	3.77e-05	5.09e-05	9.03e-06	3.39e-05	0	2.08e-05	0.000342672	0.000136266	3.79e-05	3.49e-05	0	0	1.08e-05	3.09e-05	4.14e-05	9.17e-05	7e-06	0
Unclassified_Halobacillus	0	0	0	0	0	0	0	0	0	0	0	0	0	3.7e-06	0	0	0	0	0	0	0	0	0	0	0	0	0	0	0	0	0	0	0
Unclassified_Halomonadaceae	0	0	0	0	0	0	0	0	0	0	0	0	0	0	0	0	0	0	0	0	0	0	0	0	0	0	0	2.1e-05	0	5e-07	0	0	0
Unclassified_Halomonas	0	0	0	0	0	0	0	0	0	0	0	0	0	0	0	0	0	4.3e-07	0	0	0	0	0	1.19e-06	0	0	0	1.1e-06	0	2e-06	0	0	0
Unclassified_Helcococcus	0	0	0	0	0	0	0	0	0	0	0	0	0	0	0	0	0	0	0	0	0	0	0	0	0	0	0	8.35e-06	0	7e-07	0	8.2e-06	0
Unclassified_Helicobacter	0	0	0	0	0	0	0	0	0	0	0	0	0	0	0	0	0	0	0	0	0	0	0	0	0	0	0	0	0	0	0	0	0
Unclassified_Helicobacteraceae	0	0	0	0	0	0	0	0	0	0	0	0	0	3.85e-05	0	0	1.18e-06	0	0	0	0	0	0	0	2e-06	0	0	0	0	0	0	0	0
Unclassified_Herbaspirillum	0	0	0	0	0	0	0	0	0	8.73e-06	0	0	0	3.66e-05	0	0	0	0	0	0	0	0	0	0	0	0	0	0	0	0	0	0	0
Unclassified_Holdemania	8.8e-08	2.17e-19	2.57e-05	8.8e-08	1e-09	2.14e-05	0	1e-06	6.2e-06	0	3.8e-08	4.4e-05	0	0	8.4e-08	0	0	0	0	0	1.14e-07	3.73e-05	0	0	1.4e-08	0	0	0	0	0	0	0	3.21e-07
Unclassified_Holophagaceae	0	0	0	0	0	0	0	0	0	0	0	0	1.6e-06	7.4e-06	0	0	5e-07	0	0	0	0	0	0	0	0	0	0	0	0	0	0	0	0
Unclassified_Hymenobacter	0	0	0	0	1.7e-07	0	0	0	0	0	0	0	0	0	0	0	1.3e-06	0	0	0	0	0	0	0	0	0	0	0	0	0	0	0	0
Unclassified_Janthinobacterium	0	0	0	0	0	0	0	0	0	0	0	0	0	3.12e-05	0	0	0	0	0	0	0	0	0	0	0	0	0	0	0	0	0	0	0
Unclassified_Klebsiella	0	1.89e-05	0	0	1.07e-06	0	0	0	0	0	0	0	0	7.4e-06	0	0	4.32e-05	4.71e-06	0	0	4.54e-05	0	0	1.38e-06	0	2.91e-06	0	0	0	2.11e-06	8.57e-06	0	0
Unclassified_Kocuria	0	0	0	0	0	0	0	0	0	0	0	0	0	1.3e-05	0	0	0	0	0	0	0	0	0	0	0	0	0	0	0	0	0	0	0
Unclassified_Lachnoanaerobaculum	6.78e-21	3.4e-08	0	2.49e-05	5.7e-08	2.45e-05	2.39e-05	6.3e-06	7.7e-06	3e-07	4e-08	0	0	2.86e-07	5.01e-06	0	1e-07	1e-07	1.28e-07	7.5e-08	4.9e-08	6.2e-05	0	0	0	0	3.32e-05	0	9.51e-06	1.3e-08	0	0	0
Unclassified_Lachnoclostridium	1.9e-08	0	6.62e-05	4.79e-05	0	2.71e-05	0	1.53e-05	5.65e-05	0	3.01e-07	0.000191792	7.21e-07	1.5e-06	3.19e-07	3e-09	0	0	0	0	8.77e-07	0.000130185	0	6.5e-08	8e-09	0	0	0	0	0	0	3e-08	7.17e-06
Unclassified_Lachnospiraceae	1.98e-05	0	0.00220459	0.000740452	2.11e-05	0.00144762	0.000596955	0.00325715	0.000653002	3.02e-07	2e-05	0.0105102	4.85e-05	2.29e-05	9.12e-05	3.72e-05	0	4.3e-07	0	0	0	0.00140843	3.72e-05	4.34e-05	0	2.1e-06	5.35e-05	7.92e-05	0	0	1.56e-06	5.49e-05	1.81e-05
Unclassified_Lactobacillaceae	0	9.27e-07	0	8.83e-05	0	1.2e-05	0	1.95e-06	0	3.81e-06	0	0	0	1.5e-05	0	2e-06	0	4.5e-06	0	0	1.59e-06	0	0	6e-07	1.37e-06	9e-06	5.75e-06	1.17e-06	0	5.26e-07	2.53e-06	1.39e-05	9.46e-06
Unclassified_Lactobacillales	5.71e-06	2.33e-05	0.000171254	0.000425691	8.44e-06	2.93e-06	0.000193404	0.000192484	0.00022267	3.31e-06	1.91e-05	0.000848173	2.03e-05	0.000148645	0.000109319	3.11e-06	8.38e-06	9.52e-06	4.11e-05	1.63e-05	3.86e-05	0.000584125	3.43e-05	1.15e-05	1.79e-05	6.31e-05	0.000158902	0	5.37e-06	1.45e-05	3.39e-05	9.09e-05	2.77e-06
Unclassified_Lactobacillus	2.48e-05	6.79e-05	0	0	2.78e-05	0.000606786	0	0.000229062	0	4.76e-05	3.55e-05	0	0.000132809	0.000641382	0	7.7e-05	6.66e-05	1.83e-05	3.26e-05	3.53e-05	0.000120557	0	9.48e-05	3.14e-05	6.39e-05	0.000149	0.000528594	5.41e-05	4.25e-05	6.88e-05	0.000136271	0.000567106	5.63e-05
Unclassified_Lactococcus	1.3e-06	0	0	0	2.09e-06	2.7e-05	0	2.1e-05	0	0	4.1e-06	0	0	5.3e-05	3.6e-06	5.9e-06	0	2.64e-06	8.7e-06	1.1e-06	1.87e-05	0	1.09e-05	3.5e-06	0	0	0	0	0	2.53e-06	0	0	1.4e-06
Unclassified_Legionella	0	0	0	0	0	0	0	0	0	0	0	0	0	3.52e-05	0	0	0	0	0	0	0	0	0	0	0	0	0	0	0	0	0	0	0
Unclassified_Legionellaceae	0	0	0	0	0	0	0	0	0	0	0	0	0	1.2e-06	0	0	0	0	0	0	0	0	0	0	0	0	0	0	0	0	0	0	0
Unclassified_Legionellales	0	0	0	0	0	0	0	0	0	0	0	0	0	9e-06	0	0	0	0	0	0	0	0	0	0	0	0	0	0	0	0	0	0	0
Unclassified_Leptospirillum	0	0	0	0	0	0	0	0	0	0	0	0	0	0	0	0	1.75e-05	0	0	0	0	0	3e-05	0	0	0	0	0	0	0	0	0	0
Unclassified_Leptotrichia	0	0	0	0	0	0	0	4.34e-05	0	0	0	0	0	0	0	0	0	0	0	0	0	0.0001137	0	0	0	0	0	0	0	0	0	0	0
Unclassified_Leptotrichiaceae	0	0	0	0	0	0	0	8e-06	0	0	0	0	0	0	0	0	0	0	0	0	0	0	0	0	0	0	0	0	0	0	0	0	0
Unclassified_Leuconostoc	0	0	0	0	0	0.000211384	0	0	0	5.6e-06	0	0	3.25e-05	0	0	0	4.37e-05	5.9e-06	0	0	0	0	0	0	0	0	0	0	0	0	0	0	0
Unclassified_Leuconostocaceae	0	0	0	0	0	6.07e-05	0	0	0	0	0	0	2e-05	0	0	0	0	0	0	0	0	0	1.76e-05	0	7.47e-06	0	0	0	0	0	0	0	6.1e-06
Unclassified_Lysinibacillus	0	0	0	0	1.26e-06	0	0	0	0	0	0	0	0	0	0	0	0	0	0	0	0	0	0	0	0	0	0	0	0	0	0	0	0
Unclassified_Megamonas	0	4.7e-06	0	0	2.11e-06	0	0	6.82e-05	5.12e-05	0	0	0	0	0	0	0	2.47e-05	5.21e-06	0	0	6.35e-07	0	0	0	0	0	0	0	7.44e-06	0	0	0	0
Unclassified_Megasphaera	0	1.09e-05	0	0	2.09e-05	0	0	5.52e-05	0	1.59e-05	2.24e-05	0	0	9.32e-05	0	3.15e-05	4.95e-05	0	3.24e-05	1.9e-05	3.08e-05	0	0	1.17e-05	3.13e-05	5.61e-05	0.000132227	1.23e-05	0	2.45e-05	0	0	2.83e-05
Unclassified_Mesorhizobium	0	0	0	0	0	0	0	0	0	0	0	0	0	0	0	9.1e-07	8.25e-06	0	0	0	0	0	0	0	0	0	0	0	0	0	0	0	0
Unclassified_Methanobacteriaceae	2.07e-06	0	0	0	0	0	0	0	0	0	0	0	0	4.29e-05	0	0	0	0	0	0	0	0	0	0	0	8.8e-06	0	0	0	0	2.1e-05	3.49e-05	0
Unclassified_Methanobacteriales	0	0	0	0	0	0	0	0	0	0	0	0	0	8.57e-05	0	0	0	0	0	0	0	0	0	0	0	0	0	0	0	0	0	0	0
Unclassified_Methanobrevibacter	0	0	0	0	1e-06	0	0	0	0	0	0	0	0	0	0	0	0	3.05e-07	0	0	0	0	0	0	0	0	0	0	0	0	0	4.75e-06	0
Unclassified_Methanococcaceae	0	0	0	0	0	0	0	0	0	0	0	0	0	0	0	0	0	0	0	0	0	0	0	7e-07	0	0	0	0	0	0	0	0	0
Unclassified_Methanococcales	0	0	0	0	0	0	0	0	0	0	0	0	0	0	0	0	0	0	0	0	0	0	0	0	0	0	0	0	0	1.5e-06	0	0	0
Unclassified_Methanomassiliicoccus	0	0	0	0	0	0	0	3.24e-06	0	0	0	0	0	0	0	0	0	0	0	0	0	0	0	0	0	0	0	0	0	0	0	0	0
Unclassified_Methanomicrobia	0	0	0	0	0	0	0	0	0	0	0	0	0	3.1e-06	0	0	0	0	0	0	0	0	0	0	0	0	0	0	0	0	0	0	0
Unclassified_Methanomicrobiales	0	0	0	0	0	0	0	0	0	0	0	0	0	6.7e-06	0	0	0	0	0	0	0	0	0	0	0	0	0	0	0	0	0	0	0
Unclassified_Methanoplanus	0	0	0	0	0	0	0	0	0	0	0	0	0	3.33e-05	0	0	0	0	0	0	0	0	0	0	0	0	0	0	0	0	0	0	0
Unclassified_Methylococcales	0	0	0	0	0	0	0	0	0	0	0	0	0	0	0	0	0	0	0	0	0	0	0	0	2.09e-06	0	0	0	0	0	0	0	0
Unclassified_Methylocystaceae	0	0	0	0	0	0	0	0	0	0	0	0	0	0	0	0	0	0	0	0	0	0	0	0	0	0	0	0	0	1.47e-06	0	0	0
Unclassified_Methylophaga	0	0	0	0	0	0	0	0	0	0	0	0	0	1.31e-05	0	0	0	0	0	0	0	0	0	0	0	0	0	0	0	0	0	0	0
Unclassified_Methylotenera	0	0	0	0	8.21e-06	0	0	0	0	0	0	0	0	0	0	0	0	0	0	0	0	0	0	0	0	0	0	0	0	0	0	0	0
Unclassified_Microbacteriaceae	6e-06	1.31e-05	0.000119024	0	8.5e-06	0.000106	0	0	1.45e-05	8.5e-06	1.27e-05	0	0	0.000139	3.1e-06	0	0	0	0	3.3e-06	0	0	0	0	1.17e-05	0	6.36e-05	9.2e-06	0	0	1.84e-05	5.75e-05	1.61e-05
Unclassified_Microbacterium	0	0	0	0	0	0	0	0	0	0	0	0	0	0	0	0	0	0	0	2.19e-06	0	0	0	0	0	0	0	0	0	0	0	0	0
Unclassified_Micrococcaceae	3.84e-06	0	0	0	0	0	0	0	0	0	0	0	0	7.11e-05	0	0	0	1.51e-06	0	0	0	0	2.57e-05	0	0	0	0	2.6e-06	0	0	0	0	7.5e-06
Unclassified_Micromonosporaceae	9.1e-07	0	0	0	0	0	0	0	0	0	0	0	0	0	0	0	0	0	0	0	0	0	0	0	0	0	0	0	0	0	0	0	0
Unclassified_Mobiluncus	0	0	0	0	3e-07	0	0	0	0	0	1.3e-06	0	1e-06	0	0	0	0	1.03e-06	0	9e-07	5.2e-06	0	5.6e-06	0	0	0	0	3.8e-06	0	0	0	0	9.8e-06
Unclassified_Mollicutes	0	0	0	0	0	0	0	0	0	0	0	0	0	0.000470207	0	0	0	0	0	0	0	0	0	0	5.5e-05	0.0002388	0.000474406	0	0	0	0	0.00054174	0
Unclassified_Moraxellaceae	0	9.2e-06	0	0	3.29e-06	0	0	0	0	1.8e-06	0	0	0	0	0	0	0	0	0	0	1.2e-06	0	0	0	0	0	0	0	0	2.4e-06	0	0	0
Unclassified_Mycobacterium	3.91e-06	2.4e-06	0	2.98e-05	2.1e-06	8.59e-05	3.35e-05	4e-06	1.82e-05	2.4e-06	3.3e-06	1.2e-05	5.1e-06	2.79e-05	0	5.7e-06	5e-06	5.1e-07	1e-06	2.86e-06	4.7e-06	5e-06	6.1e-06	1.5e-06	4e-06	3.8e-06	2.62e-05	1.1e-06	1.4e-06	5.1e-06	4.63e-06	2.97e-06	8.5e-06
Unclassified_Mycoplasma	0	0	0	0	5.1e-05	0	0	0	0	0	0	0	0	0	0	0	0	0	0	0	0	0	0	0	0	0	0	0	0	0	0	0	0
Unclassified_Mycoplasmataceae	0	0	0	0	1.26e-06	0	0	2.6e-05	0	0	0	0	0	0	0	0	0	0	0	0	0	0	0	0	0	0	0	0	0	0	0	0	0
Unclassified_Neisseria	0	2.74e-05	0	0	1.5e-06	0	0	0	0	0	0	0	0	0	0	0	1.66e-05	0	0	0	0	0.000292	0	1.13e-05	0	0	0	0	0	0	0	0	0
Unclassified_Neisseriaceae	0	2e-06	0	0	5e-07	0	0	0	0	0	0	0	0	0	0	0	0	0	0	0	0	1.7e-05	0	2e-07	0	0	0	0	0	0	0	0	0
Unclassified_Neisseriales	0	1e-07	0	0	2.7e-06	0	0	0	0	0	0	0	0	6.57e-05	0	2.47e-05	0	0	2.93e-05	0	0	1.8e-05	2.34e-05	6e-08	0	0	0	0	0	9.3e-06	0	0	0
Unclassified_Nocardiopsis	0	0	0	0	0	0	0	0	0	0	0	0	0	0	0	0	0	0	0	0	8.92e-06	0	0	0	0	0	0	0	0	0	0	0	0
Unclassified_Novosphingobium	0	1.26e-05	0	0	0	0	0	0	0	0	0	0	0	0	0	0	0	0	0	0	0	0	0	0	0	0	0	0	0	0	0	0	0
Unclassified_Oceanimonas	0	0	0	0	0	0	0	0	0	0	0	0	0	0	0	0	0	0	0	6.7e-07	0	0	0	0	0	0	0	0	0	0	0	0	0
Unclassified_Oceanobacillus	0	0	0	0	0	0	0	0	0	0	0	0	0	1.3e-05	0	0	0	0	0	0	0	0	0	0	0	0	0	0	0	0	0	0	0
Unclassified_Oceanospirillales	0	0	0	0	0	0	0	0	0	0	0	0	0	0	0	0	0	5.7e-07	0	0	0	0	0	2.36e-06	0	0	0	2.8e-06	0	5.4e-06	0	0	0
Unclassified_Odoribacter	0	6.26e-07	0	4.29e-07	0	9.44e-06	0	0	6.85e-06	4.18e-07	0	0	7.6e-08	1.29e-06	4.4e-06	2.18e-06	0	4.9e-08	8.5e-08	4e-09	0	3.61e-05	0	1.26e-07	2.49e-06	4e-06	0	2.31e-07	0	0	4.21e-06	1.78e-05	1.6e-07
Unclassified_Olsenella	0	0	0	0	0	0	7.8e-06	0	0	1.4e-06	1.36e-20	0	0	1e-07	0	1.74e-05	0	0	1.38e-05	0	1.36e-20	0	0	0	0	0	0	1.36e-20	7.09e-06	4.72e-06	0	0	0
Unclassified_Opitutaceae	0	0	0	0	0	0	0	0	0	0	0	0	0	0	0	6.15e-06	0	0	0	0	0	0	0	0	0	0	0	0	0	0	0	0	0
Unclassified_Oribacterium	9.05e-06	7.58e-06	0	1.93e-05	4.43e-06	0	0	0	1.6e-05	1.3e-05	1.47e-05	0	2.09e-05	5.5e-06	4.05e-05	2.18e-05	2.06e-05	0	1.9e-05	2.41e-05	1.84e-05	0	3.99e-05	5e-08	1.81e-05	1.97e-05	8.76e-05	5.22e-06	1.35e-05	8.8e-08	4.12e-05	5.9e-05	1.08e-05
Unclassified_Oscillatoriales	0	0	0	0	0	0	0	0	0	0	0	0	0	9.5e-06	0	0	0	0	0	0	0	0	0	0	0	0	0	0	0	0	0	0	0
Unclassified_Oscillibacter	0	0	0	2.7e-08	0	0	0	5.42e-20	0	0	1.24e-07	0	1.34e-06	0	1.07e-05	0	0	1e-07	0	0	0	0	0	2.6e-08	0	0	0	0	0	0	0	0	1.6e-06
Unclassified_Oxalobacteraceae	0	6.03e-06	0	1e-06	0	0	0	0	5.2e-06	1.27e-06	0	0	5.75e-06	3.32e-05	0	0	0	1.4e-06	0	0	1.24e-05	0	7.7e-06	1.7e-06	1.25e-05	0	0	2e-06	1.1e-06	0	2.5e-06	0	5.4e-06
Unclassified_Paenibacillaceae	2.8e-07	1e-05	0	0	5.48e-06	0	0	0	0	0	8.1e-06	0	0	9.5e-06	0	0	0	3e-07	1.74e-05	4.6e-06	0	0	0	2.2e-06	9.09e-06	1e-06	0	0	0	2.31e-06	0	0	0
Unclassified_Paenibacillus	4.97e-06	7.48e-06	0	0	2.74e-06	0	0	0	0	0	0	0	0	8.01e-05	0	0	0	4.02e-06	0	1.95e-05	0	0	0	9.79e-06	0	2.08e-05	0	0	0	9.93e-06	0	0	0
Unclassified_Pandoraea	0	0	0	0	0	0	0	0	0	0	0	0	0	0	0	0	0	0	0	0	0	0	0	0	0	0	0	0	0	0	0	0	0
Unclassified_Parabacteroides	0	0	3.72e-05	6.49e-06	5.23e-06	2.31e-06	3.22e-06	2.47e-06	1.54e-05	3.36e-07	1.51e-07	8.62e-06	0	1.54e-05	1.09e-05	2.22e-06	2.22e-07	0	4.54e-06	6.66e-06	0	0	0	0	0	2.4e-07	2.77e-07	9.11e-07	2.8e-06	0	1.13e-07	1.93e-05	0
Unclassified_Paraprevotella	0	1.36e-20	0	8e-07	3.16e-06	2.78e-05	9.1e-06	5e-07	0	1.27e-06	0	0	7.3e-06	0	1.46e-07	1e-07	2.38e-07	0	1.27e-07	8.67e-19	0	1.76e-05	0	5e-08	4.98e-07	0	0	7.79e-07	4.46e-07	5.26e-07	8.67e-19	7.41e-07	0
Unclassified_Parvimonas	0	0	0	0	2.2e-06	0	0	6.49e-07	0	6.9e-06	0	0	0	2.84e-05	0	0	0	0	0	0	0	7.92e-05	0	0	0	0	0.000101995	0	0	0	0	0	0
Unclassified_Pasteurellaceae	2.7e-06	5.13e-06	0.000112539	0.000110416	3.03e-06	0.000110725	0	0	4.86e-05	9.3e-06	1.9e-05	0	7.07e-05	0.00015	3.21e-05	2.68e-05	1.94e-05	4.8e-06	1.58e-05	4.4e-05	1.36e-05	0.000130486	5.21e-05	1.48e-05	4.91e-06	0	0.000189135	4.9e-06	8.63e-06	9.74e-06	3.22e-05	7.88e-05	4.15e-05
Unclassified_Pediococcus	0	0	0	8.74e-05	0	0	0	0	0	0	0	0	0	0	0	0	0	0	0	0	0	0	0	0	0	0	0	0	0	0	0	0	0
Unclassified_Pedobacter	0	0	0	0	0	0	0	0	0	0	0	0	0	3e-06	0	0	0	0	0	0	0	0	0	0	2.9e-06	0	1.36e-06	0	0	0	3.1e-06	2e-06	0
Unclassified_Pelobacter	0	0	0	0	0	0	0	0	0	0	0	0	0	3.97e-05	0	0	0	0	0	0	0	0	0	0	0	0	0	1.5e-06	0	0	0	0	0
Unclassified_Pelosinus	0	0	0	0	7.4e-07	0	0	0	0	0	0	0	0	0	0	0	0	0	0	0	0	0	0	0	0	0	0	0	0	0	0	0	0
Unclassified_Peptoclostridium	4.79e-06	1.47e-05	0	2.48e-05	8.42e-06	1.7e-05	4.92e-06	2.86e-05	3.32e-05	9.61e-06	5.37e-06	9.55e-05	2.73e-05	0	2.55e-05	2.8e-06	7.2e-06	1.2e-06	1.16e-05	4.13e-06	5.38e-06	2.16e-05	8.49e-06	2.46e-07	4.04e-06	1.86e-05	4.09e-05	5.67e-06	1.73e-05	2.53e-06	1.85e-05	0.00010989	5.37e-06
Unclassified_Peptococcaceae	0	8.2e-06	0	0	0	0	0	0	0	1.55e-05	0	0	0	8.84e-05	0	1.84e-05	1.87e-05	0	0	0	0	0	4.57e-05	8.7e-06	2.08e-05	5.98e-05	0.000137144	1.89e-05	0	1.33e-05	0	0	3.02e-05
Unclassified_Peptoniphilus	0	3.61e-05	0	0	1.91e-05	0	0	0.000109554	4.97e-05	1.22e-05	2.05e-05	0.000239	4.96e-05	8.21e-05	0	2.94e-05	3.92e-05	5.52e-06	0	1.72e-05	4.15e-05	0.0002305	2.64e-05	1.67e-05	0	0.0001157	0.000176674	3.78e-05	2.48e-05	9.7e-06	8.25e-05	0.000193239	3.99e-05
Unclassified_Peptostreptococcaceae	1.01e-05	3.04e-05	0.000558071	2.56e-05	3.12e-06	2.28e-05	5.56e-05	1.74e-05	3.05e-05	1.9e-05	1.79e-05	9.27e-05	3.65e-05	0.000106318	1.75e-05	3.41e-05	1.51e-05	3.05e-06	3.44e-05	1.23e-05	2.46e-05	3.98e-05	2.05e-05	1.17e-05	3.06e-05	4.61e-05	0.000141816	1.49e-05	2.45e-05	1.39e-05	3.68e-05	7.5e-05	3.06e-05
Unclassified_Peptostreptococcus	0	0	0	0	1.1e-06	0	0	7.14e-06	0	0	0	0	0	0	0	0	0	1.18e-06	0	3e-06	3.2e-06	5.19e-07	1.51e-05	1.77e-06	0	0	0	0	0	3.1e-06	0	0	0
Unclassified_Phyllobacteriaceae	0	8.49e-06	0	0	0	0	0	0	0	0	0	0	0	9.3e-06	0	4.2e-06	2.95e-06	0	0	0	0	0	0	0	0	0	0	0	0	0	0	0	0
Unclassified_Piscirickettsiaceae	0	0	0	0	0	0	0	0	0	0	0	0	0	1.64e-05	0	0	0	0	0	0	0	0	0	0	0	0	0	0	0	0	0	0	0
Unclassified_Planctomycetaceae	1e-07	7e-07	0	0	1e-07	0	0	2e-06	0	0	0	0	2.1e-06	1.14e-05	0	1.2e-06	5e-07	4e-08	0	1e-06	1.5e-06	0	7e-07	0	5e-07	0	6.49e-06	5e-07	4e-07	0	1e-06	1.42e-05	8e-07
Unclassified_Planctomycetes	0	0	0	0	3e-07	0	7e-06	0	2.63e-06	0	4e-07	0	0	3.6e-06	0	1e-06	7e-07	0	0	6e-07	0	0	0	0	0	0	0	0	0	0	0	0	1.2e-06
Unclassified_Planctomycetia	0	0	4.32e-06	0	0	0	0	0	0	0	0	0	0	0	0	0	0	0	0	0	0	0	0	0	0	0	0	0	0	0	0	0	0
Unclassified_Pleomorphomonas	0	0	0	0	0	0	0	0	0	0	0	0	0	0	0	0	0	0	0	0	0	0	0	0	0	0	0	0	0	3.3e-07	0	0	0
Unclassified_Podoviridae	0	0.00146034	0	0	0.000527132	0.00778221	0	0	0	0.00529706	0.000639687	0	0.00232737	0	0	0.00180832	0.00196233	0	0.00136668	0.00121033	0	0	0.00158623	0	0	0	0	0.000890252	0.00230609	0	0	0	0.00140102
Unclassified_Pontibacillus	0	0	0	0	4e-07	0	0	0	0	0	0	0	0	0	0	0	0	0	0	0	0	0	0	0	0	0	0	0	0	0	0	0	0
Unclassified_Pontibacter	0	0	0	0	0	0	0	0	0	0	0	0	0	0	0	0	0	0	0	0	0	0	0	0	0	0	0	0	0	0	0	3.01e-05	0
Unclassified_Porphyromonadaceae	9.43e-06	0	6.71e-06	2.47e-05	0	5.55e-05	5.26e-05	6.32e-05	8e-05	0	0	1.38e-05	3.08e-06	3.86e-05	2.92e-06	9.57e-06	3.96e-06	4.84e-07	1.91e-05	0	0	3.44e-05	0	7.21e-06	4.54e-06	7.49e-05	1.8e-05	0	6.62e-07	1.06e-05	4.83e-05	0.000125312	5.11e-06
Unclassified_Porphyromonas	0	2.45e-05	6.94e-05	0	7.64e-06	0	0	2.7e-05	0	3.1e-05	1.63e-05	0.000307	4.66e-05	0	0	3.12e-05	4.17e-05	6.4e-06	0	2.04e-05	1.27e-05	0.000311	1.32e-05	3.6e-06	3.16e-05	0	0.000120606	1.68e-05	2.12e-05	0	0	0	2.59e-05
Unclassified_Prevotella	4.67e-05	7.39e-05	0.000615229	0.000194568	3.36e-06	0.0002084	0.0001095	0.000140698	0.000215965	0	2.28e-05	0.000680841	0.000103172	0.000141355	6.98e-05	8.06e-05	0.00015573	1.65e-05	9.86e-05	4.16e-05	0	0.000761974	0.000123468	1.53e-05	1.4e-05	0.000182	0.000102139	5.4e-05	0	7.33e-05	0.000142436	0.000496573	8.95e-05
Unclassified_Prevotellaceae	1.2e-06	0	0	8.76e-06	2.8e-05	7.2e-06	3.62e-06	7.82e-06	2.13e-05	0	0	2.21e-05	0	2.53e-05	8.5e-06	8e-06	2.09e-05	3.4e-07	5.86e-05	4.07e-06	1.38e-05	5.48e-05	1.37e-06	0	1.59e-06	0	3.87e-06	0	0	0	5.3e-06	5.41e-06	6.25e-06
Unclassified_Prochlorococcus	0	0	0	0	0	0	0	0	0	0	0	0	0	0	0	0	7.48e-05	0	0	0	0	0	0	0	0	0	0	0	0	0	0	0	0
Unclassified_Propionibacteriaceae	0	3.82e-05	0	0	0	0	0	0	0	8e-07	0	0	0	7.93e-05	0	0	0	0	0	0	9e-06	0	0	0	0	0	0	0	0	0	0	0	0
Unclassified_Propionibacterium	0	0	0	0	0	0	0	0	0	4.4e-06	0	0	0	0	0	0	0	0	0	0	1.59e-05	0	0	0	0	0	0	0	0	0	0	0	0
Unclassified_Proteobacteria	3.94e-05	0	0.000625276	0.000417866	2.74e-07	0.000355138	6.86e-07	0	0.000156326	1.82e-07	6.25e-07	0.000672836	4.01e-07	3.21e-05	7.15e-06	4.34e-19	4.88e-07	8.89e-06	3.82e-07	2.46e-07	3.17e-07	2.57e-07	0	7e-08	2.49e-07	9e-07	2.03e-05	7.5e-07	3.47e-07	0	7.14e-05	0.000178257	1.28e-06
Unclassified_Pseudanabaena	0	0	0	0	0	0	0	0	0	0	0	0	0	2.92e-05	0	0	0	0	0	0	0	0	0	0	0	0	0	0	0	0	0	0	0
Unclassified_Pseudomonadales	0	4e-06	0	0	4e-07	0	0	0	0	4e-06	0	0	0	0	0	0	0	0	0	0	6.4e-06	0	0	0	0	0	0	0	0	7e-07	0	0	0
Unclassified_Pseudonocardiaceae	0	0	0	0	0	0	0	0	0	0	0	0	0	3.85e-05	0	0	0	0	0	0	0	0	0	0	0	0	0	0	0	5.14e-06	0	0	0
Unclassified_Psychroflexus	0	0	0	0	0	0	0	0	0	0	0	0	0	1.86e-05	0	0	0	0	0	0	0	0	0	0	0	0	9.2e-06	0	0	0	0	0	0
Unclassified_Ralstonia	4e-07	4.9e-06	5.6e-06	0	5.4e-07	2.1e-05	0	0	2.8e-06	3.41e-06	0	0	0	5.74e-05	0	1e-05	6.9e-06	0	0	6e-07	1.6e-05	0	2.77e-05	5.68e-06	1.3e-06	0	4.3e-06	2.16e-06	0	0	0	2.14e-05	1.9e-06
Unclassified_Rhizobiaceae	5.34e-06	9.8e-06	0	0	3.53e-06	2.6e-05	1.15e-05	0	8.1e-06	3.37e-05	0	0	3.73e-05	0	0	4.9e-06	4.1e-06	0	2.68e-05	0	1.04e-05	0	2.47e-05	0	3.55e-06	0	0	6.6e-06	8.5e-06	1.86e-05	0	0	2.25e-05
Unclassified_Rhizobiales	8.47e-06	1.52e-05	0	0	9.38e-06	8.06e-05	2.96e-05	0.000274	2.13e-05	1.39e-05	2e-05	9.3e-05	2.69e-05	0.0001022	1.11e-05	1.04e-05	3.45e-05	0	2.44e-05	2.11e-05	3.76e-05	0.000172	4.65e-05	1.79e-05	9.7e-06	0	9.77e-05	1.08e-05	2.37e-05	1.87e-05	0	0	2.65e-05
Unclassified_Rhodobacter	0	0	0	0	0	0	0	0	0	0	0	0	0	8.6e-06	0	0	0	0	0	0	0	0	0	0	0	0	0	0	0	0	0	0	0
Unclassified_Rhodobacteraceae	0	1.66e-05	0	0	0	0	0	0	0	0	0	0	0	5.9e-05	0	1.37e-05	1.69e-05	0	0	0	2.02e-05	0	1.71e-05	0	0	0	0	0	0	1.7e-05	0	0	1.76e-05
Unclassified_Rhodobacterales	0	1.8e-06	0	0	0	0	0	0	0	0	0	0	0	1.9e-05	0	1.8e-06	2.2e-06	0	0	0	7.8e-06	0	3.7e-06	0	0	0	0	0	0	2.2e-06	0	0	7e-07
Unclassified_Rhodocyclaceae	8.51e-06	0	0	0	3.2e-06	0	0	0	0	0	5.9e-06	0	0	6.76e-05	0	0	2.14e-05	0	0	0	1.95e-05	0	3.97e-05	7.38e-06	0	0	0	6.22e-06	0	7.72e-06	0	0	0
Unclassified_Rhodospirillaceae	0	1.42e-05	0	0	0	0	0	0	0	0	0	0	0	7.17e-05	0	0	0	0	0	0	7.14e-06	0	1.22e-05	0	0	0	4.29e-05	0	0	0	0	0	0
Unclassified_Rhodospirillales	0	9.1e-06	0	0	9.2e-06	0	0	0	0	2.4e-06	0	0	2.47e-05	0	0	2.06e-05	3.45e-05	0	0	1.14e-05	1.21e-05	0	8.9e-06	0	2.63e-05	0	6.28e-05	0	1.78e-05	8.2e-06	0	0	0
Unclassified_Rickettsiales	0	0	0	0	0	0	0	0	0	0	0	0	0	0	0	0	0	0	0	0	0	0	0	0	0	0	4.86e-05	0	0	0	0	0	0
Unclassified_Riemerella	0	0	0	0	1.47e-06	0	0	0	0	6.1e-06	7.1e-07	0	0	0	0	0	0	0	0	0	1.96e-05	0	0	0	0	0	0	0	0	0	0	0	2.8e-06
Unclassified_Rikenellaceae	1.99e-06	8.78e-06	0	1.07e-05	0	3.15e-05	0	1.3e-05	0	7.27e-06	0	1.43e-05	0	1.29e-05	2.3e-06	0	0	0	3.37e-07	8.11e-06	9.06e-06	3.01e-05	6.7e-07	2.07e-06	7e-07	8e-06	1.99e-05	0	7.35e-06	2.1e-06	1.24e-07	5.93e-06	5.26e-06
Unclassified_Roseburia	6.22e-06	6.95e-06	0	1.07e-06	2.11e-06	0	0	0	1.14e-06	3.63e-07	0	0	0	0	2.94e-07	0	2.09e-06	0	2.55e-06	4.4e-06	0	0	0	0	1.25e-06	2e-06	3.14e-06	0	1.04e-05	0	0	0	6.41e-06
Unclassified_Rothia	0	0	0	0	0	0	0	0	0	0	0	0	0	0	0	0	0	0	0	0	0	0	1.08e-05	0	0	0	0	2.3e-06	0	0	0	0	0
Unclassified_Ruminiclostridium	5.48e-06	5.45e-06	6.59e-05	1.4e-05	3.26e-06	2.17e-05	1.35e-05	4.53e-05	1.89e-05	9.49e-06	8.25e-06	6.9e-05	3.07e-05	0	9.86e-06	2.82e-05	2.75e-05	3.75e-06	0	1.62e-05	7.93e-06	4.54e-05	1.24e-05	8.02e-06	0	2.46e-05	6.3e-05	1.77e-06	2.39e-06	1.65e-05	0.000101448	0.000114	6.05e-06
Unclassified_Ruminococcaceae	0	0	1.9e-05	3.12e-05	2.36e-05	2.33e-05	5.72e-06	1.77e-05	6.02e-05	1.21e-05	0	8.84e-05	0	0	4.29e-05	0	9.96e-05	9.24e-05	0	1.98e-06	0	6.01e-06	0	5.76e-05	1.05e-05	0	0	7.93e-05	3.21e-05	2.4e-05	0	0.000111373	1.53e-05
Unclassified_Ruminococcus	4.15e-05	5.1e-05	3.02e-05	2.14e-06	0	4.49e-05	1.9e-05	4.2e-05	0	8.07e-06	0	8.56e-05	0	1.71e-05	2.04e-05	2.66e-06	0	0	3.44e-06	0	0	7.71e-05	0	0	2.49e-05	5.2e-06	0	2.09e-05	5.95e-06	0	7.47e-06	0	4.81e-06
Unclassified_Salinicoccus	0	0	0	0	0	0	0	0	0	0	0	0	0	3.6e-06	0	0	0	0	0	0	0	0	0	0	0	0	0	0	0	0	0	0	0
Unclassified_Salinispora	1.4e-07	0	0	0	0	0	0	0	0	0	0	0	0	0	0	0	0	0	0	0	0	0	0	0	0	0	0	0	0	0	0	0	0
Unclassified_Selenomonadales	3.11e-07	1.16e-07	0	1.29e-05	0	0	9.16e-06	0	1e-09	2.74e-05	5e-06	7.13e-07	0	0	0	0	1.05e-06	5.09e-07	0	2.41e-06	0	6e-07	5.28e-07	3.11e-07	3.74e-07	0	0	2.59e-07	7.14e-06	3.16e-06	2.1e-07	0	4.81e-07
Unclassified_Selenomonas	9.13e-06	2.94e-05	0	0	8.61e-06	0	4.83e-05	0	0	1.16e-05	2.66e-05	0	3.72e-05	0.000174	0	2.95e-05	3.86e-05	3.72e-06	2.17e-05	1.21e-05	2.71e-05	0	1.76e-05	1.33e-05	1.14e-05	0	0	1.6e-05	2.41e-05	1.5e-05	0	0	1.76e-05
Unclassified_Shigella	0	2.13e-05	0	0	0	0	0	0	0	0	0	0	2.44e-05	0	0	0	1.82e-05	0	0	0	1.24e-05	0	0	0	1.44e-05	0	0	0	0	0	0	0	0
Unclassified_Sinobacteraceae	0	0	0	0	0	0	0	0	0	0	0	0	0	2.3e-06	0	0	7.4e-07	0	0	0	0	0	0	0	0	0	0	0	0	0	0	0	0
Unclassified_Siphoviridae	0	0	0	0	0	0	0	0	0	0	0	0	0	0	0	0	0	0	0	0	0	0	0.00195219	0	0	0	0	0	0	0	0	0	0
Unclassified_Slackia	1.16e-05	0	2.49e-05	2.23e-05	0	0.000177	3.9e-05	0	0	1.93e-05	7.59e-06	0	3.87e-05	3.22e-05	0	1e-07	1.2e-08	9.51e-07	1.51e-05	1.39e-05	1.56e-05	8.24e-05	1.25e-05	4.05e-06	0	2.52e-05	3.65e-05	1.2e-05	9.3e-08	0	0	4.22e-05	1.84e-05
Unclassified_Solirubrobacterales	0	0	0	0	0	0	2.42e-05	0	0	0	0	0	0	0	0	1.14e-05	0	0	0	0	0	0	0	0	0	0	0	0	0	0	0	0	0
Unclassified_Sphingobacteriaceae	0	0	0	0	0	0	0	0	0	0	0	0	0	3e-06	0	0	0	0	0	0	7.27e-06	0	0	0	7e-07	0	1.39e-05	0	0	0	8e-07	6e-06	0
Unclassified_Sphingobacteriales	0	0	0	0	0	0	0	0	0	9.54e-06	0	0	0	2.47e-05	0	0	0	0	0	0	4.1e-06	0	0	0	5e-07	0	9.31e-06	0	0	6.73e-06	5.3e-06	7e-06	0
Unclassified_Sphingobacterium	0	0	0	0	0	0	0	0	0	0	0	0	0	0	0	0	0	0	0	0	1.55e-06	0	0	0	0	0	0	0	0	0	0	0	0
Unclassified_Sphingomonadaceae	8.6e-07	9.7e-06	0	0	0	2.31e-05	0	0	4.8e-06	5.1e-06	0	0	0	0	0	2.59e-05	0	0	0	0	7.2e-06	0	3.47e-05	0	0	0	0	0	0	0	0	0	0
Unclassified_Sphingomonadales	0	5e-07	0	0	0	0	0	0	0	0	0	0	0	0	0	2e-06	0	0	0	0	1.1e-06	8.79e-05	1.9e-06	0	0	0	0	0	0	0	0	0	0
Unclassified_Sphingomonas	1.77e-06	0	0	0	0	2.04e-05	0	0	2.3e-06	1.76e-05	0	0	0	0	6e-07	0	0	0	0	0	1.27e-05	0	0	0	0	0	0	0	0	0	0	0	0
Unclassified_Spirochaeta	0	0	0	0	0	0	0	0	0	0	2e-07	0	5.62e-06	2.1e-05	0	0	0	0	2.7e-06	0	3e-07	0	2.2e-06	1.77e-06	0	0	3.81e-05	0	0	2.31e-06	8e-07	8e-06	7.8e-06
Unclassified_Spirochaetaceae	0	2.8e-06	0	0	4.7e-06	0	0	0	0	2.8e-06	1.4e-06	0	1.39e-05	7.59e-05	0	2.44e-05	1.23e-05	3.1e-06	2.08e-05	9.5e-06	8.7e-06	9e-06	3.04e-05	2.6e-06	6e-06	6.46e-05	1.43e-05	0	4.7e-06	2e-06	2.29e-05	1.88e-05	4.3e-06
Unclassified_Spirochaetales	0	1.23e-05	0	0	2.5e-06	0	7.5e-06	0	0	4.2e-06	7.7e-06	0	1.26e-05	4.71e-05	0	5.3e-06	9.5e-06	1.81e-06	7.1e-06	5.3e-06	7.2e-06	4.4e-05	6.19e-06	6.9e-06	4.4e-06	1.59e-05	2.64e-05	1.73e-05	2.8e-06	1.11e-05	3.21e-06	6.41e-05	4.6e-06
Unclassified_Staphylococcaceae	0	2.28e-06	0	0	1.4e-06	0	0	0	0	1e-06	0	0	0	7.6e-06	1.17e-06	0	0	0	0	1.8e-06	7.48e-06	0	0	0	0	1.31e-05	0	3e-06	0	0	0	0	4.81e-06
Unclassified_Staphylococcus	0	5.51e-05	0	0	2.58e-05	0	0	0	0	4.49e-05	0	0	0	8.9e-05	8.63e-05	0	7.94e-05	0	0	4.52e-05	0.000118	0.000238724	0	0	0	2.01e-05	0	1.06e-05	0	0	0	0	6.58e-05
Unclassified_Stenotrophomonas	0	0	0	0	0	7e-06	0	0	0	9e-07	0	0	0	0	0	0	0	0	0	0	1.55e-05	0	0	0	0	0	0	0	0	0	0	0	0
Unclassified_Streptococcaceae	0	1.74e-05	0.000110376	3.86e-05	3.3e-07	0	0	0	5.25e-05	0	2.2e-07	0.000136848	4.41e-05	2.6e-06	8.62e-07	3.83e-06	3.14e-05	0	0	2.81e-06	0	0.000222488	0	8.71e-07	9.96e-06	4.7e-05	8.79e-05	5.69e-05	1.19e-05	0	3.16e-05	0.000112708	9.9e-08
Unclassified_Streptococcus	0.000205064	0.000251961	0.00252489	0.00172288	0.000116493	0.0027619	0.00152291	0.00195406	0.000814772	0.000225285	0.000111985	0.00334191	0.000491503	0.000628129	0.000628758	0.000352791	0.000371906	8.73e-05	0.000186578	0.000225594	0.000311196	0.00366719	0.000454612	9.46e-05	0.000247119	0.0003653	0.00058362	0.000296485	0.000185646	0.000233227	0.000395682	0.000745652	0.000250504
Unclassified_Streptomyces	8.51e-06	1.65e-05	0	0	6.62e-06	4.42e-05	2.51e-05	0	0	8.09e-06	7.78e-06	0	0	0	0	1.17e-05	2.35e-05	0	0	5.82e-06	1.93e-05	0	1.6e-05	7.03e-06	8.3e-06	1.79e-05	1.69e-05	1.12e-05	1.07e-05	7.39e-06	6.31e-06	2.37e-05	2.1e-05
Unclassified_Streptomycetaceae	1e-07	0	0	0	0	0	0	0	0	0	0	0	0	0	0	0	0	0	0	0	0	0	5e-07	0	0	0	0	2e-07	0	0	0	0	0
Unclassified_Subdoligranulum	0	0	3.42e-07	0	0	3.14e-07	1e-09	1e-09	0	0	1e-09	0	0	0	1.63e-07	0	2.09e-06	0	3.82e-07	2.2e-07	0	3.01e-06	0	2.07e-07	0	0	0	3.89e-07	0	0	4.21e-07	0	0
Unclassified_Succinivibrionaceae	0	0	0	0	0	0	0	0	0	0	0	0	0	0	0	0	0	0	0	0	7e-07	0	0	0	0	0	0	0	0	0	0	0	0
Unclassified_Sulfurimonas	0	0	0	0	4.8e-07	0	0	0	0	0	0	0	0	5.3e-06	0	0	0	0	0	0	0	0	0	0	1.1e-06	0	0	0	0	0	0	0	0
Unclassified_Sutterella	1.7e-08	8e-08	1.14e-06	1.72e-05	6.08e-07	6.29e-06	1e-09	0	7.65e-06	0	0	7.13e-06	0	2.2e-05	0	0	0	0	8.32e-07	5e-07	0	0	0	1.29e-07	8.45e-07	0	9.42e-06	9.76e-07	0	5.95e-07	0	4.45e-06	0
Unclassified_Sutterellaceae	0	4.39e-07	6.26e-05	2.25e-05	0	0	1.14e-07	4e-06	3.5e-08	0	0	4.82e-07	7.9e-06	6e-07	5.4e-08	0	0	3.48e-07	2.95e-07	0	0	1.29e-06	2.75e-06	2.06e-07	0	3.4e-06	0	0	7.44e-07	1.3e-07	1.47e-06	7.42e-07	0
Unclassified_Synergistaceae	0	0	0	0	0	0	0	1.62e-05	0	1e-06	0	0	0	0.000139	0	0	0	0	0	0	1.71e-05	2.83e-05	7.6e-06	0	1.03e-05	0	0	0	0	0	0	0	3.56e-05
Unclassified_Syntrophomonadaceae	0	0	0	0	0	0	0	0	0	0	0	0	0	4.24e-05	0	0	0	0	0	0	0	0	0	0	0	0	0	0	0	0	0	1.51e-05	0
Unclassified_Tannerella	0	2.9e-06	2.73e-06	0	6e-07	6.2e-06	1.4e-06	2.8e-06	4e-06	0	2.16e-06	4.99e-06	2e-06	0	0	8.33e-06	1.2e-06	0	1e-06	0	2.49e-07	0	2.5e-06	7e-07	9.97e-07	4.5e-06	0	0	0	1.1e-06	8.21e-06	4e-06	1.4e-06
Unclassified_Thauera	0	0	0	0	0	0	0	0	0	0	6.4e-06	0	0	0	0	0	0	0	0	0	0	0	0	0	0	0	0	0	0	0	0	0	0
Unclassified_Thermaceae	0	0	0	0	0	0	0	0	0	0	0	0	0	3.2e-05	0	0	0	0	0	0	0	0	0	0	0	0	0	0	0	0	0	0	0
Unclassified_Thermaerobacter	0	1.5e-06	0	0	5.03e-06	0	0	0	0	0	0	0	0	0	0	1e-06	0	0	6.1e-06	0	0	0	0	5.43e-06	0	0	0	0	0	0	0	0	0
Unclassified_Thermoanaerobacter	0	2.51e-05	0	0	0	0	0	0	0	0	0	0	8.34e-05	7.96e-05	0	2.69e-05	3.91e-05	0	0	0	5.22e-05	0	0	0	3.08e-05	0	0	2.15e-05	1.91e-05	0	0	0	0
Unclassified_Thermoanaerobacteraceae	0	5.4e-06	0	0	0	0	0	0	0	0	0	0	2.78e-05	6.72e-05	0	2.2e-05	1.82e-05	0	4.56e-05	0	2.17e-05	0	0	0	5.94e-06	0	0	1.02e-05	5.6e-06	0	6.29e-05	0	1.76e-05
Unclassified_Thermoanaerobacterales	0	3.5e-06	0	0	0	0	0	0	0	0	0	0	2.54e-06	3.5e-05	0	9.6e-06	1.1e-05	0	3.7e-05	0	9e-06	0	3.24e-05	2.2e-05	4.34e-07	3.5e-05	0.000194575	1.5e-06	3.2e-06	1.52e-05	1.05e-05	0.000170842	0
Unclassified_Thermoanaerobacterales.Family.III.Incertae.Sedis	0	2.72e-05	0	0	0	0	0	0	0	0	0	0	1.72e-05	0	0	6.1e-06	5e-06	0	0	0	3.6e-06	0	2.9e-06	0	5.7e-06	1.55e-05	0	2.7e-06	2.9e-06	3.3e-06	9.2e-06	0	4.49e-06
Unclassified_Thermoanaerobacterium	0	0	0	0	0	0	0	0	0	0	0	0	0	9.27e-05	0	0	0	0	0	0	0	0	0	0	0	4.11e-05	0	0	0	0	0	0	0
Unclassified_Thermomonosporaceae	0	0	0	0	0	0	0	0	0	0	0	0	0	0	0	0	0	0	0	0	0	0	0	0	0	0	0	0	0	0	0	0	4.8e-07
Unclassified_Thermotogaceae	0	0	0	0	0	0	0	0	0	0	0	0	0	4.68e-05	0	0	0	0	0	0	0	0	0	0	0	0	0	0	0	0	0	0	0
Unclassified_Thermus	0	0	0	0	0	0	0	0	0	0	0	0	0	0.000105	0	0	0	0	0	0	0	0	0	0	0	0	0	0	0	0	0	0	0
Unclassified_Thioalkalivibrio	0	0	0	0	0	0	0	0	0	0	0	0	0	0	0	0	0	0	0	0	0	0	0	0	0	0	0	0	0	0	0	0	1.47e-05
Unclassified_Thiotrichales	0	0	0	0	0	0	0	0	0	0	0	0	0	4.8e-05	0	0	0	0	0	0	0	0	0	0	0	0	0	0	0	0	0	0	0
Unclassified_Treponema	0	1.51e-05	0	0	6e-06	0	2.67e-05	0	0	5.5e-06	7.91e-06	0	0	0	0	0	6.1e-06	3.64e-06	0	7.1e-06	1.33e-05	0.000157	0	1.06e-05	1.8e-05	0	6.71e-05	0	6.6e-06	1.57e-05	0	7.42e-05	1.78e-05
Unclassified_Turicibacter	4e-08	0	0	0	0	0	0	0	4.1e-05	1e-08	0	0	5.2e-06	0	0	0	1.43e-05	0	1e-07	0	0	3.2e-05	0	6.86e-06	2.12e-07	0	1.05e-07	1.2e-07	3.39e-21	0	0	0	0
Unclassified_Ureaplasma	0	0	0	0	0	0	0	2.8e-05	0	0	0	0	0	0	0	0	0	0	0	0	0	0	0	0	0	0	0	0	0	0	0	0	0
Unclassified_Veillonella	1.69e-05	4.29e-05	0	0.000154992	1.32e-05	0.000176	0.000104	9.67e-05	4.05e-05	2.68e-05	1.73e-06	0	5.45e-05	0.000129134	9.05e-05	1.06e-05	1.25e-05	2.3e-06	5.78e-05	3.07e-05	6.24e-05	0.000473367	3.42e-05	2.18e-05	3.32e-06	8.67e-05	0.000151894	3.37e-05	1.42e-05	4.49e-06	5.72e-05	0.000203171	1.51e-05
Unclassified_Veillonellaceae	1.6e-05	5.24e-06	0.000159306	6.21e-05	1.44e-05	0.0001234	2.87e-05	4.11e-05	2.59e-05	3.12e-05	3.99e-07	0.000508191	8.7e-05	0.000101947	3.06e-05	3.24e-05	1.49e-05	1.19e-05	1.53e-05	1.46e-05	9.54e-06	0.000176789	4.57e-05	9.97e-06	2.41e-05	9.17e-05	9.38e-05	7.3e-06	7.47e-06	9.03e-06	7.06e-05	0.000107891	3.74e-05
Unclassified_Verrucomicrobia	0	1.16e-05	0	0	1.2e-06	0	0	2.6e-06	1.14e-06	0	0	0	0	2.57e-05	0	1.4e-06	1.05e-06	0	1.27e-06	3.3e-06	0	3.61e-06	3.75e-06	1.04e-06	0	0	0	0	9e-07	3.5e-06	3.79e-06	1.63e-05	0
Unclassified_Verrucomicrobiaceae	0	0	3.41e-06	0	2e-07	0	1.14e-05	0	0	3.63e-07	4e-07	0	0	4.29e-06	0	0	0	0	0	2.2e-06	0	0	1.25e-06	2.07e-07	0	1.1e-06	0	0	1e-06	0	0	0	6e-07
Unclassified_Verrucomicrobiales	0	0	0	0	0	0	0	0	0	0	0	0	0	3.46e-06	0	0	0	0	0	0	0	0	0	0	0	0	0	0	0	2e-07	0	0	0
Unclassified_Vibrio	0	0	0	0	2.74e-06	0	0	0	4.8e-06	1.55e-05	0	0	0	0	0	0	0	0	0	0	1.92e-05	0	0	0	0	0	0	0	1.39e-05	0	2.1e-06	0	0
Unclassified_Vibrionaceae	0	0	0	0	4.4e-07	0	0	0	0	8e-07	0	0	0	0	0	0	0	0	0	0	1.1e-06	0	0	0	0	0	0	0	0	0	1.6e-06	0	0
Unclassified_Weissella	0	0	0	0	0	0	0	0	0	3e-06	0	0	0	0	0	0	0	2.57e-06	0	0	0	0	0	0	7.53e-06	0	0	0	0	0	0	0	1.36e-20
Unclassified_Xanthomonadaceae	6e-06	1.7e-05	3.43e-05	6.75e-05	7.9e-06	4.9e-05	3.36e-05	3e-05	2.46e-05	3.4e-06	1.29e-05	8e-06	2.88e-05	8.6e-05	4e-06	3.13e-05	3.3e-05	1.71e-06	1.73e-05	2.3e-06	3.18e-05	3.5e-05	1.91e-05	8.4e-06	1.59e-05	1.03e-05	5.34e-06	9.6e-06	9.4e-06	1.62e-05	1.05e-06	2.97e-06	3.89e-05
Unclassified_Xanthomonadales	3e-07	3e-06	0	0	2e-07	0	2.63e-06	0	1.26e-06	1e-06	0	7e-06	3.7e-06	0	0	7e-07	3.1e-07	0	8e-07	0	5e-06	1e-05	1.4e-06	6e-07	2e-06	1e-05	2.41e-06	9e-07	0	6e-07	1.47e-06	2.67e-06	1.5e-06
Unclassified_Xanthomonas	2.85e-06	3.2e-06	8.25e-05	0.00014547	2.08e-06	1.34e-05	4.58e-05	2.83e-05	8.17e-06	1.29e-05	4.58e-06	8.18e-05	1.15e-05	3.4e-05	1.1e-06	4.8e-06	5.9e-06	6e-07	9.41e-06	3.9e-06	1.47e-05	4.8e-05	7.4e-06	2.61e-06	2.8e-06	3.8e-06	1.79e-05	2.9e-06	6.86e-06	3.3e-06	1.64e-05	3.49e-05	1.27e-05
Ureaplasma.parvum	0	0	0	0	0	0	0	0.000256	0	0	0	0	0	0	0	0	0	0	0	0	0	0	0	0	0	0	0	0	0	0	0	0	0
Varibaculum.cambriense	0	0	0	0	0	0	0	7.97e-05	0	0	0	0	0.000382458	0	0	0	0	0	0	0	0	0	0	0	0	0	0	0	0	0	0	0	0
Variovorax.paradoxus	0	0	0	0	0	0	0	0	0	0	0	0	0	0	0	0	0	0	0	0	0	0	0	0	0	0	0	2.41e-06	0	0	0	0	0
Veillonella.atypica	3.96e-05	0	0	0.000181275	0	0	0	0.000363	0	2.02e-05	2.02e-05	0	0	0	4.35e-05	0.000122	0.0001195	0.00119491	0	0	0	0.000236	7.07e-05	0	0.000175	0	0	0	0	0.0001652	3.25e-05	0	0
Veillonella.dispar	6.66e-05	2.2e-05	0	4.18e-05	0	0	0	9.53e-05	2.26e-05	0	5.86e-05	0	0	7.02e-05	2.98e-05	9.38e-05	0.000184	0.000875394	2.23e-05	0	1.67e-05	0.000148	0.000176234	7.14e-06	9.94e-05	6.2e-05	0	7.12e-06	0	0.000122126	0.000168384	0	0
Veillonella.magna	0	1.11e-05	0	0	8.68e-06	0	0	0	0	0.000308436	7.58e-06	0	0	0	0	2.43e-05	0	3.23e-06	0	0	4.94e-05	0	0	5.3e-06	1.51e-05	0	0	1.75e-05	2.37e-05	1.5e-05	0	0	1.44e-05
Veillonella.parvula	9.08e-05	0	0	0.000165195	0	0	0	0	0	0	4.52e-05	0	0	0.000121	0	7.63e-05	9.97e-05	0.000574176	0	0	0	0	9.82e-05	0	0.000116	0	0	0	0	5.14e-05	7.02e-05	0	0
Veillonella.ratti	3.88e-06	2.21e-05	0	0	3.89e-06	0	0	0	0	0	3.6e-05	0	0	0	0	0	0	4.43e-06	0	0	1.15e-05	0	0	0	1.06e-05	0	0	1.26e-05	0	8.15e-06	0	0	1.15e-05
Veillonella.sp.3.1.44	1.8e-05	0	0	0	0	0	0	0	0	0	9.84e-06	0	0	0	0	2.63e-05	3.75e-05	0.000127583	0	0	0	0	2.16e-05	0	3.34e-05	0	0	0	0	1.09e-05	1.57e-05	0	0
Veillonella.sp.6.1.27	1.82e-05	0	0	0	0	0	0	0	0	0	9.59e-06	0	0	0	0	2.01e-05	2.66e-05	0.000128295	0	0	0	0	3.78e-05	0	3.73e-05	0	0	0	0	1.23e-05	2.95e-05	0	0
Veillonella.sp.ACP1	0	0	0	0	0	0	0	0.000103	0	0	9.61e-06	0	0	0	0	3.1e-05	5.43e-05	0.000377362	0	0	0	0	0	0	6.28e-05	0	0	0	0	7.73e-05	0	0	0
Veillonella.sp.HPA0037	7.03e-06	0	0	5.62e-05	0	0	0	5.19e-05	0	0	6.33e-06	0	0	4.34e-05	0	3.5e-05	3.06e-05	0.000310063	0	0	0	0	1.32e-05	0	4.5e-05	0	0	0	0	4.14e-05	0	0	0
Veillonella.sp.oral.taxon.158	3.12e-05	3.76e-05	0	0.000113525	0	0	0	0	0	2.73e-05	2.25e-05	0	0	0	0.000191235	5.37e-05	7.98e-05	0.000713043	0	0	0	0.00013	6.77e-05	8.16e-06	9.23e-05	4.38e-05	0	0	4.83e-05	4.74e-05	9.05e-05	0	0
Veillonella.sp.oral.taxon.780	0	0	0	0	0	0	0	0	0	0	0	0	0	9.19e-05	0	0	0	0	0	0	0	0	0	0	0	0	0	0	0	0	0	0	0
Verrucomicrobiae.bacterium.DG1235	0	0	0	0	0	0	0	0	0	0	0	0	0	9.4e-06	0	0	0	0	0	0	0	0	0	0	0	0	0	0	0	0	0	0	0
Vibrio.parahaemolyticus	0	0	0	0	0	0	0	0	0	1.17e-05	0	0	0	0	0	0	0	0	0	0	8.68e-06	0	0	0	0	0	0	0	0	0	0	0	0
Vibrio.scophthalmi	0	0	0	0	0	0	0	0	5.05e-05	0	0	0	0	0	0	0	0	0	0	0	0	0	0	0	0	0	0	0	0	0	9.22e-05	0	0
Vibrio.shilonii	0	0	0	0	0	0	0	0	0	8.77e-06	0	0	0	0	0	0	0	0	0	0	6.75e-06	0	0	0	0	0	0	0	0	0	0	0	0
Vibrio.vulnificus	0	0	0	0	1.77e-06	0	0	0	0	0	0	0	0	0	0	0	0	0	0	0	0	0	0	0	0	0	0	0	0	0	0	0	0
Weeksella.virosa	0	0	0	0	0	0	0	0	0	0	0	0	0	8.09e-05	0	0	0	0	0	0	0	0	0	0	0	0	0	0	0	0	0	0	0
Weissella.cibaria	0	0	0	0	0	0	0	0	0	1.23e-05	0	0	0	0	0	0	6.44e-05	8.31e-06	0	0	0	0	0.000121	0	0.00131763	0	0	0	0	0	0	0	4.03e-05
Weissella.confusa	0	0	0	0	0	0	0	0	0	0	0	0	0	0	0	0	0	0.00055364	0	0	0	0	0	0	1.24e-05	0	0	0	0	0	0	0	4.63e-05
Xanthomonas.gardneri	5.75e-06	1.21e-05	0	0	6.1e-06	5.86e-05	0	0	2.11e-05	1.1e-05	4.43e-06	0	1.81e-05	2.08e-05	1.56e-05	1.76e-05	1.28e-05	2.92e-06	0	3.89e-05	1.49e-05	0	1.36e-05	2.7e-06	1.53e-05	4.44e-05	0.000207965	1.12e-05	9.94e-06	5.24e-06	0.000125446	0.000201836	1.41e-05
Xanthomonas.perforans	2.15e-05	1.44e-05	0	0	3.31e-06	0.000158	0	3.93e-05	5.98e-05	7.46e-06	6.06e-06	0	1.19e-05	2.69e-05	5.4e-05	1.96e-05	2.37e-05	2.09e-06	9.09e-06	5.2e-06	1.56e-05	0.000115	1.17e-05	5.43e-06	1.53e-05	0	0	1.5e-05	1.02e-05	4.34e-06	0	0	9.76e-06
Xanthomonas.vesicatoria	2.26e-05	1.67e-05	0.000152137	4.02e-05	7.51e-06	0.000245	3.67e-05	6.14e-05	8.13e-05	1.48e-05	7.23e-06	8.92e-05	1.69e-05	3.53e-05	5.53e-05	1.76e-05	2.02e-05	3.78e-06	1.09e-05	1.14e-05	2.15e-05	0.000216	2.27e-05	6.16e-06	1.94e-05	1.4e-05	0	1.82e-05	1.23e-05	8.12e-06	0	0	1.08e-05
