# Supplementary material for: Community characteristics of the gut microbiomes of competitive cyclists
Source: Microbiome. 2017 Aug 10;5:98. doi: 10.1186/s40168-017-0320-4 (PMC5553673; doi:10.1186/s40168-017-0320-4)
Supplement: Supplementary file 14 — Table showing RNA-Seq read-based KEGG pathway abundance data. (XLSX 110 kb) [file 40168_2017_320_MOESM14_ESM.xlsx]

## Sheet: all_samples_pathway.csv
Metabolism	Pathway	Mongoose.P	Commencal.C	Trek.C	Deity.C	Yeti.P	Knolly.P	Schwinn.C	Breezer.P	Ibis.P	Giant.P	Jamis.C	Niner.C	Intense.C	Devinci.P	Scott.P	Juliana.P	Huffy.C	Pivot.C	Pinarello.C	IronHorse.C	Merlin.P	SantaCruz.P	Cove.P	Norco.P	SRAM.P	Saint.P	Enve.P	Thomson.P	Zipp.P	Easton.P	Speedplay.P	Crank.P	Renthal.P
Carbohydrate Metabolism	ko00010: Glycolysis / Gluconeogenesis	0.0278624	0.0210439	0.0272862	0.0228951	0.0183067	0.0251127	0.0180826	0.0240776	0.0281218	0.0214577	0.0211626	0.0212451	0.0221755	0.02525	0.0281587	0.020554	0.0216858	0.021751	0.0207472	0.0229667	0.0201345	0.0216625	0.0207612	0.017897	0.0196138	0.0271473	0.027384	0.0236423	0.0205622	0.0198181	0.0326754	0.0293058	0.0180393
Carbohydrate Metabolism	ko00020: Citrate cycle (TCA cycle)	0.0171336	0.013095	0.0209314	0.0151238	0.0132386	0.0204356	0.0267478	0.0201839	0.0160918	0.0178469	0.013463	0.0183083	0.0154307	0.018329	0.0167416	0.0145143	0.0148028	0.0120249	0.0142073	0.0205355	0.0173223	0.0192435	0.0141618	0.0117039	0.014649	0.0151277	0.0152881	0.0133724	0.0143725	0.0115875	0.0168591	0.0129095	0.0136582
Carbohydrate Metabolism	ko00030: Pentose phosphate pathway	0.026217	0.0235316	0.0259004	0.0249491	0.0212534	0.0218632	0.0187431	0.0211372	0.0249142	0.0238987	0.0237334	0.0230535	0.0260648	0.0283473	0.0286509	0.0247532	0.0248003	0.0231467	0.0245746	0.0247241	0.0228772	0.0236098	0.0244911	0.021468	0.0225259	0.0223207	0.0241749	0.0236185	0.0234294	0.0236878	0.025711	0.0269806	0.0235259
Carbohydrate Metabolism	ko00040: Pentose and glucuronate interconversions	0.0149424	0.0102168	0.0106322	0.014419	0.0104691	0.00765144	0.0113145	0.00725132	0.00819044	0.0103986	0.0119953	0.0102078	0.0107266	0.0108484	0.0138322	0.0122556	0.0109169	0.0100734	0.0124665	0.0148241	0.00997279	0.00801538	0.00914344	0.0122516	0.0105973	0.0111223	0.0122553	0.0092337	0.00888705	0.0114202	0.00914598	0.00884201	0.00999148
Carbohydrate Metabolism	ko00051: Fructose and mannose metabolism	0.0188163	0.0154687	0.0177832	0.0200558	0.0149865	0.0140678	0.0140369	0.0137187	0.0183523	0.0165346	0.0162876	0.0158877	0.0166835	0.0162413	0.0230233	0.0167826	0.0157487	0.018328	0.017088	0.0176687	0.0152418	0.0148436	0.0163925	0.0150614	0.0148223	0.0184575	0.0184665	0.0161512	0.0151176	0.015447	0.0199549	0.0185538	0.0139164
Carbohydrate Metabolism	ko00052: Galactose metabolism	0.0118479	0.0108074	0.0102536	0.0116377	0.0107885	0.00939718	0.00950386	0.0096291	0.0111313	0.0099632	0.0111293	0.0103482	0.0114368	0.0111035	0.0143857	0.0120832	0.0106953	0.0124026	0.0122525	0.0109918	0.0100446	0.00988421	0.010163	0.0111104	0.0103067	0.00914024	0.0101629	0.0105585	0.0100792	0.011447	0.0105788	0.0101883	0.0100055
Carbohydrate Metabolism	ko00053: Ascorbate and aldarate metabolism	0.00166558	0.00189183	0.00104844	0.00178305	0.00193633	0.00149236	0.00239267	0.00239839	0.00152072	0.00198575	0.00208112	0.0016609	0.00169876	0.00241588	0.00189441	0.00195044	0.00198258	0.00183229	0.00218062	0.00154851	0.00176917	0.00188689	0.00179239	0.00191864	0.00177768	0.00143081	0.00167443	0.00185876	0.00182788	0.0019544	0.00152563	0.00122242	0.00233802
Lipid Metabolism	ko00061: Fatty acid biosynthesis	0.00916179	0.00980935	0.00951875	0.00983068	0.0106882	0.00946222	0.0125851	0.0109692	0.00884211	0.0117187	0.00967769	0.0109431	0.009548	0.00863975	0.00674672	0.010712	0.00882654	0.0106382	0.00998429	0.0115882	0.0120235	0.00879903	0.00947027	0.0131955	0.0110081	0.0109912	0.0123959	0.00930956	0.0115334	0.0110288	0.00864682	0.00723198	0.0103524
Lipid Metabolism	ko00062: Fatty acid elongation in mitochondria	8.97872e-07	0.000113707	0	5.04063e-07	1.31799e-05	0.000164165	0.000152341	1.33023e-06	0.000503772	2.46204e-05	4.91068e-07	3.96587e-07	3.84921e-06	0.000127826	1.22373e-05	2.56511e-05	2.66633e-05	1.75038e-05	6.50097e-05	1.73584e-05	0.000113106	0	4.84618e-05	7.6224e-05	9.39175e-05	4.54948e-08	3.21389e-05	0.000152536	2.29258e-06	1.91888e-05	1.1098e-05	4.79006e-05	1.18495e-05
Lipid Metabolism	ko00071: Fatty acid metabolism	0.00652054	0.00587991	0.00597723	0.00582372	0.0051625	0.00593803	0.00369337	0.0054748	0.00743311	0.00554503	0.00548064	0.00547917	0.00697553	0.00670307	0.00737883	0.00563893	0.00572323	0.00598591	0.00563805	0.0061503	0.00491553	0.00611981	0.00706703	0.0042716	0.00536792	0.00510945	0.00666141	0.00614464	0.00591089	0.00506024	0.00883623	0.0093805	0.00620883
Lipid Metabolism	ko00072: Synthesis and degradation of ketone bodies	0.00629595	0.00615421	0.00424159	0.00644368	0.00522412	0.00764012	0.00365548	0.00702929	0.00671055	0.00492174	0.00587812	0.00618516	0.0086377	0.00888761	0.00833285	0.00616229	0.00544127	0.00730727	0.00678524	0.00594853	0.00577843	0.00641352	0.00926548	0.00418204	0.00473594	0.00458238	0.00805907	0.00634298	0.00607669	0.00527895	0.0105276	0.0107803	0.00652691
Lipid Metabolism	ko00100: Steroid biosynthesis	1.31179e-05	9.70172e-05	3.75112e-05	1.09889e-05	2.73083e-05	0.000168263	0.000106577	7.51953e-05	9.60146e-05	6.44619e-05	2.24076e-05	0.000128541	3.73429e-05	0.00011721	9.06123e-06	6.89296e-05	6.98666e-05	2.63629e-05	1.72734e-05	2.12794e-05	6.79847e-05	7.03508e-05	9.06193e-05	5.08502e-05	8.82935e-05	1.24107e-05	1.29162e-05	0.000104987	1.98382e-05	2.64467e-05	1.96723e-05	1.56044e-05	3.71924e-05
Lipid Metabolism	ko00120: Primary bile acid biosynthesis	3.98727e-07	9.4853e-06	0	1.55695e-07	1.48623e-06	1.17756e-05	0	2.382e-05	6.31861e-06	2.04232e-08	8.16796e-08	2.21666e-06	6.39039e-06	5.88924e-06	9.01235e-06	5.86351e-06	4.86628e-06	1.47306e-07	1.64913e-07	2.38239e-06	3.28774e-06	9.98256e-06	5.85109e-06	2.2295e-07	4.74421e-06	2.53066e-07	0	6.78401e-06	1.22676e-06	2.86496e-08	1.18223e-05	1.54889e-06	3.90383e-06
Metabolism of Cofactors and Vitamins	ko00130: Ubiquinone and other terpenoid-quinone biosynthesis	0.00136129	0.00196123	0.00204886	0.00172878	0.00210172	0.00151767	0.0019298	0.00182571	0.0014323	0.00267032	0.0018641	0.0016015	0.00175117	0.00135336	0.00139342	0.00190375	0.00157564	0.00164026	0.00151296	0.00142708	0.00213562	0.00137052	0.00193284	0.00191919	0.00187036	0.00122942	0.00113967	0.00179263	0.00155342	0.00134625	0.000881419	0.000736665	0.00200196
Lipid Metabolism	ko00140: Steroid hormone biosynthesis	0.000205366	0.000347479	0.000273875	0.000213467	0.000311586	0.00041699	0.000411852	0.000534031	0.000209158	0.000489334	0.00020327	0.000292967	0.000333084	0.000254821	0.000255539	0.000400534	0.00028879	0.000221864	0.000245763	0.00054629	0.000399005	0.00023824	0.00038597	0.0001967	0.000279176	6.3221e-05	0.000131192	0.000211539	0.000192132	0.000121754	0.000209422	0.000114752	0.000341338
Energy Metabolism	ko00190: Oxidative phosphorylation	0.00822744	0.00680729	0.00771291	0.00878025	0.00680752	0.00706157	0.010267	0.00725857	0.00809647	0.00729045	0.00711168	0.00710645	0.00711394	0.00684132	0.00781347	0.00712316	0.00628953	0.00676591	0.00750144	0.0070228	0.00723734	0.00713883	0.00665405	0.00651159	0.00691435	0.006231	0.00687682	0.00648707	0.00729735	0.00558443	0.00568309	0.00563004	0.00652106
Nucleotide Metabolism	ko00230: Purine metabolism	0.0114761	0.0119215	0.0102968	0.0115165	0.0118723	0.0118806	0.0109705	0.0121269	0.0110434	0.0117544	0.0120792	0.011462	0.011768	0.0128755	0.0114169	0.0120231	0.0120686	0.0120044	0.0119776	0.0116582	0.0121206	0.0120321	0.0118203	0.0125821	0.0119774	0.012002	0.0113295	0.0120168	0.0123331	0.0127137	0.0108597	0.010553	0.011994
Biosynthesis of Other Secondary Metabolites	ko00232: Caffeine metabolism	0	1.54631e-07	0	0	9.29926e-08	0	0	0	0	2.03819e-07	0	0	0	0	0	0	5.60552e-07	0	0	0	0	0	0	0	0	0	0	0	0	0	0	0	0
Nucleotide Metabolism	ko00240: Pyrimidine metabolism	0.0138806	0.0156592	0.0134545	0.0143243	0.0148926	0.0154227	0.015001	0.0155828	0.0139567	0.0156067	0.0151427	0.0147686	0.015435	0.0164507	0.0131787	0.0159886	0.0159097	0.0138772	0.0150106	0.0141496	0.0159051	0.0152896	0.0155585	0.0154221	0.0157477	0.0140615	0.0135975	0.0158639	0.0156527	0.0152151	0.0141103	0.0128456	0.0152116
Amino Acid Metabolism	ko00250: Alanine, aspartate and glutamate metabolism	0.0188298	0.0173225	0.0182353	0.0188278	0.0196369	0.0197464	0.0203489	0.0183436	0.016813	0.0191468	0.0192372	0.0171999	0.0175586	0.0173318	0.0187931	0.0180341	0.0174164	0.0205687	0.0196011	0.0188677	0.0181013	0.016635	0.0187461	0.0204864	0.0174192	0.0183677	0.0183184	0.0173645	0.0175133	0.0214455	0.0167516	0.0198272	0.0168601
Metabolism of Terpenoids and Polyketides	ko00253: Tetracycline biosynthesis	1.17612e-07	2.35343e-07	4.93454e-07	3.59963e-08	3.73888e-07	1.26897e-07	2.65652e-07	3.98121e-07	5.0826e-07	4.27902e-07	2.98583e-07	1.44687e-07	2.00721e-07	1.40412e-07	0	1.84779e-07	3.6529e-07	2.51927e-07	5.25911e-08	2.49859e-07	2.61158e-07	9.02165e-08	3.18054e-07	2.16554e-07	1.50966e-07	5.00848e-08	2.58293e-07	4.70444e-07	6.35189e-07	4.00693e-06	8.15455e-08	4.23493e-08	3.98049e-07
Amino Acid Metabolism	ko00260: Glycine, serine and threonine metabolism	0.0101731	0.011194	0.00952369	0.0099172	0.0108507	0.0120445	0.012207	0.0122866	0.0110065	0.0116499	0.0109166	0.0111013	0.0116807	0.0119763	0.0099644	0.0122215	0.011356	0.0113397	0.0115013	0.0112908	0.0121688	0.0104242	0.0117288	0.0110732	0.0111072	0.00863934	0.0100444	0.0109617	0.0106608	0.00994706	0.00950492	0.00983974	0.0116464
Amino Acid Metabolism	ko00270: Cysteine and methionine metabolism	0.00871724	0.0108679	0.00922156	0.00968922	0.0114288	0.00977198	0.0073717	0.00996066	0.00968754	0.0109749	0.0112069	0.00973452	0.010519	0.0105002	0.0101555	0.0105526	0.011206	0.011298	0.0112031	0.00864344	0.0111518	0.00838857	0.0107067	0.011543	0.0114003	0.00864012	0.00875953	0.0109471	0.0111492	0.0117284	0.00828032	0.00828111	0.0108065
Amino Acid Metabolism	ko00280: Valine, leucine and isoleucine degradation	0.00603923	0.00534841	0.00573476	0.00594945	0.00554981	0.00948478	0.00604943	0.00762234	0.00684377	0.00862705	0.00533817	0.00639749	0.00646991	0.00666535	0.00655422	0.00590034	0.00513785	0.0059198	0.00614248	0.00713442	0.00589765	0.00658226	0.00658549	0.00450338	0.00502791	0.00529704	0.00676572	0.00508865	0.00592619	0.00501946	0.00668323	0.00865546	0.00591587
Metabolism of Terpenoids and Polyketides	ko00281: Geraniol degradation	0.00376026	0.00303929	0.00297527	0.00381408	0.00316857	0.0039102	0.00317091	0.00285087	0.00352402	0.0031136	0.00314939	0.00360902	0.0039346	0.00331037	0.00441438	0.00334288	0.00274262	0.00331284	0.00352893	0.00457802	0.00285878	0.00376329	0.00389392	0.00215448	0.00229742	0.00238682	0.00360734	0.00282558	0.00339091	0.00249022	0.00411897	0.00515674	0.00332855
Amino Acid Metabolism	ko00290: Valine, leucine and isoleucine biosynthesis	0.0230648	0.0216698	0.0268213	0.023404	0.0226806	0.0235621	0.01346	0.019914	0.023132	0.0224619	0.0270139	0.0226464	0.0193051	0.0203628	0.0204561	0.0228929	0.0189189	0.0286449	0.0259214	0.0194662	0.0215284	0.0165808	0.0204501	0.0271498	0.023172	0.0295433	0.0238186	0.0218138	0.0228722	0.0269735	0.0234486	0.025	0.0206786
Amino Acid Metabolism	ko00300: Lysine biosynthesis	0.013325	0.0158027	0.0134528	0.0143771	0.0173023	0.015815	0.0103703	0.0142837	0.0143939	0.0156067	0.0172765	0.0146865	0.0158089	0.0152915	0.0145039	0.0164245	0.0162217	0.0179661	0.0183216	0.013311	0.0158063	0.0127759	0.0162976	0.018568	0.0170855	0.0145794	0.0150879	0.01643	0.0175781	0.0182192	0.0149627	0.0150047	0.016846
Amino Acid Metabolism	ko00310: Lysine degradation	0.00233596	0.00257315	0.00192795	0.0023277	0.00257399	0.00347657	0.00230618	0.00299273	0.00255792	0.00287054	0.00240809	0.00287955	0.00329599	0.00368043	0.00245185	0.00257844	0.00274736	0.00244079	0.00264854	0.00266585	0.00265645	0.00303394	0.0036595	0.00215737	0.00224427	0.00170004	0.00244004	0.00260362	0.00279906	0.00222775	0.00297085	0.00311558	0.00309716
Biosynthesis of Other Secondary Metabolites	ko00311: Penicillin and cephalosporin biosynthesis	0.000273875	0.000532726	0.000108092	0.00032383	0.000412749	0.000302694	0.000661776	0.000289406	0.000229665	0.000279605	0.000460876	0.000472481	0.000573043	0.000682553	0.000346425	0.000580077	0.000448008	0.000303299	0.000545397	0.000224693	0.000475509	0.000162391	0.000575743	0.000352602	0.000463947	0.000155551	0.000101585	0.000392416	0.000439259	0.000174861	0.000162515	0.000149977	0.000526621
Biosynthesis of Other Secondary Metabolites	ko00312: beta-Lactam resistance	0.000196545	0.00100299	0.000288363	0.000506259	0.000515806	0.000772527	0.000478023	0.000631077	0.000529987	0.000599885	0.000457451	0.000395516	0.000951121	0.00175385	0.000396383	0.00103081	0.00129371	0.000570695	0.000346992	0.000137407	0.000719226	0.000605866	0.00149124	0.000333633	0.000655677	0.000197331	0.00029512	0.00116532	0.000729783	0.000475959	0.000432052	0.000346908	0.00116539
Amino Acid Metabolism	ko00330: Arginine and proline metabolism	0.00907808	0.00918047	0.00793727	0.00864257	0.00904935	0.0100676	0.00907172	0.00905696	0.00818294	0.00854779	0.00917111	0.00930345	0.00926059	0.00909884	0.0101789	0.00913134	0.00871308	0.00972364	0.00946049	0.00853642	0.00868925	0.00907916	0.00965641	0.00906172	0.00919014	0.00760294	0.00865191	0.0082153	0.00920955	0.00869722	0.00796522	0.00936187	0.00985567
Biosynthesis of Other Secondary Metabolites	ko00331: Clavulanic acid biosynthesis	2.7566e-07	5.62576e-07	6.8509e-08	8.43156e-07	7.58351e-07	1.40179e-07	1.18564e-07	2.2913e-07	4.40399e-08	4.34385e-07	3.40593e-07	4.78082e-07	0	2.77743e-07	1.0737e-07	1.83944e-07	1.45322e-07	2.03345e-06	8.17245e-07	1.06272e-07	1.24182e-07	0	5.55134e-07	5.49986e-07	3.40765e-07	3.55311e-07	2.7868e-07	6.90332e-07	5.06609e-08	5.0418e-07	2.93913e-07	6.81638e-08	4.36687e-07
Amino Acid Metabolism	ko00340: Histidine metabolism	0.0107739	0.0138808	0.00985511	0.0105759	0.0144401	0.0114028	0.0120482	0.0115673	0.0108475	0.0120687	0.0137421	0.0137357	0.0127789	0.0123124	0.0112301	0.0156352	0.0129618	0.0152915	0.0145712	0.0110089	0.0135401	0.0104362	0.0137857	0.0155559	0.014257	0.00887839	0.0105624	0.0144926	0.0148113	0.0126342	0.00987333	0.0117018	0.0149256
Amino Acid Metabolism	ko00350: Tyrosine metabolism	0.00487002	0.00593557	0.00420459	0.0046524	0.00555496	0.00493472	0.00404254	0.00503897	0.00597256	0.00557988	0.00545873	0.00453291	0.00646025	0.00573513	0.0055839	0.00573436	0.00599665	0.00568338	0.005465	0.00363787	0.00526214	0.00458747	0.00626282	0.00530271	0.00599215	0.00347071	0.00410328	0.00625607	0.0057233	0.00526519	0.00419607	0.00470518	0.00592118
Amino Acid Metabolism	ko00360: Phenylalanine metabolism	0.00251415	0.00352473	0.00243717	0.0026836	0.003405	0.00336705	0.00302237	0.00339891	0.00327198	0.00343373	0.00341737	0.00295756	0.00336282	0.00366796	0.00303557	0.00352467	0.00386659	0.00321547	0.00358564	0.00266162	0.00354159	0.00275334	0.00374557	0.00343657	0.00368153	0.00197346	0.00259631	0.00346641	0.00356526	0.00297366	0.00226442	0.00227081	0.00380062
Xenobiotics Biodegradation and Metabolism	ko00361: Chlorocyclohexane and chlorobenzene degradation	5.55885e-05	0.000718017	2.04203e-06	5.23828e-08	4.14014e-05	5.58714e-06	0.000459715	5.28882e-05	9.13486e-06	5.64939e-05	4.65974e-05	0.000439029	0.000698678	4.02679e-05	5.84178e-05	0.000890941	0.000850201	5.72228e-07	1.73754e-05	1.45209e-05	0.000547152	0.000158948	0.000705575	9.7113e-08	5.37807e-05	1.7069e-05	2.26389e-05	2.09476e-07	2.7903e-05	2.7774e-07	1.09195e-07	4.18015e-08	8.63564e-05
Xenobiotics Biodegradation and Metabolism	ko00362: Benzoate degradation	0.00422433	0.00396151	0.00278653	0.0036137	0.00368946	0.00359074	0.00246635	0.00301994	0.00472903	0.00323617	0.003651	0.00367187	0.00452271	0.00405325	0.00447768	0.00390212	0.00356719	0.00424738	0.00397341	0.00374191	0.00301393	0.00355878	0.00449384	0.00284583	0.00336612	0.00268193	0.00407568	0.0040403	0.00378702	0.00345387	0.00521523	0.00603574	0.00369519
Xenobiotics Biodegradation and Metabolism	ko00363: Bisphenol degradation	2.43831e-06	7.78828e-07	3.141e-07	5.30972e-07	9.4703e-07	1.06404e-05	6.81718e-07	4.89584e-07	2.3372e-06	2.20282e-06	1.21687e-06	1.06168e-06	2.52839e-06	2.67913e-07	6.82226e-08	8.93085e-07	8.43153e-07	5.15228e-07	2.32288e-06	1.17081e-08	2.47909e-06	1.93945e-07	5.94073e-07	4.30856e-07	5.3603e-07	2.09353e-07	1.31288e-06	4.27096e-07	9.64182e-07	2.70412e-07	1.08433e-07	2.60302e-07	3.73659e-07
Xenobiotics Biodegradation and Metabolism	ko00364: Fluorobenzoate degradation	0	4.31029e-08	0	0	0	1.64347e-07	0	0	0	0	5.35364e-06	0	0	0	0	0	0	0	3.33534e-07	0	0	0	0	0	1.16902e-07	0	0	0	0	0	0	0	0
Amino Acid Metabolism	ko00380: Tryptophan metabolism	0.00227132	0.00254429	0.00185899	0.00236344	0.00218622	0.00297427	0.00233032	0.00286778	0.00266939	0.00218107	0.00243714	0.00254622	0.00264915	0.00265146	0.00246647	0.00249194	0.00252601	0.00238121	0.00248682	0.00233334	0.00244086	0.00242462	0.0025304	0.00190084	0.00223001	0.00172037	0.00221425	0.00243435	0.00248901	0.00203491	0.0028161	0.00324643	0.00241071
Amino Acid Metabolism	ko00400: Phenylalanine, tyrosine and tryptophan biosynthesis	0.00576144	0.00863111	0.0069508	0.00645356	0.0094924	0.00747783	0.00646694	0.0074818	0.00677241	0.00860617	0.00910473	0.00687487	0.00718349	0.00664973	0.00675027	0.00856769	0.0074292	0.00996889	0.00832901	0.00595582	0.00831517	0.00603823	0.00765407	0.0103495	0.00815057	0.00575552	0.00651021	0.00818907	0.00849455	0.00877985	0.0054346	0.00647577	0.00806528
Biosynthesis of Other Secondary Metabolites	ko00402: Benzoxazinoid biosynthesis	1.80645e-06	1.48424e-05	1.45737e-06	2.28387e-06	8.12753e-06	1.10352e-06	2.28631e-06	2.13129e-06	2.9143e-06	1.01009e-05	3.07339e-06	1.05082e-06	3.44418e-06	1.12496e-06	6.71377e-07	3.72845e-06	1.14011e-05	3.57077e-06	2.58538e-06	2.64184e-07	2.40433e-06	2.03916e-06	3.76894e-06	3.73104e-06	2.95388e-06	7.88283e-07	3.41223e-06	2.66341e-06	1.53478e-06	2.94521e-06	9.00441e-07	1.63464e-06	2.45745e-06
Metabolism of Other Amino Acids	ko00410: beta-Alanine metabolism	0.00431449	0.00499529	0.00509814	0.00516818	0.00508036	0.00625203	0.00432746	0.00518796	0.00494949	0.00543487	0.00496154	0.0053063	0.00509491	0.00439578	0.00483808	0.00496526	0.00512919	0.00406665	0.00509766	0.0051173	0.00509908	0.00534477	0.00548098	0.00419596	0.00449944	0.00460219	0.0038144	0.00478313	0.00545385	0.00489734	0.00452175	0.0042438	0.00517373
Metabolism of Other Amino Acids	ko00430: Taurine and hypotaurine metabolism	0.0151544	0.0120285	0.0149716	0.0156456	0.0105302	0.0139348	0.0104435	0.0118646	0.0125236	0.011456	0.0133449	0.010599	0.0132567	0.014435	0.0170619	0.0118726	0.01277	0.0123059	0.0127577	0.0143571	0.0119368	0.0119543	0.0131338	0.0109877	0.0103314	0.0135971	0.0125886	0.010501	0.010781	0.0126599	0.012425	0.0107362	0.0107067
Metabolism of Other Amino Acids	ko00440: Phosphonate and phosphinate metabolism	0.00084734	0.00154493	0.000598031	0.000822443	0.00144886	0.00109975	0.000683032	0.000979815	0.000442066	0.000968784	0.000912657	0.0011825	0.0013244	0.000842247	0.000791793	0.00117764	0.0013028	0.00163112	0.00111901	0.000600219	0.00123114	0.00127805	0.00157917	0.0011349	0.00132084	0.000501846	0.000728662	0.00143809	0.000896667	0.00105316	0.00062191	0.000595452	0.0015424
Metabolism of Other Amino Acids	ko00450: Selenocompound metabolism	0.00976447	0.0119283	0.0107113	0.0105368	0.0130515	0.0108914	0.00949223	0.0109639	0.0104097	0.0110138	0.0120494	0.011137	0.0121182	0.0114791	0.0102404	0.0118585	0.0125899	0.0113075	0.0114304	0.00907668	0.011951	0.0105877	0.0120231	0.0123532	0.0131229	0.00878555	0.00975408	0.0127173	0.0132987	0.0121894	0.00780263	0.00798571	0.0127685
Metabolism of Other Amino Acids	ko00460: Cyanoamino acid metabolism	0.00543446	0.006481	0.00538712	0.00551051	0.00669234	0.00653502	0.00676296	0.0053404	0.00487928	0.00602365	0.00601903	0.00571969	0.00647895	0.00610557	0.00659362	0.00711928	0.00647044	0.00631304	0.00696605	0.00573069	0.00646382	0.00551476	0.00592356	0.00684573	0.00618657	0.00426187	0.00608186	0.00595591	0.00611573	0.00612256	0.00462497	0.00547967	0.00653704
Metabolism of Other Amino Acids	ko00471: D-Glutamine and D-glutamate metabolism	0.0155991	0.0224928	0.0216595	0.0187057	0.0224058	0.0171699	0.0151021	0.0152954	0.0161306	0.0203206	0.0243227	0.0152212	0.0208356	0.0176964	0.0184841	0.0194551	0.0231333	0.0215263	0.0218295	0.0120205	0.0206522	0.0146694	0.0209842	0.0240431	0.0229514	0.0179058	0.0166068	0.0205369	0.0226056	0.0237279	0.0137151	0.0164807	0.0207132
Metabolism of Other Amino Acids	ko00473: D-Alanine metabolism	0.0111627	0.0142596	0.0117896	0.0133738	0.0167906	0.0154988	0.0102311	0.0119872	0.0106048	0.0128194	0.0165058	0.0132696	0.0160856	0.0151979	0.0102584	0.0152319	0.017938	0.0136696	0.0150273	0.00860098	0.0166246	0.0131463	0.0158808	0.016258	0.0161033	0.0105654	0.0104339	0.0163154	0.0163007	0.0161247	0.00929582	0.0105686	0.0157893
Metabolism of Other Amino Acids	ko00480: Glutathione metabolism	0.00244214	0.00353243	0.00372595	0.00263588	0.00339676	0.00340052	0.00402279	0.00395761	0.00337856	0.0043458	0.00337051	0.00370114	0.00448462	0.00340848	0.00249435	0.00387355	0.00347457	0.00322807	0.00350482	0.00366595	0.00363656	0.00483853	0.00427242	0.00319897	0.00371707	0.00252851	0.0027138	0.00389007	0.00406866	0.00326781	0.00306334	0.0027277	0.00499835
Carbohydrate Metabolism	ko00500: Starch and sucrose metabolism	0.0156145	0.013996	0.0139597	0.0140997	0.0156366	0.0108144	0.0118428	0.0108542	0.0136238	0.0130312	0.0149273	0.0136629	0.0133497	0.0137846	0.0190152	0.0153818	0.0151634	0.0158804	0.0165366	0.0148075	0.0139371	0.0124276	0.0152317	0.0145944	0.0212312	0.0115163	0.0150885	0.0144957	0.0135254	0.0128901	0.0157326	0.0167577	0.0130698
Glycan Biosynthesis and Metabolism	ko00510: N-Glycan biosynthesis	0.000803996	0.0016078	0.000893635	0.00101436	0.00165772	0.00104537	0.00101427	0.00110227	0.00152032	0.00156421	0.00146894	0.00107102	0.00129509	0.00109071	0.000701572	0.00153237	0.00159571	0.0013868	0.00123895	0.000717291	0.00151977	0.00126671	0.00136076	0.00152992	0.00164433	0.000684746	0.000935434	0.00153026	0.00125137	0.0011666	0.000899908	0.00079766	0.00142918
Glycan Biosynthesis and Metabolism	ko00511: Other glycan degradation	0.00612546	0.00907991	0.00457437	0.0065058	0.00857506	0.00722134	0.00685885	0.00864965	0.00610527	0.0091686	0.0076736	0.00804983	0.00912122	0.00825911	0.00875507	0.0101284	0.00797303	0.00876019	0.00956813	0.00752642	0.00876845	0.00891802	0.00825019	0.00910415	0.00875028	0.00486406	0.00634922	0.00726304	0.00708813	0.00599271	0.00505873	0.00578692	0.00863705
Glycan Biosynthesis and Metabolism	ko00512: Mucin type O-Glycan biosynthesis	4.73483e-07	9.80031e-07	1.66638e-06	6.47131e-06	3.14103e-06	2.07829e-06	6.15881e-07	4.2497e-07	3.43289e-05	1.62217e-05	8.0326e-07	1.12457e-06	2.15072e-06	3.08997e-07	3.74806e-07	1.29955e-06	1.10787e-05	1.04899e-06	3.85301e-06	2.85698e-07	4.91148e-06	9.42528e-08	3.25451e-07	5.87045e-06	1.75419e-05	1.22886e-06	9.40393e-06	1.4444e-05	8.00132e-07	1.59613e-06	1.39663e-08	5.64677e-08	3.46549e-06
Glycan Biosynthesis and Metabolism	ko00513: Various types of N-glycan biosynthesis	2.59823e-06	1.07511e-05	3.78862e-06	5.27386e-06	3.01284e-06	5.96738e-06	8.71685e-06	1.19473e-05	1.1828e-05	6.06421e-06	3.64516e-06	8.48101e-06	2.06287e-05	1.2176e-05	3.03429e-06	7.30353e-06	9.60798e-06	4.28063e-06	3.8051e-06	2.29186e-06	1.06784e-05	3.25365e-06	2.38138e-06	9.36416e-06	5.78917e-06	2.3554e-06	7.10241e-07	7.87055e-06	0	2.54498e-06	3.31864e-06	3.32695e-06	4.51624e-06
Glycan Biosynthesis and Metabolism	ko00514: Other types of O-glycan biosynthesis	1.68923e-05	3.57935e-05	9.33232e-06	1.23094e-05	4.52771e-05	2.36768e-05	4.39736e-05	4.10183e-05	2.35456e-05	3.24516e-05	1.87908e-05	3.19105e-05	2.96644e-05	2.09681e-05	9.50898e-06	2.85774e-05	6.34067e-05	2.07692e-05	2.03993e-05	1.27459e-05	3.91424e-05	3.91281e-05	4.22419e-05	2.07372e-05	3.86419e-05	3.50223e-06	1.07628e-05	3.51907e-05	3.06398e-05	1.57274e-05	1.05944e-05	7.33373e-06	4.30505e-05
Carbohydrate Metabolism	ko00520: Amino sugar and nucleotide sugar metabolism	0.0158061	0.014538	0.0135614	0.0172648	0.0142604	0.0122729	0.01252	0.0128549	0.0131452	0.0140126	0.0149003	0.0134032	0.0148428	0.0146285	0.0174473	0.0156136	0.0148413	0.0159211	0.0153395	0.0137083	0.0136428	0.0140511	0.0144619	0.015313	0.014332	0.0133844	0.0152576	0.0148058	0.0147106	0.0136882	0.0148043	0.0155473	0.0140405
Biosynthesis of Other Secondary Metabolites	ko00521: Streptomycin biosynthesis	0.0188458	0.0172092	0.0238328	0.018748	0.0190627	0.0138157	0.0208557	0.014403	0.0165563	0.0169319	0.0194756	0.0179084	0.016165	0.0180435	0.0195232	0.0189595	0.0184054	0.0181886	0.0206045	0.0220336	0.0174563	0.0168957	0.018276	0.0194631	0.0179292	0.0174009	0.0199221	0.0164439	0.0169218	0.016805	0.0181277	0.019287	0.0174211
Metabolism of Terpenoids and Polyketides	ko00522: Biosynthesis of 12-, 14- and 16-membered macrolides	3.80379e-06	6.54016e-06	3.27505e-05	4.39631e-06	1.14808e-05	2.33324e-06	3.07264e-05	3.75279e-05	2.3806e-06	3.80285e-06	6.3342e-06	6.72111e-06	2.69346e-05	2.19911e-06	6.80903e-07	6.84734e-06	6.22107e-05	3.66799e-06	1.17419e-05	1.43923e-07	3.38461e-05	6.55402e-06	4.16655e-06	1.37205e-05	4.34838e-06	1.21069e-06	4.90005e-06	3.53354e-05	7.54441e-06	1.00324e-05	3.28326e-07	2.48777e-06	1.31154e-05
Metabolism of Terpenoids and Polyketides	ko00523: Polyketide sugar unit biosynthesis	0	0.00514562	0.00529394	0	0.00612372	0	0	0	0	0	0	0	0	0	0	0	0	0	0	0	0	0	0	0	0	0	0	0	0	0	0	0	0.00560049
Glycan Biosynthesis and Metabolism	ko00531: Glycosaminoglycan degradation	0.000924498	0.00152615	0.000783473	0.00137027	0.00144386	0.00144302	0.00130815	0.00179571	0.00103795	0.00195482	0.00101244	0.00137942	0.00182942	0.00115476	0.00177723	0.00166199	0.00126864	0.00128168	0.00134484	0.00218915	0.00160762	0.00133685	0.00141643	0.0011957	0.00146745	0.000618481	0.00113679	0.0012176	0.000969299	0.000747968	0.000534032	0.00058134	0.00136137
Glycan Biosynthesis and Metabolism	ko00532: Glycosaminoglycan biosynthesis - chondroitin sulfate	2.73006e-05	4.27586e-05	2.75914e-05	3.67176e-05	5.62983e-05	3.59926e-05	3.00797e-05	4.58426e-05	3.32035e-05	3.99423e-05	3.82664e-05	4.08086e-05	3.74186e-05	4.69977e-05	2.8798e-05	2.8256e-05	4.08873e-05	4.03343e-05	3.20355e-05	1.08107e-05	3.17071e-05	2.66818e-05	3.9645e-05	4.01768e-05	4.56862e-05	1.44007e-05	2.35829e-05	3.33111e-05	2.11461e-05	2.46316e-05	1.27793e-05	1.41488e-05	4.25815e-05
Glycan Biosynthesis and Metabolism	ko00533: Glycosaminoglycan biosynthesis - keratan sulfate	0	0	0	0	0	5.5581e-07	0	0	3.46625e-05	0	0	0	1.74182e-05	0	0	0	0	0	0	0	0	0	0	4.32232e-07	6.38446e-06	0	0	1.13983e-05	0	0	0	0	0
Glycan Biosynthesis and Metabolism	ko00534: Glycosaminoglycan biosynthesis - heparan sulfate	4.22632e-06	1.45377e-05	0	6.40674e-06	5.57766e-06	3.54754e-07	8.22483e-06	0	0	9.74713e-06	3.56726e-06	0	1.87029e-05	0	0	8.60341e-06	8.38528e-06	7.81999e-06	9.46716e-06	9.09689e-07	4.03765e-06	1.95086e-05	1.11624e-06	3.9754e-06	5.12767e-06	2.46695e-06	8.94507e-06	1.0552e-05	0	3.16972e-06	0	2.97016e-05	1.37886e-05
Glycan Biosynthesis and Metabolism	ko00540: Lipopolysaccharide biosynthesis	0.00457555	0.00558495	0.00752394	0.00500113	0.00689784	0.00665839	0.00962743	0.00768733	0.00485413	0.0103981	0.00575267	0.00878141	0.00534363	0.00274809	0.00393414	0.00663817	0.00517129	0.0038291	0.00540139	0.00719138	0.00761194	0.00525157	0.00582713	0.00481376	0.00563754	0.00380269	0.00527811	0.00398166	0.00486765	0.00346903	0.00374952	0.0029821	0.00583209
Glycan Biosynthesis and Metabolism	ko00550: Peptidoglycan biosynthesis	0.0111514	0.0181112	0.0126454	0.0133801	0.0182268	0.0144478	0.0124815	0.0128958	0.0125846	0.0153327	0.017572	0.0129824	0.0164379	0.0146307	0.011945	0.017138	0.019659	0.0151615	0.0154215	0.00955098	0.0161957	0.0137075	0.0170797	0.0182327	0.0188313	0.0115144	0.0114974	0.0191148	0.0178781	0.0164023	0.0111313	0.0119376	0.0190718
Lipid Metabolism	ko00561: Glycerolipid metabolism	0.00599844	0.00664623	0.00351101	0.00527911	0.00582377	0.00475245	0.0044854	0.00544648	0.00787087	0.00468071	0.00664104	0.00519094	0.0063171	0.00683847	0.00729117	0.00619577	0.0059363	0.00597648	0.00661665	0.00609221	0.00588289	0.00500403	0.0066136	0.00571682	0.00579275	0.00397102	0.00519139	0.00638817	0.0062839	0.00542996	0.00643636	0.00683362	0.00625395
Carbohydrate Metabolism	ko00562: Inositol phosphate metabolism	0.0059219	0.0041874	0.00537327	0.00579342	0.00397466	0.00478959	0.00468107	0.00395509	0.0054467	0.00415594	0.00476622	0.00638187	0.00520976	0.00594027	0.00616966	0.00469527	0.0042883	0.00450316	0.00499508	0.00593278	0.00437509	0.00453191	0.00428201	0.00417011	0.00473019	0.00581006	0.00655856	0.00447675	0.00447863	0.00419807	0.00543608	0.00548575	0.00364793
Glycan Biosynthesis and Metabolism	ko00563: Glycosylphosphatidylinositol(GPI)-anchor biosynthesis	3.61857e-05	0.000103248	0.000446276	0.000304509	0.000101169	0.000170729	8.16613e-05	5.90157e-05	0.00024441	6.27731e-05	3.81051e-05	0.000445653	6.7555e-05	2.37019e-05	7.27858e-05	6.65353e-05	5.95097e-05	4.41448e-05	7.18154e-05	0.000147883	5.82763e-05	9.68167e-05	8.29904e-05	7.25273e-05	8.95171e-05	8.69766e-05	0.000190016	0.000220135	5.78683e-05	3.10312e-05	0.00023385	0.000121254	8.72529e-05
Lipid Metabolism	ko00564: Glycerophospholipid metabolism	0.00375364	0.00564768	0.00362825	0.00428136	0.00567368	0.00397296	0.00404204	0.00499946	0.00425039	0.00513837	0.00562139	0.00430952	0.0053927	0.00514066	0.00383409	0.00543985	0.00560486	0.00510216	0.00527445	0.00329383	0.00556783	0.00420624	0.00594515	0.00569231	0.00581011	0.00325539	0.00388348	0.00544349	0.00510685	0.00513818	0.00364573	0.00355301	0.00617803
Lipid Metabolism	ko00565: Ether lipid metabolism	9.37174e-05	0.000272238	4.28287e-05	0.000161673	0.000179968	0.0002127	0.000276959	0.00016845	0.000250364	0.000215417	0.00016257	0.000337371	0.000307651	0.000490717	9.21608e-05	0.00028035	0.000351174	7.28386e-05	0.000221703	0.000127458	0.000498843	0.000146761	0.000435167	0.000138734	0.000195089	3.18362e-05	4.48361e-05	0.000366787	0.000149147	0.000111032	7.4903e-05	5.34809e-05	0.000175689
Lipid Metabolism	ko00590: Arachidonic acid metabolism	0.000153544	0.000507013	0.000584937	0.000155073	0.000290285	0.000289731	0.000491687	0.00050239	0.000376179	0.000819751	0.000438017	0.00020676	0.000413301	0.000363354	0.000180792	0.000276294	0.000423713	0.000243185	0.000198838	0.000283084	0.000408024	0.000575628	0.000423716	0.000262764	0.000332645	0.000250918	0.000168975	0.000396595	0.00040901	0.000263494	0.000298945	9.79383e-05	0.000409004
Lipid Metabolism	ko00591: Linoleic acid metabolism	0	7.7372e-06	0	0	5.10489e-07	0	0	0	2.2124e-05	0	0	0	0	0	0	0	1.88593e-05	0	0	0	1.15104e-06	0	8.83612e-06	0	0	0	7.07212e-06	9.06374e-08	0	0	0	0	0
Lipid Metabolism	ko00592: alpha-Linolenic acid metabolism	0.000634709	0.000619491	0.000390269	0.000600936	0.000580442	0.000679608	0.000361051	0.000526512	0.00065589	0.000592006	0.000595601	0.000775431	0.000594166	0.000601414	0.000613691	0.000552944	0.000470191	0.000650242	0.000618893	1.02738e-05	0.000545597	0.000605031	0.000745213	0.000373976	0.00043766	0.000394418	0.000683037	0.000504268	0.000653086	0.000488149	0.000872312	0.00121746	0.000621561
Lipid Metabolism	ko00600: Sphingolipid metabolism	0.00213971	0.00303527	0.00157388	0.00231039	0.00299911	0.00258054	0.00233945	0.00249183	0.00208027	0.00277501	0.0025368	0.0027715	0.00296896	0.00283707	0.00274953	0.00327349	0.00269577	0.00302181	0.00321508	0.00221845	0.00284691	0.00270749	0.00275247	0.00298056	0.00301485	0.00133924	0.00208472	0.00274371	0.0026051	0.00240305	0.00172234	0.00186618	0.0027581
Glycan Biosynthesis and Metabolism	ko00601: Glycosphingolipid biosynthesis - lacto and neolacto series	8.09785e-06	3.80498e-05	3.28722e-05	2.60811e-05	4.58992e-05	5.24417e-05	3.08056e-05	1.61101e-05	8.7219e-05	1.48155e-05	2.07949e-05	4.67564e-05	8.97924e-06	1.41119e-06	2.35004e-05	5.30725e-05	3.61013e-05	1.74691e-05	1.12741e-05	2.01877e-06	1.95886e-05	1.69235e-05	2.58765e-05	4.46061e-05	6.21283e-05	5.49495e-06	1.13059e-05	8.91271e-05	1.7088e-05	7.60843e-06	6.29133e-06	1.7746e-05	3.58495e-05
Glycan Biosynthesis and Metabolism	ko00603: Glycosphingolipid biosynthesis - globo series	5.77696e-05	0.000153946	3.05692e-05	7.43375e-05	0.000124741	0.000124394	8.5133e-05	6.18411e-05	0.000271276	0.000115079	7.17196e-05	8.44165e-05	9.3583e-05	8.66207e-05	7.33629e-05	0.000129486	0.00013509	0.000107534	8.95869e-05	5.60729e-05	9.69984e-05	0	0.000113109	0.000100614	0.000214566	2.56965e-05	6.29987e-05	0.000243698	5.45097e-05	6.10748e-05	5.10366e-05	4.97952e-05	0.000117966
Glycan Biosynthesis and Metabolism	ko00604: Glycosphingolipid biosynthesis - ganglio series	2.77181e-05	3.3617e-06	2.1369e-05	3.68366e-07	5.96812e-06	1.83303e-05	8.49797e-06	1.38694e-05	2.25668e-05	4.90468e-06	1.24555e-07	3.61497e-05	4.0238e-05	0	1.13236e-05	3.00935e-05	1.53853e-05	2.35084e-06	8.26142e-08	0.000436014	2.39882e-07	0	0	3.90092e-07	1.26726e-05	0.000335119	0.000331563	3.95379e-05	0	7.64578e-08	0.000758521	0.000517817	2.50324e-07
Carbohydrate Metabolism	ko00620: Pyruvate metabolism	0.0239242	0.018657	0.0211181	0.0221427	0.0176055	0.0213642	0.020479	0.0188367	0.0224623	0.0204819	0.0183002	0.0192834	0.0192986	0.0210034	0.0267954	0.0192371	0.0181271	0.0200335	0.0184637	0.025997	0.0186567	0.0207576	0.018216	0.0169772	0.0186201	0.0218599	0.023202	0.0177539	0.0180301	0.0178556	0.0239732	0.0250406	0.0167079
Xenobiotics Biodegradation and Metabolism	ko00621: Dioxin degradation	5.31988e-06	2.99303e-06	2.71287e-07	9.91909e-08	2.14924e-06	1.64608e-06	2.12947e-06	4.71576e-06	5.87364e-07	2.94646e-06	1.45239e-06	3.6512e-06	1.56108e-06	1.7526e-06	1.75868e-06	1.34861e-06	3.82856e-06	4.66036e-05	1.96629e-06	1.88684e-07	9.23149e-06	2.93822e-06	7.56342e-06	9.69398e-07	7.18318e-07	5.03581e-07	2.6796e-06	3.71335e-05	1.75691e-07	1.17121e-05	2.6518e-08	1.99388e-07	2.37945e-06
Xenobiotics Biodegradation and Metabolism	ko00622: Xylene degradation	4.43476e-06	6.58006e-06	2.87663e-06	3.33214e-06	4.62539e-06	5.59467e-06	3.40974e-06	7.65781e-06	1.68721e-05	4.47222e-06	4.54061e-06	3.48426e-06	7.51007e-06	2.46006e-05	2.77394e-06	6.26193e-06	6.67662e-06	4.35726e-06	3.9608e-06	2.09288e-06	6.81103e-06	5.33811e-06	5.56727e-06	3.42625e-06	6.50741e-06	1.48584e-06	2.01183e-06	9.83775e-06	4.00572e-06	3.14782e-06	1.89801e-06	2.91466e-06	1.87786e-05
Xenobiotics Biodegradation and Metabolism	ko00623: Toluene degradation	1.27583e-05	0.00338557	1.73301e-05	1.9321e-05	0.00348786	1.38939e-05	1.40014e-05	1.37749e-05	1.42566e-05	1.0928e-05	2.4309e-05	0.00506903	0.00344398	2.31723e-05	3.16018e-05	0.00447619	0.00393393	2.34692e-05	4.85778e-05	6.02472e-06	0.00462884	2.87248e-05	0.00322657	2.89781e-05	0.00347268	7.60692e-06	7.75877e-06	4.69105e-05	4.06988e-05	2.52687e-05	2.84962e-05	1.8023e-05	0.00282045
Xenobiotics Biodegradation and Metabolism	ko00624: Polycyclic aromatic hydrocarbon degradation	0.00146197	0.00254111	0.00160862	0.00176669	0.00266466	0.0015921	0.00170927	0.00180684	0.00145693	0.00198662	0.002445	0.00147623	0.0023452	0.00179079	0.00164184	0.00230197	0.00254453	0.00248475	0.00199977	0.00119169	0.00210826	0.00179515	0.00236803	0.00276781	0.00239385	0.00126032	0.00134207	0.00262088	0.00255325	0.00252387	0.0011059	0.00134151	0.0026934
Xenobiotics Biodegradation and Metabolism	ko00625: Chloroalkane and chloroalkene degradation	0.00872972	0.00793223	0.00533083	0.00649448	0.0066937	0.00657201	0.00391742	0.00604576	0.0100814	0.00695279	0.00695285	0.00563146	0.00998594	0.00901098	0.00929627	0.0075587	0.00762767	0.0082318	0.00727405	0.00466286	0.00629911	0.00600389	0.00833283	0.00594096	0.00794817	0.00496985	0.00622226	0.00896373	0.00717028	0.00679304	0.0080777	0.00881095	0.00763524
Xenobiotics Biodegradation and Metabolism	ko00626: Naphthalene degradation	0.00770675	0.00722096	0.00542843	0.00629614	0.00628317	0.00621708	0.00508323	0.00607041	0.00841182	0.00688777	0.00621931	0.00619381	0.00911421	0.00783182	0.0083992	0.00690493	0.00719974	0.00712347	0.00671331	0.00649768	0.00601016	0.00646532	0.00828304	0.00529556	0.00698641	0.00453885	0.00596467	0.00767781	0.00672719	0.00586361	0.00666751	0.00781437	0.00739109
Xenobiotics Biodegradation and Metabolism	ko00627: Aminobenzoate degradation	0.00105266	0.00170042	0.000997945	0.00123066	0.00167742	0.0016877	0.00162078	0.00164967	0.00126687	0.00149952	0.00147039	0.00142677	0.00208691	0.0018518	0.00140252	0.00182318	0.0017789	0.00158027	0.00163221	0.00101958	0.00168099	0.00151236	0.00216508	0.00129094	0.0015603	0.00074301	0.000976776	0.00184353	0.00177984	0.00120994	0.00125815	0.00106082	0.00195984
Carbohydrate Metabolism	ko00630: Glyoxylate and dicarboxylate metabolism	0.00910133	0.00743661	0.00964983	0.00898787	0.00801804	0.00868043	0.0104886	0.00833881	0.00889406	0.0104512	0.00764131	0.00833435	0.00790561	0.0072074	0.00847363	0.00763552	0.00742219	0.00805176	0.00812237	0.0112345	0.00780794	0.00752074	0.00709599	0.00693309	0.00790125	0.00683789	0.00868164	0.00668031	0.007549	0.00739241	0.00902525	0.00862121	0.00758299
Xenobiotics Biodegradation and Metabolism	ko00633: Nitrotoluene degradation	0.0117258	0.00646015	0.0058614	0.00930883	0.00678462	0.00725594	0.00370045	0.00665108	0.00685547	0.00596706	0.00710212	0.00606666	0.00715494	0.00743266	0.0250575	0.00707566	0.00629105	0.00815458	0.00731041	0.00829186	0.00570375	0.00832845	0.0065271	0.00626226	0.00682232	0.00720291	0.012689	0.00625802	0.00746731	0.00556871	0.00862935	0.00763066	0.00589544
Carbohydrate Metabolism	ko00640: Propanoate metabolism	0.010057	0.00894773	0.0092127	0.0102458	0.00859843	0.00978366	0.00804582	0.00999522	0.0107189	0.0119243	0.00897113	0.00946937	0.00946529	0.0104301	0.0116297	0.00939585	0.00861239	0.00923454	0.00956486	0.00987066	0.00894719	0.00955712	0.00947667	0.00875533	0.00878255	0.00936211	0.0109872	0.00854689	0.00933948	0.00915546	0.0103323	0.0111028	0.00854888
Xenobiotics Biodegradation and Metabolism	ko00642: Ethylbenzene degradation	1.08614e-06	6.02682e-06	6.10759e-07	8.26075e-07	4.6939e-06	2.97604e-06	7.51699e-07	1.19092e-05	7.16728e-07	8.82255e-07	1.01454e-06	1.2943e-06	4.19467e-06	9.19103e-06	2.12192e-06	5.10142e-06	2.67233e-06	3.94051e-06	4.11265e-06	1.58315e-07	3.2186e-06	1.28557e-05	1.61008e-06	2.92376e-06	5.081e-06	1.81258e-07	3.08807e-07	1.9719e-05	6.37108e-06	2.76807e-06	5.22069e-06	1.39521e-06	5.09078e-06
Xenobiotics Biodegradation and Metabolism	ko00643: Styrene degradation	0.00152144	0.0014413	0.00143403	0.00151198	0.00136377	0.00194206	0.00112744	0.00149833	0.00111237	0.00116916	0.00173211	0.00137654	0.00235876	0.00248299	0.00118082	0.00168535	0.00162234	0.00142034	0.00159318	1.6491e-06	0.00119894	0.00163789	0.00249894	0.00108297	0.001461	0.000813043	4.22517e-06	0.00163091	0.001932	0.00126969	2.55091e-06	0.00136397	0.00243734
Carbohydrate Metabolism	ko00650: Butanoate metabolism	0.0113646	0.0101561	0.00961369	0.0100419	0.00929808	0.011489	0.00926085	0.0101211	0.0119048	0.00976788	0.0099985	0.0102238	0.0109498	0.0115472	0.0121807	0.0105241	0.00974247	0.0104837	0.0102833	0.0116794	0.00935802	0.0103155	0.0117172	0.00838797	0.00922642	0.00893915	0.0110906	0.0109774	0.010111	0.00911191	0.014144	0.0145548	0.00988333
Carbohydrate Metabolism	ko00660: C5-Branched dibasic acid metabolism	0.0128075	0.0139692	0.0137611	0.0132263	0.0141345	0.00949309	0.00736939	0.0101225	0.0130566	0.0149699	0.0164343	0.0128161	0.0115153	0.0111695	0.0129226	0.0141777	0.0111144	0.0192382	0.0159139	0.0114642	0.0126401	0.0092512	0.0131341	0.0164439	0.0147356	0.0136857	0.0138857	0.0145085	0.0135369	0.014976	0.0137131	0.0117523	0.014314
Metabolism of Cofactors and Vitamins	ko00670: One carbon pool by folate	0.020734	0.0199748	0.0176775	0.0206276	0.0201203	0.0179612	0.0187667	0.0175049	0.0178271	0.0193985	0.0205856	0.0194245	0.0215506	0.0196779	0.0260258	0.0215922	0.0195158	0.0209037	0.022052	0.0196473	0.0204701	0.016917	0.0210137	0.0211899	0.0191633	0.0151802	0.0187882	0.0192819	0.0206256	0.0194756	0.0169033	0.0167986	0.020302
Energy Metabolism	ko00680: Methane metabolism	0.0105667	0.00808953	0.00977816	0.00962392	0.00771596	0.0155844	0.0100935	0.0237359	0.0148748	0.0123272	0.00846498	0.00870415	0.00945894	0.0125218	0.0122872	0.00922489	0.00850138	0.00902731	0.00879817	0.0103455	0.0114041	0.00892104	0.00927689	0.00758968	0.0102318	0.00798914	0.010011	0.00827343	0.0086147	0.00738992	0.0172534	0.00825402	0.00851484
Energy Metabolism	ko00710: Carbon fixation in photosynthetic organisms	0.000143058	0.000114421	0.000111309	0.000175221	0.000147212	0.000170565	0.000222845	0.000111508	0.000126702	8.96123e-05	0.000166223	8.88924e-05	0.000190927	0.000137992	0.000137745	0.000158289	0.000146454	0.000125635	0.000113449	3.91218e-05	0.000108794	9.14157e-05	0.000153676	0.000128424	0.000125094	0.000201796	0.000123025	0.00014923	0.000176266	0.000296258	0.000108962	0.000261865	0.000120179
Energy Metabolism	ko00720: Carbon fixation pathways in prokaryotes	0.0188938	0.0138807	0.0198708	0.0174898	0.0147751	0.0180892	0.0219255	0.0184292	0.0170334	0.019507	0.0148898	0.0175069	0.0157737	0.0170705	0.0205762	0.0152101	0.0146558	0.0147928	0.0160263	0.0206596	0.0162435	0.0182077	0.0152071	0.0136309	0.0147381	0.0145901	0.0177871	0.0132997	0.0151538	0.0132585	0.0161402	0.0156244	0.0140101
Metabolism of Cofactors and Vitamins	ko00730: Thiamine metabolism	0.0105261	0.0131776	0.0110295	0.0114393	0.0156295	0.0114101	0.00882928	0.011331	0.0108461	0.0119806	0.0153982	0.0103769	0.0135516	0.0119504	0.0109311	0.0133587	0.0129045	0.0128837	0.012724	0.00859771	0.0124033	0.00976225	0.0125727	0.0153696	0.014159	0.0106634	0.0108754	0.0148126	0.01613	0.0158766	0.00903994	0.00990871	0.014911
Metabolism of Cofactors and Vitamins	ko00740: Riboflavin metabolism	0.00616629	0.00667187	0.00580063	0.00616628	0.00848174	0.00685881	0.00700231	0.00877841	0.00548616	0.00827055	0.00884009	0.00700177	0.00752648	0.00750963	0.00475331	0.00828725	0.00721535	0.00561244	0.00849717	0.0059475	0.00774996	0.00704322	0.00727196	0.00716304	0.00699817	0.00848397	0.00514377	0.00721275	0.00850923	0.00919266	0.00535825	0.00730228	0.00864148
Metabolism of Cofactors and Vitamins	ko00750: Vitamin B6 metabolism	0.0126654	0.0123236	0.0135924	0.0106576	0.0121586	0.0121231	0.0139221	0.0127978	0.0121689	0.0140272	0.0122418	0.0119117	0.0132167	0.0119483	0.0105101	0.0136664	0.0133258	0.0119995	0.012655	0.013644	0.0145527	0.0143626	0.013112	0.0113861	0.0136191	0.0129179	0.0117903	0.0120683	0.0127128	0.0117529	0.0120533	0.0116788	0.0131736
Metabolism of Cofactors and Vitamins	ko00760: Nicotinate and nicotinamide metabolism	0.00745638	0.0116065	0.00850869	0.00988757	0.0105134	0.00975761	0.00976072	0.00979222	0.0088453	0.0106376	0.00990273	0.00987893	0.0117201	0.0114966	0.00707272	0.0119025	0.0120484	0.009943	0.00995388	0.00776205	0.0115709	0.00981343	0.0121601	0.01025	0.0112763	0.00608905	0.00732989	0.0114827	0.0112675	0.00911841	0.00653126	0.00675417	0.011272
Metabolism of Cofactors and Vitamins	ko00770: Pantothenate and CoA biosynthesis	0.0166105	0.0176173	0.018016	0.0183576	0.0176068	0.0183536	0.0111264	0.0165147	0.0155381	0.0175047	0.0199845	0.0178961	0.0164394	0.0159588	0.0172341	0.0172418	0.0173175	0.0194748	0.017574	0.0134952	0.0170453	0.0147121	0.0170345	0.0187132	0.0163828	0.0193299	0.0159127	0.0182693	0.0187868	0.0204476	0.0163436	0.0163436	0.0175954
Metabolism of Cofactors and Vitamins	ko00780: Biotin metabolism	0.00638061	0.00790337	0.00677559	0.00821032	0.00946252	0.00681522	0.00634868	0.00796191	0.00605079	0.00832026	0.00825064	0.00634654	0.00810007	0.00622857	0.00691381	0.00806746	0.0072624	0.00826475	0.00874368	0.0046574	0.00867754	0.00639995	0.00743392	0.00906427	0.0077355	0.0043921	0.00472406	0.00735267	0.00842491	0.00856854	0.00445691	0.00420837	0.00801917
Metabolism of Cofactors and Vitamins	ko00785: Lipoic acid metabolism	0.00333487	0.00585665	0.00259319	0.00199636	0.0046219	0.00703981	0.0123708	0.010927	0.00259177	0.00535504	0.00192403	0.00557253	0.00507527	0.00477611	0.00192704	0.00624785	0.00645385	0.00200292	0.00332759	0.00563896	0.00560586	0.00449726	0.00792979	0.00246628	0.00322908	0.000886943	0.00141655	0.00442744	0.00361058	0.00139107	0.00168172	0.00127096	0.00663896
Metabolism of Cofactors and Vitamins	ko00790: Folate biosynthesis	0.0044584	0.00748163	0.00568037	0.00647494	0.00836521	0.0057911	0.00753942	0.00624344	0.00450261	0.00822016	0.00799061	0.0064428	0.00652032	0.00384816	0.00653923	0.00692999	0.00659526	0.00685575	0.00686068	0.00680368	0.00764078	0.00567784	0.00623022	0.00867626	0.00627313	0.00505264	0.00439004	0.00755567	0.00736439	0.00814736	0.00410698	0.00476506	0.00727451
Xenobiotics Biodegradation and Metabolism	ko00791: Atrazine degradation	0.000355739	0.00106921	0.000562053	0.000379559	0.000811347	0.000911627	0.000529061	0.000741158	0.000448882	0.000691168	0.000562698	0.000589273	0.00109827	0.00110447	0.000396965	0.00104272	0.00111538	0.00039334	0.000722447	0.000250883	0.000956422	0.00054075	0.00114589	0.000738689	0.000976811	0.000275992	0.000294459	0.00123317	0.000991109	0.000504017	0.00044867	0.000472217	0.0012106
Metabolism of Cofactors and Vitamins	ko00830: Retinol metabolism	1.75239e-05	3.43497e-05	1.58463e-05	2.82826e-05	4.08138e-05	4.90503e-05	8.21007e-05	5.20353e-05	2.73856e-05	5.19649e-05	2.68879e-05	2.78602e-05	6.81517e-05	2.90792e-05	3.48901e-05	4.8634e-05	6.10516e-05	3.47652e-05	4.25138e-05	2.31257e-05	3.93076e-05	4.46076e-05	3.50602e-05	3.78543e-05	3.51282e-05	5.28482e-06	1.37481e-05	4.92246e-05	3.08332e-05	2.28725e-05	1.68164e-05	1.36317e-05	5.30324e-05
Metabolism of Cofactors and Vitamins	ko00860: Porphyrin and chlorophyll metabolism	0.0055331	0.00512158	0.00448943	0.0073622	0.00622606	0.00533096	0.00419818	0.00596332	0.00386184	0.0058698	0.00696193	0.00502076	0.006935	0.00502539	0.00689948	0.00643052	0.0047932	0.00713055	0.00582863	0.00506168	0.00492704	0.00508993	0.00568159	0.00607102	0.00500801	0.00442862	0.00341622	0.00472404	0.0063319	0.00677675	0.00371959	0.00332134	0.00660886
Metabolism of Terpenoids and Polyketides	ko00900: Terpenoid backbone biosynthesis	0.0116031	0.0150036	0.0123345	0.0114991	0.0153303	0.0129115	0.0100993	0.0125754	0.0115227	0.0131494	0.0154675	0.012467	0.0151184	0.0138864	0.0113367	0.0146567	0.0145812	0.0141327	0.0145777	0.010453	0.0133823	0.012384	0.0148002	0.0159195	0.0154867	0.0110939	0.013172	0.0154482	0.0166153	0.0145323	0.012203	0.0132717	0.0158961
Biosynthesis of Other Secondary Metabolites	ko00901: Indole alkaloid biosynthesis	1.46983e-06	0	0	0	5.47523e-06	6.65599e-06	0	0	0	0	6.70045e-06	0	0	0	0	6.03896e-07	3.52478e-07	1.66927e-06	0	0	0	0	0	5.64533e-06	0	0	0	0	0	6.67008e-09	0	0	0
Metabolism of Terpenoids and Polyketides	ko00902: Monoterpenoid biosynthesis	0	0	0	0	0	0	0	0	0	0	0	0	0	0	0	0	1.40256e-06	0	0	0	0	0	3.53389e-06	0	0	0	0	0	0	0	0	0	0
Metabolism of Terpenoids and Polyketides	ko00903: Limonene and pinene degradation	0.00232771	0.00347886	0.00191038	0.00241215	0.00292961	0.003043	0.00274899	0.0028856	0.00272794	0.00280431	0.00288307	0.00278975	0.00376361	0.0036553	0.00323998	0.00337532	0.00336455	0.00318401	0.00294929	0.00320843	0.00296448	0.00293069	0.00409211	0.00255043	0.00298783	0.00145799	0.00230005	0.00335518	0.00326518	0.00239613	0.00261115	0.00263181	0.00379724
Metabolism of Terpenoids and Polyketides	ko00904: Diterpenoid biosynthesis	1.43328e-06	2.60586e-06	1.22782e-07	4.35865e-06	9.33507e-07	2.81122e-07	1.16697e-07	2.82688e-07	1.17487e-06	2.1571e-05	2.81331e-07	1.22889e-07	6.49662e-07	4.19369e-07	1.61442e-07	1.6489e-07	7.40889e-06	1.90986e-07	2.5224e-07	4.03821e-07	4.10953e-07	3.21005e-07	7.13489e-06	2.35851e-07	1.3789e-06	1.61996e-06	1.17775e-07	1.20461e-06	2.36144e-07	5.16151e-07	4.52403e-08	7.17916e-08	1.20504e-06
Metabolism of Terpenoids and Polyketides	ko00905: Brassinosteroid biosynthesis	2.84297e-05	4.29561e-05	3.21173e-05	3.55261e-05	4.66922e-05	6.21114e-05	9.28745e-05	5.51164e-05	1.5316e-05	8.46655e-05	2.66249e-05	5.06431e-05	7.2245e-05	0	2.84023e-05	6.56691e-05	6.12984e-05	3.12196e-05	3.85761e-05	4.6609e-05	5.12342e-05	2.50544e-05	7.09258e-05	1.91766e-05	3.30743e-05	3.28507e-06	2.0444e-05	2.23613e-05	2.27174e-05	1.11051e-05	6.38945e-06	7.0576e-06	3.22878e-05
Metabolism of Terpenoids and Polyketides	ko00906: Carotenoid biosynthesis	7.48352e-05	0.000253334	5.00903e-05	9.46493e-05	0.000175334	0.000181985	0.000285672	0.000174312	9.94831e-05	0.000184074	0.000108338	0.000184488	0.000204484	0.000268249	5.4445e-05	0.000202582	0.000197924	0.000115594	0.000143821	3.91284e-05	0.000216822	0.000150971	0.000255274	0.000127497	0.000176245	4.37904e-05	5.73909e-05	0.000229316	0.000102773	9.64973e-05	6.42678e-05	7.40775e-05	0.000226586
Metabolism of Terpenoids and Polyketides	ko00908: Zeatin biosynthesis	0.00328313	0.00561084	0.00418923	0.00420022	0.00618696	0.0047881	0.00395308	0.00441342	0.00363223	0.00585652	0.00569605	0.00402122	0.00520829	0.00389193	0.00353647	0.00589073	0.00574806	0.00445864	0.0052496	0.003904	0.00614334	0.00578605	0.00570206	0.00597445	0.00550911	0.00367357	0.00342177	0.00511648	0.00525045	0.00487612	0.00347408	0.00216842	0.00583222
Metabolism of Terpenoids and Polyketides	ko00909: Sesquiterpenoid biosynthesis	0	0	0	0	0	1.57186e-07	0	0	0	0	0	0	0	0	0	0	3.15126e-06	0	0	0	5.60815e-06	0	1.02453e-06	0	0	0	0	0	0	0	0	0	0
Energy Metabolism	ko00910: Nitrogen metabolism	0.00588006	0.00574265	0.00504865	0.00571467	0.00659196	0.00691105	0.00778853	0.00691261	0.00559096	0.00598131	0.00575456	0.00541611	0.00646587	0.00630873	0.0062888	0.00610287	0.00590846	0.00658822	0.00599886	0.00562154	0.00576566	0.006166	0.00631381	0.00596515	0.00571893	0.00432794	0.00594135	0.00533866	0.00575538	0.0055766	0.00513138	0.00686171	0.00618162
Energy Metabolism	ko00920: Sulfur metabolism	0.00417451	0.00580958	0.00632309	0.00463463	0.00665333	0.00483183	0.00435777	0.00537335	0.00444905	0.00589817	0.00518022	0.00578821	0.00600025	0.00504805	0.00473264	0.00496205	0.00633059	0.00548011	0.00560368	0.00398813	0.00615911	0.00521902	0.00507958	0.00564706	0.00609735	0.00332278	0.00527351	0.00602136	0.00663853	0.00529394	0.00422911	0.00415474	0.00539955
Xenobiotics Biodegradation and Metabolism	ko00930: Caprolactam degradation	0.000394833	0.000362374	0.000340609	0.000715681	0.000307996	0.000567293	0.000280865	0.000354657	0.000342464	0.000306221	0.0004366	0.000382734	0.000492887	0.000393945	0.000359707	0.000360942	0.000348924	0.000624143	0.000388949	0.000332073	0.000349716	0.000478721	0.000455303	0.000290441	0.000221837	0.000301788	0.000391427	0.000371599	0.000470321	0.000513021	0.000597096	0.000544804	0.000481679
Biosynthesis of Other Secondary Metabolites	ko00940: Phenylpropanoid biosynthesis	6.50241e-06	1.6986e-05	5.33907e-06	3.98064e-06	9.99992e-06	7.50408e-06	6.65481e-06	1.30792e-05	8.04348e-06	1.12484e-05	1.10322e-05	3.11901e-06	1.05878e-05	8.27938e-06	5.30419e-06	9.80513e-06	2.16883e-05	7.92478e-06	6.87453e-06	5.29464e-06	9.63942e-06	7.81931e-06	3.26275e-05	6.3009e-06	1.11952e-05	2.59315e-06	7.65951e-06	8.53424e-06	1.76461e-05	5.48654e-06	1.0205e-05	5.08674e-06	1.39942e-05
Biosynthesis of Other Secondary Metabolites	ko00941: Flavonoid biosynthesis	4.90742e-05	0.000758504	4.60359e-05	1.52323e-05	0.000230747	0.000726361	9.48144e-05	0.00183673	0.000146392	0.000260342	0.000116797	0.000124938	0.000669188	0.001062	3.66932e-05	0.000477468	0.000754006	5.50138e-05	8.46903e-05	7.19022e-05	0.000636853	0.000322693	0.00059507	0.000161722	0.000460142	3.66194e-05	8.32143e-05	0.000372097	0.000165759	7.47159e-05	0.000262747	7.32263e-05	0.000405888
Biosynthesis of Other Secondary Metabolites	ko00942: Anthocyanin biosynthesis	0	1.54236e-06	0	0	1.28999e-07	0	0	0	0	4.69198e-07	0	0	0	0	0	0	6.81346e-06	0	0	0	3.79424e-07	1.54035e-07	6.9865e-07	0	0	0	0	2.60145e-07	0	0	0	0	0
Biosynthesis of Other Secondary Metabolites	ko00943: Isoflavonoid biosynthesis	0	9.51859e-06	0	0	1.21121e-05	0	4.88888e-08	0	4.52582e-06	1.66689e-05	7.73993e-06	0	0	0	0	7.60751e-06	0	0	7.06168e-06	0	9.44595e-06	0	2.46642e-06	1.77311e-07	0	0	2.96765e-06	2.65477e-06	1.74001e-05	0	0	0	0
Biosynthesis of Other Secondary Metabolites	ko00944: Flavone and flavonol biosynthesis	0	2.91827e-07	0	0	3.41393e-06	0	0	0	0	4.67863e-07	0	0	8.57943e-06	0	0	0	1.24795e-05	0	0	0	3.22999e-07	2.16232e-05	6.95132e-07	0	0	0	0	3.90522e-07	0	6.86943e-06	0	0	0
Biosynthesis of Other Secondary Metabolites	ko00945: Stilbenoid, diarylheptanoid and gingerol biosynthesis	0	0	0	0	0	0	0	0	0	0	0	0	0	0	0	0	1.55611e-06	0	0	0	1.55238e-07	0	2.86639e-07	0	0	0	0	0	0	0	0	0	0
Biosynthesis of Other Secondary Metabolites	ko00960: Tropane, piperidine and pyridine alkaloid biosynthesis	5.06934e-05	0.000111604	7.30556e-05	0.000143389	4.37852e-05	8.56269e-05	7.43175e-05	1.97898e-05	6.95236e-05	8.08876e-05	9.85478e-05	5.25638e-05	0.000128442	9.41473e-05	0.000103405	7.09926e-05	8.40362e-05	8.53115e-05	6.3204e-05	4.90677e-05	8.26085e-05	0.000107514	6.39136e-05	9.16829e-05	6.6566e-05	4.85705e-05	0.000104388	0.000107056	8.10049e-05	5.06086e-05	5.49048e-05	1.90285e-05	0.000142866
Biosynthesis of Other Secondary Metabolites	ko00966: Glucosinolate biosynthesis	0	3.37322e-07	2.10176e-06	0	4.52821e-07	1.18714e-07	0	0	0	3.75933e-07	0	0	1.16871e-06	0	0	0	3.49569e-06	0	0	0	0	0	5.35779e-07	0	0	0	0	0	4.45767e-07	0	0	0	1.72717e-07
Translation	ko00970: Aminoacyl-tRNA biosynthesis	0.0175095	0.0185912	0.0177612	0.0186277	0.0198403	0.0196792	0.0170726	0.0201556	0.018079	0.0185785	0.0206332	0.0182257	0.0185021	0.0188677	0.0151678	0.0196303	0.0184778	0.0195416	0.0214221	0.017677	0.0202635	0.0176648	0.0181151	0.0226726	0.0200842	0.020063	0.0175048	0.0184968	0.0197908	0.0233194	0.0170158	0.0171606	0.0179298
Xenobiotics Biodegradation and Metabolism	ko00980: Metabolism of xenobiotics by cytochrome P450	3.76905e-06	1.81537e-05	1.71309e-06	2.91519e-06	6.05304e-06	3.48109e-06	2.24373e-06	5.98684e-06	1.4751e-05	1.36429e-05	6.82295e-06	2.51769e-06	8.11951e-06	5.42308e-06	1.19288e-05	1.13892e-05	7.75747e-06	4.1976e-06	5.12606e-06	3.3971e-06	6.20065e-06	4.98671e-06	5.26178e-06	7.4137e-06	4.1794e-06	7.16723e-07	1.87e-06	5.14433e-06	1.68931e-05	4.90984e-06	1.20977e-06	1.23778e-06	6.05329e-06
Metabolism of Terpenoids and Polyketides	ko00981: Insect hormone biosynthesis	7.66342e-07	3.43186e-06	6.47382e-07	2.65881e-07	2.24655e-06	1.12155e-06	1.13336e-05	1.32318e-06	5.49331e-07	3.75124e-06	7.88082e-07	3.92196e-07	6.88638e-07	8.80944e-07	1.62741e-06	2.15161e-05	1.30896e-05	2.34061e-06	7.17565e-07	6.09054e-07	2.74501e-05	1.09136e-07	1.32395e-06	1.82929e-06	4.21631e-06	3.69524e-07	6.27536e-07	7.28943e-07	1.4457e-06	8.36681e-07	3.01813e-07	8.32495e-07	3.14978e-05
Xenobiotics Biodegradation and Metabolism	ko00982: Drug metabolism - cytochrome P450	0	6.31555e-08	0	0	7.90662e-08	0	0	0	0	4.78643e-07	0	0	0	0	0	0	1.31853e-06	0	0	0	0	0	0	0	0	0	0	0	0	0	0	0	1.7052e-07
Xenobiotics Biodegradation and Metabolism	ko00983: Drug metabolism - other enzymes	0.000298773	0.000506572	0.000773948	0.000263493	0.00054036	0.000905437	0.000133008	0.000158307	0.0003363	0.000246119	0.000654341	0.000219654	0.00036533	0.000462587	0.000595398	0.000417346	0.000445292	0.0004648	0.000693144	0.000282264	0.000474895	0.000129127	0.00051267	0.000705931	0.000507567	0.000331267	0.000434787	0.000437272	0.000710526	0.000404349	0.000377924	0.000309256	0.000444857
Lipid Metabolism	ko01040: Biosynthesis of unsaturated fatty acids	0.00152034	0.00206455	0.00141996	0.00167671	0.00173764	0.00171698	0.00213884	0.00179802	0.00155962	0.00198883	0.00169436	0.00157611	0.00209421	0.00219934	0.00144096	0.0020938	0.00196735	0.00164636	0.00195794	0.00173187	0.0019406	0.00179289	0.00208387	0.0017234	0.00203574	0.0011921	0.00156258	0.0020883	0.00184079	0.00157545	0.00157712	0.00151422	0.00206881
Metabolism of Terpenoids and Polyketides	ko01053: Biosynthesis of siderophore group nonribosomal peptides	0.000240501	0.000409804	0.000129738	0.000203523	0.000365807	0.000201494	0.000147522	0.000254096	0.000260337	0.000288585	0.000336184	0.000291133	0.000551992	0.000364231	0.000259607	0.000401907	0.000413155	0.000341031	0.000300245	0.000139433	0.000421431	0.000369201	0.000582185	0.000240941	0.00033925	0.000110771	0.000157284	0.000499003	0.00039033	0.000224459	0.00024175	0.000172038	0.000497418
Metabolism of Terpenoids and Polyketides	ko01056: Biosynthesis of type II polyketide backbone	6.08323e-05	0.000109353	8.26285e-05	7.53152e-05	7.8303e-05	7.73198e-05	9.85374e-05	0.000104955	6.61492e-05	8.19382e-05	8.65089e-05	9.00634e-05	7.22971e-05	6.37985e-05	3.65227e-05	0.000109749	7.05267e-05	7.45778e-05	0.000101441	4.9256e-05	0.000119127	0.000149459	7.67171e-05	0.000119623	8.23929e-05	0.00011834	0.000132567	7.56924e-05	0.000124013	8.39055e-05	6.96942e-05	7.02576e-05	9.53634e-05
Membrane Transport	ko02010: ABC transporters	0.00511556	0.0049387	0.00402234	0.00489014	0.00455568	0.00459495	0.00304974	0.00508758	0.00524625	0.0041905	0.0049438	0.00478012	0.00480121	0.0056865	0.00550625	0.00513455	0.00495043	0.00525989	0.00471803	0.00325362	0.00451534	0.00446277	0.00439828	0.00541397	0.00468324	0.0042829	0.00448559	0.00478165	0.00499953	0.00439522	0.00480032	0.00515995	0.00521261
Signal Transduction	ko02020: Two-component system	0.00289417	0.00535315	0.00374603	0.0030674	0.00479708	0.00345271	0.00415661	0.00337831	0.00399992	0.00417182	0.00396528	0.00433475	0.00431659	0.00408612	0.00324314	0.00439369	0.00503403	0.00453631	0.00412262	0.00264917	0.00420393	0.00478209	0.00457412	0.00387269	0.00427687	0.0022945	0.00411233	0.00485847	0.0044963	0.00362816	0.00510893	0.00649718	0.00509981
Cell Motility	ko02030: Bacterial chemotaxis	0.0139172	0.0143482	0.0171453	0.0115834	0.0112385	0.0118436	0.00895988	0.0117317	0.0151461	0.0102125	0.0129867	0.0150191	0.0111362	0.0114275	0.0134584	0.0105824	0.0142178	0.0175152	0.0145743	0.00924329	0.010544	0.014865	0.0112533	0.0122804	0.0111759	0.0132069	0.0214399	0.0154272	0.0181153	0.0105394	0.0223087	0.026499	0.0126847
Cell Motility	ko02040: Flagellar assembly	0.00818511	0.0158424	0.0171586	0.00554059	0.0107729	0.00439349	0.0120904	0.00233046	0.0155469	0.00932334	0.00990324	0.0127106	0.00590526	0.00493737	0.00516007	0.00566519	0.0115867	0.0144537	0.0120464	0.00656373	0.00887457	0.0178311	0.00890583	0.00762722	0.0102213	0.0071694	0.0212179	0.0146034	0.0147769	0.00831527	0.0282402	0.0359689	0.00913042
Membrane Transport	ko02060: Phosphotransferase system (PTS)	0.00770066	0.0040986	0.00464908	0.00902802	0.00445322	0.00253562	0.00158391	0.00457379	0.00437506	0.00435273	0.00525673	0.00285701	0.00492254	0.00281018	0.00764926	0.00478764	0.00406284	0.00781398	0.00520317	0.002863	0.00300318	0.00349629	0.00493617	0.00508998	0.00378088	0.00616558	0.00546539	0.00482231	0.00443437	0.00554919	0.00667151	0.00508633	0.00420908
Translation	ko03010: Ribosome	0.0964287	0.052175	0.0716979	0.0854529	0.0554695	0.0754196	0.120748	0.0795737	0.0898252	0.0628369	0.0565355	0.0952827	0.0505945	0.0723661	0.0601103	0.0506556	0.0545782	0.0568615	0.0557401	0.110357	0.0632161	0.102418	0.0518022	0.0649477	0.0559433	0.166529	0.100193	0.058402	0.0528291	0.089358	0.0972236	0.0906062	0.0521477
Translation	ko03013: RNA transport	0.000527825	0.0006683	0.000597361	0.000552008	0.000752348	0.00113518	0.000686673	0.00138258	0.00141893	0.0010329	0.000636986	0.00059059	0.000564369	0.000651655	0.000503526	0.000639463	0.000629789	0.00063909	0.000611606	0.000469497	0.000732007	0.000587781	0.000643674	0.000847562	0.00100226	0.000515472	0.000917101	0.000911461	0.000599586	0.000705035	0.000836364	0.000485759	0.000700037
Translation	ko03015: mRNA surveillance pathway	0.000240794	0.000178313	0.000119335	0.000163533	0.000163341	0.00060467	0.000502746	0.0006327	0.00105367	0.000325078	0.000127283	0.000709736	0.000172484	0.000244238	0.000300225	0.000179774	0.000262731	0.000420128	0.000132751	0.000276364	0.000202401	0.000466842	0.000196094	0.00027244	0.000427851	0.000153106	0.000506578	0.000593441	0.00015247	0.000129759	0.000350835	0.000141051	0.000262008
Folding Sorting and Degradation	ko03018: RNA degradation	0.0131557	0.0091648	0.0230842	0.0135228	0.00840111	0.0122255	0.0100799	0.0134558	0.00915756	0.00885935	0.00885241	0.0108684	0.0111039	0.0111864	0.00649514	0.00851462	0.0102131	0.00755044	0.00851733	0.0138276	0.00927194	0.0118228	0.0112819	0.00796688	0.00978287	0.00747001	0.00775829	0.0106869	0.0105491	0.00927033	0.00925464	0.00867796	0.0109623
Transcription	ko03020: RNA polymerase	0.0117771	0.0102865	0.0113187	0.0116962	0.0107317	0.0143203	0.0169821	0.0137416	0.0122427	0.0110682	0.00957278	0.0126645	0.0103754	0.0118778	0.00958615	0.0101298	0.0114932	0.00849218	0.0088054	0.0151135	0.0120871	0.0148935	0.00999591	0.0109776	0.0110594	0.015582	0.0116863	0.0114801	0.0106669	0.0106486	0.0120039	0.0124407	0.0105195
Transcription	ko03022: Basal transcription factors	3.42988e-05	2.24277e-05	0.000100061	1.79852e-05	1.90417e-05	0.000341297	2.18589e-05	0.00107021	0.000451284	0.000395959	1.71871e-05	4.03967e-05	5.11293e-05	0.000276582	1.38494e-05	5.95351e-05	4.41836e-05	3.61276e-05	3.59449e-05	2.3872e-06	0.000231958	3.9935e-05	2.1652e-05	9.2949e-05	0.000297392	1.56925e-05	0.000136734	0.000239182	1.84608e-05	2.15946e-05	0.000336939	5.21598e-05	8.04272e-05
Replication and Repair	ko03030: DNA replication	0.00850363	0.0125996	0.00803303	0.00907227	0.0120227	0.0112708	0.0113324	0.0115681	0.0101284	0.01091	0.0109157	0.00924055	0.0112934	0.0107243	0.00845635	0.0117936	0.0125776	0.0106	0.0102982	0.0077616	0.0122945	0.0114063	0.0116609	0.0119572	0.0123394	0.00831457	0.00866366	0.0123293	0.0113177	0.0116536	0.00841909	0.00847234	0.0119777
Transcription	ko03040: Spliceosome	4.73185e-05	9.3358e-05	5.64616e-05	5.8571e-05	7.14087e-05	0.000313117	0.000120491	0.000123476	0.000787765	0.000111753	6.7191e-05	0.000177346	8.99023e-05	9.97339e-05	6.15082e-05	8.75563e-05	0.000133386	4.43214e-05	6.9791e-05	7.10941e-05	8.53356e-05	0.00010329	0.000108422	0.000227359	0.000280845	2.86116e-05	0.000136238	0.000575353	7.6578e-05	5.38671e-05	8.08895e-05	4.57374e-05	0.000124445
Folding Sorting and Degradation	ko03050: Proteasome	3.3414e-05	2.54534e-05	6.81742e-05	1.06263e-05	2.03454e-05	0.000477328	1.97561e-05	0.000691576	0.000869025	0.000264173	1.5682e-05	2.23732e-05	4.7564e-05	0.00023885	2.08594e-05	3.11818e-05	7.9399e-05	2.16209e-05	1.37874e-05	1.76829e-05	9.8013e-05	2.66735e-05	7.39853e-05	0.000135491	0.00036341	6.74607e-06	0.000398478	0.000624806	3.35334e-05	1.80564e-05	0.000341183	1.4486e-05	1.98966e-05
Folding Sorting and Degradation	ko03060: Protein export	0.0230312	0.0213895	0.0234993	0.0247846	0.0208771	0.0229241	0.0317672	0.0264225	0.0247638	0.0235068	0.020547	0.0266737	0.0191842	0.0199456	0.0191212	0.0200817	0.0227261	0.019388	0.0192495	0.0303015	0.0241764	0.0252445	0.0200332	0.0232327	0.0205525	0.027301	0.0233021	0.0202921	0.0195744	0.0228641	0.0224387	0.0177433	0.0210771
Membrane Transport	ko03070: Bacterial secretion system	0.0118843	0.0108603	0.012187	0.0126152	0.0105744	0.012298	0.0166858	0.0137948	0.0130178	0.0122308	0.0104244	0.0141014	0.0100527	0.0100819	0.00980358	0.010366	0.0115627	0.00954945	0.00985874	0.0158163	0.0124476	0.0130269	0.0101698	0.0116327	0.0106233	0.0142943	0.0121805	0.0100819	0.00992866	0.0114741	0.0117246	0.00962284	0.0106297
Replication and Repair	ko03410: Base excision repair	0.00468214	0.00815229	0.00463244	0.00504833	0.00821404	0.00794902	0.0059213	0.00798476	0.00499148	0.00677531	0.00734323	0.00600052	0.00733501	0.00739936	0.00463785	0.00746424	0.007855	0.00637488	0.00668271	0.004838	0.00769308	0.00605314	0.00808477	0.00756654	0.00798004	0.00354836	0.0041354	0.00771007	0.00765184	0.00662879	0.00450543	0.0041696	0.00848142
Replication and Repair	ko03420: Nucleotide excision repair	0.00310299	0.0054081	0.00302459	0.00369167	0.00582521	0.0049148	0.00368899	0.0047009	0.00381689	0.00459429	0.0051677	0.00360551	0.00483791	0.00537825	0.00345228	0.00516872	0.00527181	0.00454607	0.00442689	0.00278268	0.00545673	0.00461405	0.00511255	0.00579712	0.00580932	0.00263405	0.0028226	0.00536573	0.0054705	0.00501978	0.00287759	0.0027079	0.00566564
Replication and Repair	ko03430: Mismatch repair	0.0104805	0.0161239	0.0103185	0.0114033	0.0152261	0.0142579	0.0149266	0.0140824	0.0122105	0.013967	0.0140341	0.0125919	0.0148463	0.0131842	0.0102945	0.0152487	0.015739	0.0131388	0.0131881	0.010698	0.0153419	0.0145071	0.0146868	0.0150879	0.0157764	0.0103222	0.0106874	0.0155371	0.0148272	0.0143787	0.010565	0.0104381	0.015411
Replication and Repair	ko03440: Homologous recombination	0.0101269	0.0157275	0.0105132	0.01106	0.0150622	0.0140091	0.0133539	0.0145098	0.0117088	0.013407	0.0141757	0.011698	0.0143091	0.0138137	0.0100439	0.0148772	0.0154643	0.0128719	0.0127558	0.009645	0.0150942	0.0139746	0.0148506	0.0146992	0.015849	0.00948669	0.0103842	0.0152886	0.0143372	0.0137756	0.010398	0.00998966	0.01543
Replication and Repair	ko03450: Non-homologous end-joining	1.51116e-05	1.66732e-05	2.86496e-07	6.27296e-06	1.17129e-05	1.67319e-05	7.25656e-06	1.78953e-05	0.000163528	2.74709e-05	0	0	4.61155e-05	5.94292e-05	2.52077e-05	3.88434e-08	7.49954e-05	1.51174e-05	1.4524e-05	7.12327e-06	2.18649e-05	5.04215e-05	2.48102e-05	1.40158e-05	1.77707e-05	1.42619e-06	3.50034e-07	2.54907e-05	1.00852e-07	1.25953e-05	8.42455e-06	2.43334e-05	7.6404e-05
Signal Transduction	ko04010: MAPK signaling pathway	4.20752e-06	1.13488e-05	2.67894e-06	3.77464e-06	9.66845e-06	2.10534e-05	7.84072e-06	7.95691e-06	4.03691e-05	8.50691e-06	5.51708e-06	7.12531e-06	8.87141e-06	2.04837e-06	4.37109e-06	7.94411e-06	1.10262e-05	6.55048e-06	3.46562e-06	5.16996e-06	6.93172e-06	6.17056e-06	8.50703e-06	1.20243e-05	2.11884e-05	3.91348e-06	3.03941e-05	3.33296e-05	5.34302e-06	3.39943e-06	4.72753e-06	2.99005e-06	7.12777e-06
Signal Transduction	ko04011: MAPK signaling pathway - yeast	2.27856e-05	4.7345e-05	1.34152e-05	2.11644e-05	4.40119e-05	5.57112e-05	3.80853e-05	3.04037e-05	8.20491e-05	3.10529e-05	3.3295e-05	3.70199e-05	3.85454e-05	2.53419e-05	2.77633e-05	4.28512e-05	4.72439e-05	3.58112e-05	3.39844e-05	1.86866e-05	2.95928e-05	2.99569e-05	3.61772e-05	5.03535e-05	6.07065e-05	1.71888e-05	3.38011e-05	7.61957e-05	3.46133e-05	3.42349e-05	2.00786e-05	3.19762e-05	6.9929e-05
Signal Transduction	ko04012: ErbB signaling pathway	4.00832e-07	3.36092e-06	0	0	4.34048e-06	3.67932e-05	0	4.77281e-06	1.06333e-05	6.58101e-07	6.26583e-06	2.15114e-05	0	0	0	0	7.07744e-06	0	0	3.02334e-06	0	0	9.86819e-07	6.88745e-06	8.13571e-06	0	8.43476e-06	1.21102e-05	0	0	0	0	0
Signal Transduction	ko04013: MAPK signaling pathway - fly	1.2047e-06	4.9357e-07	0	1.79449e-06	6.92463e-08	5.88239e-07	6.77704e-09	0	5.99953e-06	4.50319e-08	8.98409e-07	2.27829e-06	1.72576e-07	0	2.41139e-08	1.09751e-06	7.11469e-07	8.51814e-08	2.72162e-06	2.1173e-09	2.40393e-06	1.28167e-07	1.31154e-07	1.03801e-06	6.78091e-07	2.06554e-08	1.51339e-06	2.37002e-07	0	1.50311e-08	6.50276e-07	1.37223e-06	8.20448e-07
Signal Transduction	ko04020: Calcium signaling pathway	1.10044e-05	2.14368e-05	1.06845e-05	1.5859e-05	1.77141e-05	3.50059e-05	1.36906e-05	1.66949e-05	7.3721e-05	2.62568e-05	1.55047e-05	1.48438e-05	1.86279e-05	1.77663e-05	1.21884e-05	2.53449e-05	3.0456e-05	1.46961e-05	1.63285e-05	7.27397e-06	2.2632e-05	1.61084e-05	1.90581e-05	2.86792e-05	3.89455e-05	7.09652e-06	3.59443e-05	6.17166e-05	1.82786e-05	0	1.11313e-05	1.14713e-05	1.80027e-05
Signaling Molecules and Interaction	ko04060: Cytokine-cytokine receptor interaction	3.03777e-08	1.04456e-06	0	0	4.38853e-07	0	0	5.36893e-09	0	1.44109e-07	8.20026e-07	0	1.05637e-07	0	4.72412e-09	6.36308e-07	4.60303e-07	9.54488e-10	0	6.92887e-07	0	0	0	1.18814e-08	2.09755e-08	1.18547e-08	2.01943e-07	4.36383e-06	2.82999e-08	4.2104e-07	0	1.02304e-06	2.26843e-07
Signal Transduction	ko04070: Phosphatidylinositol signaling system	0	0	0	0	0	0	0	0	3.63277e-05	0	0	0	0	0	0	0	0	0	0	0	0	0	0	1.23364e-05	3.34482e-05	0	8.92897e-05	2.84291e-05	0	0	0	0	0
Signaling Molecules and Interaction	ko04080: Neuroactive ligand-receptor interaction	9.6016e-07	2.87698e-06	6.83048e-07	2.20196e-07	2.75253e-06	8.36277e-06	1.58733e-06	2.96488e-06	1.19249e-05	2.2854e-06	1.82642e-06	1.06623e-06	6.30203e-06	3.25159e-06	6.75558e-07	1.50245e-06	5.41396e-06	1.56419e-06	1.77468e-06	3.52391e-06	4.40342e-06	2.26782e-06	2.92117e-06	4.74096e-06	8.76664e-06	1.58576e-06	4.69505e-06	8.01268e-06	1.34237e-06	1.68207e-06	3.78623e-06	3.73552e-06	1.82316e-06
Cell Growth and Death	ko04110: Cell cycle	1.87442e-06	4.2561e-06	1.71842e-06	6.78571e-07	1.05123e-06	1.613e-05	2.2142e-06	1.0271e-06	3.15879e-05	4.29812e-06	2.00663e-06	2.37549e-06	6.53687e-06	3.97908e-06	3.62538e-06	3.61761e-06	8.08708e-06	7.10012e-07	3.46116e-06	1.32543e-06	3.27605e-06	8.47641e-06	6.41488e-06	1.22782e-05	1.29392e-05	1.10051e-06	2.88492e-05	2.88418e-05	3.56557e-06	8.2388e-07	1.69491e-06	4.8314e-07	1.39649e-06
Cell Growth and Death	ko04111: Cell cycle - yeast	2.33141e-06	1.13094e-05	2.82127e-06	2.85733e-06	7.88808e-06	4.95265e-05	6.36576e-06	5.49682e-06	0.000108536	7.72164e-06	4.71749e-06	3.39976e-06	7.23661e-06	8.61412e-06	3.09645e-06	7.61616e-06	1.15893e-05	5.19436e-06	4.74788e-06	1.54693e-06	6.72684e-06	6.25918e-06	8.36603e-06	2.33177e-05	3.61163e-05	1.87735e-06	6.71176e-05	6.92473e-05	7.23324e-06	3.96361e-06	4.05592e-06	3.60278e-06	6.77925e-06
Cell Growth and Death	ko04112: Cell cycle - Caulobacter	0.00993794	0.0129487	0.0105318	0.0108749	0.0125368	0.0106606	0.0100689	0.0122866	0.0107174	0.0116107	0.012481	0.0104881	0.0121371	0.0114005	0.00943053	0.011681	0.0138948	0.0110342	0.0112351	0.00977207	0.0126687	0.013121	0.0124656	0.0135163	0.0134938	0.0108751	0.0112259	0.0130473	0.0125626	0.0124257	0.010893	0.0106849	0.0134614
Cell Growth and Death	ko04113: Meiosis - yeast	1.33869e-05	2.05378e-05	1.39888e-05	1.21049e-05	2.20935e-05	4.14056e-05	2.75892e-05	2.41315e-05	0.000118059	5.1527e-05	1.85626e-05	2.60456e-05	2.21807e-05	1.81188e-05	1.17712e-05	2.7371e-05	2.49332e-05	1.68067e-05	1.2995e-05	1.46168e-05	2.14957e-05	2.09919e-05	2.91151e-05	3.22568e-05	5.13613e-05	9.03518e-06	3.74015e-05	6.93556e-05	2.20765e-05	1.29929e-05	1.68126e-05	8.57339e-06	2.39545e-05
Cell Growth and Death	ko04114: Oocyte meiosis	1.52018e-06	2.04374e-06	3.65386e-07	6.04844e-07	2.26181e-06	8.83255e-06	6.02179e-07	6.91415e-07	1.17469e-05	1.05979e-06	1.65069e-06	6.87448e-07	1.09892e-06	1.26531e-06	1.18386e-06	1.16622e-06	4.27537e-06	1.38444e-06	1.54853e-06	2.43779e-06	9.23999e-07	1.01139e-06	1.41465e-06	5.52606e-06	9.63268e-06	6.76296e-07	1.19911e-05	1.59335e-05	2.00041e-06	1.19696e-06	1.3717e-06	6.97773e-07	1.7457e-06
Cell Growth and Death	ko04115: p53 signaling pathway	2.43301e-06	1.16601e-05	2.29378e-05	4.33254e-06	8.66881e-06	2.31935e-05	9.88958e-06	1.653e-05	1.80547e-05	4.09718e-06	1.478e-05	0	2.4832e-05	1.57592e-05	5.99941e-07	2.02851e-05	3.17341e-05	4.07611e-06	8.87466e-06	5.54342e-06	1.56417e-05	1.23691e-05	2.37525e-05	1.54072e-05	2.61399e-05	1.19517e-05	8.37563e-06	2.14408e-05	1.30661e-05	1.12333e-05	1.00631e-05	6.96629e-06	2.27695e-05
Folding Sorting and Degradation	ko04120: Ubiquitin mediated proteolysis	6.76393e-05	0.000127437	7.91615e-05	6.3475e-05	0.000102732	0.000134408	4.64098e-05	8.36673e-05	0.000274724	0.000107229	8.68237e-05	8.06448e-05	0.000129832	0.000115231	8.62908e-05	0.000131456	0.00015517	8.84891e-05	0.00010065	3.73487e-05	9.41844e-05	0.000119847	0.000143506	0.000128204	0.000189819	3.43032e-05	0.000191063	0.000252904	0.000102707	6.33513e-05	8.82019e-05	0.000106645	0.000121486
Folding Sorting and Degradation	ko04122: Sulfur relay system	0.00733193	0.0109089	0.00679825	0.00891945	0.0115777	0.00826268	0.00488578	0.00800131	0.00768295	0.00911149	0.0109486	0.00736683	0.0105932	0.010021	0.00761639	0.0107347	0.00996244	0.0113255	0.0105682	0.00491581	0.00873736	0.00811425	0.00966151	0.0111612	0.0111593	0.00686445	0.00712039	0.0107438	0.0122225	0.0116813	0.00675161	0.00748593	0.0125009
Folding Sorting and Degradation	ko04130: SNARE interactions in vesicular transport	4.17828e-06	1.60144e-05	0	7.92439e-08	6.84959e-06	0.000289376	2.68214e-08	1.05708e-05	0.000293766	1.34826e-05	0	0	9.51493e-06	0	0	0	1.9534e-05	8.26295e-06	8.12932e-06	1.94022e-06	1.66639e-05	2.06414e-05	6.36853e-05	5.01922e-05	0.000113111	3.46473e-06	5.18204e-05	0.000160672	0	5.04847e-06	4.25424e-06	1.63561e-05	9.93634e-06
Transport and Catabolism	ko04140: Regulation of autophagy	3.39032e-06	2.46947e-05	6.2976e-06	2.3002e-06	1.64093e-05	2.23794e-05	6.8588e-06	4.45367e-06	9.18332e-05	8.81835e-06	1.07293e-05	0	1.97365e-05	1.10124e-05	2.63962e-06	8.28175e-06	3.59e-05	1.21784e-05	6.99084e-06	7.24611e-06	1.61427e-05	6.79276e-06	2.23144e-05	2.08337e-05	0.000115598	5.91525e-06	3.48659e-05	4.65824e-05	1.12267e-05	7.39844e-06	4.08062e-06	1.12518e-05	9.38764e-06
Folding Sorting and Degradation	ko04141: Protein processing in endoplasmic reticulum	0.00607545	0.00253373	0.0206737	0.0086726	0.00197845	0.0038553	0.00255185	0.00281451	0.00361086	0.00191456	0.00279666	0.00301932	0.00768785	0.00479781	0.00399262	0.00214033	0.00369691	0.00122958	0.00224301	0.00783545	0.00256347	0.00729782	0.00312371	0.000946057	0.00405605	0.0017681	0.000964785	0.00296689	0.0032432	0.00148181	0.00356362	0.00136697	0.00445111
Transport and Catabolism	ko04142: Lysosome	1.97316e-05	5.06959e-05	2.64558e-05	2.97591e-05	5.97478e-05	0.000305682	3.88435e-05	5.74412e-05	0.00146807	5.80728e-05	3.68899e-05	3.26558e-05	6.2931e-05	4.8866e-05	2.33338e-05	4.84562e-05	7.2254e-05	2.84153e-05	4.30094e-05	1.09191e-05	6.95344e-05	5.61975e-05	5.638e-05	0.00023752	0.000234489	1.71036e-05	0.000200759	0.00050091	5.48172e-05	3.49838e-05	2.09828e-05	2.05168e-05	3.66103e-05
Transport and Catabolism	ko04144: Endocytosis	2.57458e-05	2.52332e-05	5.96119e-05	3.30289e-05	1.48682e-05	0.000170814	1.71373e-05	2.42357e-05	0.000441359	2.35641e-05	1.74468e-05	2.32283e-05	2.1092e-05	2.18109e-05	1.24155e-05	1.57256e-05	3.47233e-05	1.09873e-05	1.21903e-05	2.40981e-05	1.39763e-05	2.43671e-05	2.87886e-05	6.72556e-05	0.000105011	1.14752e-05	0.000233109	0.000193956	2.10302e-05	1.27759e-05	1.79981e-05	1.70244e-05	1.57246e-05
Transport and Catabolism	ko04145: Phagosome	4.70835e-06	2.08774e-05	0	9.65643e-06	2.73323e-05	0.000217336	6.44378e-06	1.14997e-05	0.000627248	1.33802e-05	1.26755e-05	6.79243e-06	1.42361e-05	5.13757e-06	2.54063e-06	9.04931e-06	2.96608e-05	1.11097e-05	1.12825e-05	6.77982e-06	1.40631e-05	1.25029e-05	1.57205e-05	6.46691e-05	0.000170643	6.99573e-06	0.000851823	0.000190415	1.56349e-05	1.38599e-05	9.62696e-06	1.03829e-05	8.00068e-06
Transport and Catabolism	ko04146: Peroxisome	0.000302569	0.000537847	0.000691403	0.000303474	0.000485341	0.000937703	0.00218213	0.00103591	0.000779558	0.000895254	0.00020733	0.00109442	0.000704459	0.000652232	0.000265631	0.000501756	0.000618236	0.000194603	0.000353833	0.000800583	0.00077083	0.00182067	0.00084563	0.000184045	0.000633924	0.000170264	0.000234452	0.000788506	0.000629766	0.000206435	0.000585289	0.000439208	0.00115227
Signal Transduction	ko04150: mTOR signaling pathway	5.83703e-06	1.03411e-05	8.76805e-06	7.86659e-06	1.14522e-05	6.01519e-05	4.96685e-06	9.67616e-06	0.000191838	1.30949e-05	6.92037e-06	6.70316e-05	6.28103e-06	1.61451e-05	8.10998e-06	1.43743e-05	3.81694e-05	7.97526e-06	6.75864e-06	1.79331e-05	9.84514e-06	1.02112e-05	1.72106e-05	4.19838e-05	7.62802e-05	4.73363e-06	0.000156068	0.000148741	0	5.0051e-06	1.3886e-05	8.45766e-06	1.05646e-05
Cell Growth and Death	ko04210: Apoptosis	6.17838e-05	0.00012122	5.6076e-05	7.10814e-05	0.000169236	0.000123866	0.000130506	0.000135639	8.36942e-05	0.000155601	8.39907e-05	9.27825e-05	0.000111615	5.69877e-05	4.80217e-05	0.000153785	0.000116012	8.38816e-05	0.000124182	4.72715e-05	0.000191729	9.89409e-05	0.000130972	7.7606e-05	9.35397e-05	2.64339e-05	6.24471e-05	0.000122316	0.000109674	6.75227e-05	4.6271e-05	4.42477e-05	0.000138641
Signal Transduction	ko04310: Wnt signaling pathway	5.51099e-06	2.15595e-05	1.75471e-05	3.93077e-06	7.02383e-06	0.000121252	1.23275e-05	8.56075e-06	9.37289e-05	0.000165533	3.60912e-05	1.07091e-05	0.000100891	6.07227e-05	6.38973e-06	3.23992e-05	4.61439e-05	9.88369e-06	3.01346e-05	5.77191e-05	6.18366e-05	2.10805e-05	7.37748e-05	3.33646e-05	6.10099e-05	8.18248e-06	6.42987e-05	6.09752e-05	1.78888e-05	3.45273e-05	2.0319e-05	7.43809e-06	4.64118e-05
Signal Transduction	ko04330: Notch signaling pathway	0	1.44453e-05	5.07746e-06	7.174e-06	1.25272e-05	3.24751e-05	0	1.31401e-05	0.000103814	1.98369e-05	1.13158e-05	5.61245e-06	0	0	0	1.62128e-05	3.50808e-05	1.07354e-05	0	1.38728e-05	4.61352e-05	0	1.54609e-05	2.31038e-05	4.45338e-05	0	2.51489e-05	0.000125741	0	1.14595e-05	0	0	1.56794e-05
Signal Transduction	ko04340: Hedgehog signaling pathway	5.09219e-06	5.27233e-06	0	1.90436e-06	1.64751e-05	1.53256e-05	2.65751e-06	6.19013e-06	6.57508e-05	1.44564e-05	1.09144e-05	0	2.42119e-05	4.02312e-06	7.2401e-06	1.33701e-05	1.15092e-05	8.45649e-06	0	5.95484e-06	5.40451e-06	1.75625e-06	5.53138e-06	2.31757e-05	3.07382e-05	2.64995e-06	4.30966e-05	5.46887e-05	9.50289e-06	5.99254e-06	7.24608e-06	1.50174e-06	2.52164e-05
Signal Transduction	ko04350: TGF-beta signaling pathway	0	0	0	0	0	0	0	0	9.82752e-06	0	1.19494e-06	0	0	0	0	0	0	0	0	0	1.31673e-06	0	0	0	2.45551e-06	0	0	1.51377e-06	0	0	0	0	3.03682e-06
Cell Communication	ko04510: Focal adhesion	0	0	0	4.71103e-07	1.26319e-09	0	0	2.65767e-07	9.42152e-08	0	0	0	0	0	0	0	0	0	2.18446e-08	0	8.85033e-07	0	7.925e-07	2.18435e-08	1.50587e-07	0	1.29234e-07	3.28248e-07	0	0	0	0	0
Signaling Molecules and Interaction	ko04512: ECM-receptor interaction	4.89089e-06	1.99356e-05	1.4478e-06	4.44763e-06	3.56262e-05	1.03928e-05	5.85682e-06	1.29389e-05	1.70976e-05	6.23803e-06	1.35887e-05	5.00854e-06	1.86213e-05	1.38926e-05	1.51796e-06	2.48639e-05	1.82233e-05	3.32397e-05	1.20652e-05	3.12773e-06	1.00007e-05	1.04529e-05	1.62271e-05	1.72481e-05	8.63754e-05	1.36282e-06	7.96764e-06	2.70969e-05	1.67759e-05	6.79808e-06	6.4393e-06	5.9035e-06	1.3893e-05
Signaling Molecules and Interaction	ko04514: Cell adhesion molecules (CAMs)	7.65578e-07	1.64883e-06	2.11441e-06	5.74933e-07	1.6498e-06	2.30142e-06	2.37171e-06	3.85335e-07	3.425e-06	4.17736e-06	2.29087e-06	2.17619e-06	1.53042e-06	9.63043e-07	3.86837e-06	3.78136e-06	2.88623e-06	1.31954e-06	1.76449e-06	1.24954e-06	4.29492e-06	1.1267e-06	2.58762e-06	2.31229e-06	1.11826e-06	1.00301e-06	1.68044e-06	4.158e-06	1.00927e-06	1.22457e-06	2.43741e-06	4.34902e-06	1.78372e-06
Cell Communication	ko04520: Adherens junction	5.91493e-07	6.38646e-08	4.26917e-07	0	2.89716e-07	1.30483e-06	4.26803e-07	2.82899e-07	4.22344e-06	2.08576e-07	5.7816e-07	3.22419e-07	2.39154e-07	1.18277e-06	0	6.59422e-07	2.53923e-06	2.97468e-08	7.63185e-08	0	4.8625e-07	3.25085e-06	1.18908e-06	1.37378e-06	6.40565e-07	8.55075e-08	7.8201e-07	2.79795e-06	2.01767e-08	2.46149e-06	5.24893e-07	7.38653e-07	8.58135e-07
Cell Communication	ko04530: Tight junction	3.19962e-06	6.50236e-06	8.26852e-07	3.01515e-06	2.92212e-06	8.24404e-06	1.71492e-06	1.57023e-06	1.93476e-05	4.82356e-06	2.40913e-06	2.14313e-06	2.29696e-06	1.19465e-06	3.02718e-06	1.13541e-06	2.46274e-06	1.85832e-06	1.30352e-06	2.1749e-06	1.81548e-06	1.03581e-05	7.97553e-06	3.03893e-06	5.72946e-06	1.40314e-06	1.5329e-05	1.06178e-05	1.56444e-06	1.21892e-06	1.9521e-06	3.24619e-06	2.24114e-06
Cell Communication	ko04540: Gap junction	0	0	0	0	5.92655e-07	0	0	0	0	0	0	0	0	0	0	0	0	0	0	0	1.54295e-06	0	0	0	0	0	2.0022e-06	1.82325e-06	0	0	0	0	5.65247e-07
Signal Transduction	ko04630: Jak-STAT signaling pathway	0	0	0	0	0	0	0	0	1.07539e-05	0	0	3.97541e-06	0	0	0	0	0	2.22544e-06	0	1.01854e-06	0	0	0	0	0	0	0	0	0	0	0	0	0
Cell Motility	ko04810: Regulation of actin cytoskeleton	0	3.421e-06	2.03449e-06	9.8544e-07	2.15763e-06	1.60405e-05	0	0	2.73511e-05	2.94466e-06	0	0	6.05827e-06	3.36534e-06	7.33714e-07	2.032e-06	5.52084e-06	7.73617e-07	4.0308e-06	2.75088e-06	1.11718e-06	2.12096e-06	0	3.89566e-06	1.00078e-05	5.7654e-07	0.00018629	1.55692e-05	9.52575e-07	8.71023e-07	2.64775e-06	1.99118e-06	1.52748e-06
